# Supplementary material for: Machine-Learning Classification Suggests That Many Alphaproteobacterial Prophages May Instead Be Gene Transfer Agents
Source: Genome Biol Evol. 2019 Sep 27;11(10):2941–53. doi: 10.1093/gbe/evz206 (PMC6821227; doi:10.1093/gbe/evz206)
Supplement: evz206_Supplementary_Data [file evz206_supplementary_data.zip]

Archive with 16 entries (16 files):
- Supplementary_Figures.pdf
- Table S1.xlsx
- Table S10.xlsx
- Table S11.xlsx
- Table S12.xlsx
- Table S13.xlsx
- Table S14.xlsx
- Table S15.xlsx
- Table S2.xlsx
- Table S3.xlsx
- Table S4.xlsx
- Table S5.xlsx
- Table S6.xlsx
- Table S7.xlsx
- Table S8.xlsx
- Table S9.xlsx
