# Supplementary material for: Machine-Learning Classification Suggests That Many Alphaproteobacterial Prophages May Instead Be Gene Transfer Agents
Source: Genome Biol Evol. 2019 Sep 27;11(10):2941–53. doi: 10.1093/gbe/evz206 (PMC6821227; doi:10.1093/gbe/evz206)
Supplement: evz206_Supplementary_Data [file evz206_supplementary_data.zip › Table S10.xlsx]

## Sheet: Table S10
Table S10. Summary of the classifier cross-validation. Results for each gene are shown in separate tabs. Each row represents one of the 1,435 tested combinations of the parameters (columns A-E), number and fraction of correctly classified homologs averaged across 10 replicates (columns F-I), the overall weighted accuracy score (column J) and the Matthews correlation coefficient (column K) of the …

## Sheet: g2
Feature 1 (k-mers)	Feature 2 (PseAAC)	Feature 3 (Grouping of amino acids into classes based on their physicochemical properties)	Softness of the SVM Margin
k-mer size	lambda	used (1) or not used (0)	C	t	Correctly Classified GTA	Correctly Classified GTA (%)	Correctly Classified Virus	Correctly Classified Virus (%)	Weighted Accuracy (%)	MCC
0	0	1	0.01	0	2.5	3.62319	1645.8	99.9878	51.8055	0.178978
0	0	1	0.01	0.01	4	5.7971	1645.5	99.9696	52.8834	0.221514
0	0	1	0.01	0.02	2.9	4.2029	1645.7	99.9818	52.0923	0.190546
0	0	1	0.01	0.03	3.4	4.92754	1645.5	99.9696	52.4486	0.202029
0	0	1	0.01	0.04	8.1	11.7391	1645.3	99.9575	55.8483	0.321694
0	0	1	0.01	0.05	4.3	6.23188	1645.5	99.9696	53.1008	0.230671
0	0	1	0.01	0.1	2.3	3.33333	1645.8	99.9878	51.6606	0.171059
0	0	1	0.1	0	18.3	26.5217	1645.9	99.9939	63.2578	0.505759
0	0	1	0.1	0.01	23.1	33.4783	1644.9	99.9332	66.7057	0.556648
0	0	1	0.1	0.02	22.8	33.0435	1645.3	99.9575	66.5005	0.557822
0	0	1	0.1	0.03	18.1	26.2319	1645.3	99.9575	63.0947	0.49425
0	0	1	0.1	0.04	20	28.9855	1645.6	99.9757	64.4806	0.524937
0	0	1	0.1	0.05	23.1	33.4783	1645.6	99.9757	66.727	0.56548
0	0	1	0.1	0.1	19	27.5362	1645.3	99.9575	63.7469	0.50701
0	0	1	1	0	50	72.4638	1642.7	99.7995	86.1316	0.818309
0	0	1	1	0.01	49.3	71.4493	1643.5	99.8481	85.6487	0.818608
0	0	1	1	0.02	47.4	68.6957	1643.2	99.8299	84.2628	0.798839
0	0	1	1	0.03	49	71.0145	1643.4	99.842	85.4283	0.815072
0	0	1	1	0.04	48.6	70.4348	1643.4	99.842	85.1384	0.811458
0	0	1	1	0.05	49.1	71.1594	1643.3	99.836	85.4977	0.81514
0	0	1	1	0.1	48.3	70	1643	99.8177	84.9089	0.805395
0	0	1	100	0	63	91.3043	1640.8	99.6841	95.4942	0.914983
0	0	1	100	0.01	63	91.3043	1640.8	99.6841	95.4942	0.914983
0	0	1	100	0.02	63	91.3043	1641.4	99.7205	95.5124	0.919235
0	0	1	100	0.03	63	91.3043	1640.9	99.6902	95.4973	0.915688
0	0	1	100	0.04	62.9	91.1594	1641	99.6962	95.4278	0.915581
0	0	1	100	0.05	63	91.3043	1640.6	99.6719	95.4881	0.913578
0	0	1	100	0.1	63	91.3043	1641.1	99.7023	95.5033	0.917102
0	0	1	10000	0	65.5	94.9275	1643.2	99.8299	97.3787	0.952215
0	0	1	10000	0.01	66.2	95.942	1643.8	99.8663	97.9042	0.962101
0	0	1	10000	0.02	65.8	95.3623	1643.7	99.8603	97.6113	0.958236
0	0	1	10000	0.03	65.9	95.5072	1643	99.8177	97.6625	0.953912
0	0	1	10000	0.04	65.4	94.7826	1643.6	99.8542	97.3184	0.954358
0	0	1	10000	0.05	65.6	95.0725	1643.6	99.8542	97.4633	0.955931
0	0	1	10000	0.1	66.5	96.3768	1643.9	99.8724	98.1246	0.965177
0	3	0	0.01	0	66	95.6522	1645	99.9392	97.7957	0.969488
0	3	0	0.01	0.01	66.2	95.942	1644.8	99.9271	97.9346	0.969533
0	3	0	0.01	0.02	66	95.6522	1645	99.9392	97.7957	0.969488
0	3	0	0.01	0.03	66	95.6522	1645	99.9392	97.7957	0.969488
0	3	0	0.01	0.04	66	95.6522	1645	99.9392	97.7957	0.969488
0	3	0	0.01	0.05	66	95.6522	1645	99.9392	97.7957	0.969488
0	3	0	0.01	0.1	66	95.6522	1645	99.9392	97.7957	0.969488
0	3	0	0.1	0	66.9	96.9565	1644.7	99.921	98.4388	0.974204
0	3	0	0.1	0.01	66.8	96.8116	1644.9	99.9332	98.3724	0.974927
0	3	0	0.1	0.02	66.7	96.6667	1644.7	99.921	98.2938	0.972658
0	3	0	0.1	0.03	66.9	96.9565	1644.8	99.9271	98.4418	0.974951
0	3	0	0.1	0.04	67	97.1014	1644.5	99.9089	98.5052	0.973489
0	3	0	0.1	0.05	66.7	96.6667	1644.4	99.9028	98.2847	0.970424
0	3	0	0.1	0.1	66.5	96.3768	1644.9	99.9332	98.155	0.972608
0	3	0	1	0	67.3	97.5362	1644.1	99.8846	98.7104	0.972858
0	3	0	1	0.01	67.8	98.2609	1644.4	99.9028	99.0818	0.978923
0	3	0	1	0.02	67.9	98.4058	1644.5	99.9089	99.1573	0.980428
0	3	0	1	0.03	66.7	96.6667	1644.3	99.8967	98.2817	0.969683
0	3	0	1	0.04	67.4	97.6812	1644.5	99.9089	98.795	0.976579
0	3	0	1	0.05	67.2	97.3913	1644.1	99.8846	98.6379	0.972084
0	3	0	1	0.1	67.5	97.8261	1643.9	99.8724	98.8493	0.972942
0	3	0	100	0	67	97.1014	1644.2	99.8906	98.496	0.971271
0	3	0	100	0.01	67.9	98.4058	1644.4	99.9028	99.1543	0.979692
0	3	0	100	0.02	67.7	98.1159	1644.7	99.921	99.0185	0.98037
0	3	0	100	0.03	67.5	97.8261	1644.5	99.9089	98.8675	0.97735
0	3	0	100	0.04	67.7	98.1159	1644.5	99.9089	99.0124	0.97889
0	3	0	100	0.05	67.7	98.1159	1644.4	99.9028	99.0094	0.978153
0	3	0	100	0.1	67.3	97.5362	1644.8	99.9271	98.7317	0.978035
0	3	0	10000	0	67.9	98.4058	1644.2	99.8906	99.1482	0.978224
0	3	0	10000	0.01	67.4	97.6812	1644	99.8785	98.7798	0.972899
0	3	0	10000	0.02	66.7	96.6667	1644.7	99.921	98.2938	0.972658
0	3	0	10000	0.03	67.4	97.6812	1643.9	99.8724	98.7768	0.972168
0	3	0	10000	0.04	67.6	97.971	1644.6	99.9149	98.943	0.97886
0	3	0	10000	0.05	67.5	97.8261	1645	99.9392	98.8827	0.981066
0	3	0	10000	0.1	67.6	97.971	1644.9	99.9332	98.9521	0.981088
0	3	1	0.01	0	66	95.6522	1645	99.9392	97.7957	0.969488
0	3	1	0.01	0.01	66	95.6522	1645	99.9392	97.7957	0.969488
0	3	1	0.01	0.02	66	95.6522	1645	99.9392	97.7957	0.969488
0	3	1	0.01	0.03	66	95.6522	1645	99.9392	97.7957	0.969488
0	3	1	0.01	0.04	66.1	95.7971	1645	99.9392	97.8682	0.970263
0	3	1	0.01	0.05	66	95.6522	1645	99.9392	97.7957	0.969488
0	3	1	0.01	0.1	66	95.6522	1645	99.9392	97.7957	0.969488
0	3	1	0.1	0	66.6	96.5217	1644.8	99.9271	98.2244	0.972632
0	3	1	0.1	0.01	66.9	96.9565	1644.9	99.9332	98.4448	0.975699
0	3	1	0.1	0.02	66.4	96.2319	1644.4	99.9028	98.0673	0.968096
0	3	1	0.1	0.03	66.8	96.8116	1645	99.9392	98.3754	0.975677
0	3	1	0.1	0.04	66.5	96.3768	1644.8	99.9271	98.152	0.971858
0	3	1	0.1	0.05	66.9	96.9565	1644.8	99.9271	98.4418	0.974951
0	3	1	0.1	0.1	66.8	96.8116	1644.9	99.9332	98.3724	0.974927
0	3	1	1	0	67.4	97.6812	1645	99.9392	98.8102	0.980298
0	3	1	1	0.01	67.6	97.971	1644.8	99.9271	98.9491	0.980343
0	3	1	1	0.02	67.7	98.1159	1644.3	99.8967	99.0063	0.977417
0	3	1	1	0.03	67.4	97.6812	1644.9	99.9332	98.8072	0.979551
0	3	1	1	0.04	67.2	97.3913	1644.8	99.9271	98.6592	0.977265
0	3	1	1	0.05	67.3	97.5362	1645	99.9392	98.7377	0.979529
0	3	1	1	0.1	67.7	98.1159	1645	99.9392	99.0276	0.982601
0	3	1	100	0	67.2	97.3913	1644.5	99.9089	98.6501	0.975035
0	3	1	100	0.01	67.9	98.4058	1645.1	99.9453	99.1756	0.98488
0	3	1	100	0.02	67.5	97.8261	1643.5	99.8481	98.8371	0.970035
0	3	1	100	0.03	67.2	97.3913	1644.1	99.8846	98.6379	0.972084
0	3	1	100	0.04	67.6	97.971	1644.7	99.921	98.946	0.979601
0	3	1	100	0.05	67.3	97.5362	1643.5	99.8481	98.6922	0.968482
0	3	1	100	0.1	67.4	97.6812	1644.4	99.9028	98.792	0.97584
0	3	1	10000	0	67.9	98.4058	1643.9	99.8724	99.1391	0.976034
0	3	1	10000	0.01	67.1	97.2464	1645	99.9392	98.5928	0.97799
0	3	1	10000	0.02	67.3	97.5362	1644.8	99.9271	98.7317	0.978035
0	3	1	10000	0.03	67.8	98.2609	1644.3	99.8967	99.0788	0.978187
0	3	1	10000	0.04	67.2	97.3913	1644.6	99.9149	98.6531	0.975777
0	3	1	10000	0.05	67.2	97.3913	1643.6	99.8542	98.6227	0.968431
0	3	1	10000	0.1	67.5	97.8261	1644.5	99.9089	98.8675	0.97735
0	6	0	0.01	0	66	95.6522	1645	99.9392	97.7957	0.969488
0	6	0	0.01	0.01	66	95.6522	1645	99.9392	97.7957	0.969488
0	6	0	0.01	0.02	66	95.6522	1645	99.9392	97.7957	0.969488
0	6	0	0.01	0.03	66	95.6522	1645	99.9392	97.7957	0.969488
0	6	0	0.01	0.04	66	95.6522	1645	99.9392	97.7957	0.969488
0	6	0	0.01	0.05	66	95.6522	1645	99.9392	97.7957	0.969488
0	6	0	0.01	0.1	66	95.6522	1645	99.9392	97.7957	0.969488
0	6	0	0.1	0	67	97.1014	1644.7	99.921	98.5112	0.974977
0	6	0	0.1	0.01	66.9	96.9565	1644.9	99.9332	98.4448	0.975699
0	6	0	0.1	0.02	66.8	96.8116	1645	99.9392	98.3754	0.975677
0	6	0	0.1	0.03	67	97.1014	1644.8	99.9271	98.5143	0.975723
0	6	0	0.1	0.04	67	97.1014	1644.5	99.9089	98.5052	0.973489
0	6	0	0.1	0.05	66.9	96.9565	1645.1	99.9453	98.4509	0.9772
0	6	0	0.1	0.1	67	97.1014	1644.9	99.9332	98.5173	0.97647
0	6	0	1	0	67.4	97.6812	1645.1	99.9453	98.8132	0.981046
0	6	0	1	0.01	68	98.5507	1644.6	99.9149	99.2328	0.981934
0	6	0	1	0.02	67.8	98.2609	1644.7	99.921	99.0909	0.981138
0	6	0	1	0.03	67.6	97.971	1645.3	99.9575	98.9642	0.984081
0	6	0	1	0.04	68.1	98.6957	1644.2	99.8906	99.2931	0.979764
0	6	0	1	0.05	68	98.5507	1644.2	99.8906	99.2207	0.978994
0	6	0	1	0.1	67.4	97.6812	1644.9	99.9332	98.8072	0.979551
0	6	0	100	0	67.3	97.5362	1644.8	99.9271	98.7317	0.978035
0	6	0	100	0.01	68	98.5507	1643.8	99.8663	99.2085	0.976079
0	6	0	100	0.02	67.9	98.4058	1644.9	99.9332	99.1695	0.98339
0	6	0	100	0.03	67.9	98.4058	1645	99.9392	99.1725	0.984134
0	6	0	100	0.04	67.8	98.2609	1644.9	99.9332	99.097	0.982623
0	6	0	100	0.05	67.9	98.4058	1644.2	99.8906	99.1482	0.978224
0	6	0	100	0.1	68.1	98.6957	1645.1	99.9453	99.3205	0.98641
0	6	0	10000	0	67.7	98.1159	1644.2	99.8906	99.0033	0.976682
0	6	0	10000	0.01	67.7	98.1159	1644.8	99.9271	99.0215	0.981112
0	6	0	10000	0.02	68.1	98.6957	1644.4	99.9028	99.2992	0.98123
0	6	0	10000	0.03	67.3	97.5362	1645.2	99.9514	98.7438	0.981029
0	6	0	10000	0.04	67.6	97.971	1645.1	99.9453	98.9582	0.982581
0	6	0	10000	0.05	68	98.5507	1644.8	99.9271	99.2389	0.983414
0	6	0	10000	0.1	67.4	97.6812	1644.6	99.9149	98.7981	0.977319
0	6	1	0.01	0	66	95.6522	1645	99.9392	97.7957	0.969488
0	6	1	0.01	0.01	66	95.6522	1645	99.9392	97.7957	0.969488
0	6	1	0.01	0.02	66	95.6522	1645	99.9392	97.7957	0.969488
0	6	1	0.01	0.03	66	95.6522	1645	99.9392	97.7957	0.969488
0	6	1	0.01	0.04	66	95.6522	1645	99.9392	97.7957	0.969488
0	6	1	0.01	0.05	66	95.6522	1645	99.9392	97.7957	0.969488
0	6	1	0.01	0.1	66	95.6522	1645	99.9392	97.7957	0.969488
0	6	1	0.1	0	67	97.1014	1644.9	99.9332	98.5173	0.97647
0	6	1	0.1	0.01	66.8	96.8116	1644.8	99.9271	98.3693	0.974178
0	6	1	0.1	0.02	67.1	97.2464	1644.9	99.9332	98.5898	0.977241
0	6	1	0.1	0.03	66.9	96.9565	1644.6	99.9149	98.4357	0.973459
0	6	1	0.1	0.04	67	97.1014	1644.9	99.9332	98.5173	0.97647
0	6	1	0.1	0.05	67.1	97.2464	1644.9	99.9332	98.5898	0.977241
0	6	1	0.1	0.1	66.6	96.5217	1644.8	99.9271	98.2244	0.972632
0	6	1	1	0	67.9	98.4058	1644.7	99.921	99.1634	0.981906
0	6	1	1	0.01	67.9	98.4058	1645.3	99.9575	99.1816	0.986376
0	6	1	1	0.02	67.7	98.1159	1644.4	99.9028	99.0094	0.978153
0	6	1	1	0.03	67.8	98.2609	1644.7	99.921	99.0909	0.981138
0	6	1	1	0.04	67.9	98.4058	1644.6	99.9149	99.1604	0.981166
0	6	1	1	0.05	67.8	98.2609	1644.7	99.921	99.0909	0.981138
0	6	1	1	0.1	68.1	98.6957	1645	99.9392	99.3174	0.985665
0	6	1	100	0	67.9	98.4058	1643.9	99.8724	99.1391	0.976034
0	6	1	100	0.01	67.6	97.971	1645.1	99.9453	98.9582	0.982581
0	6	1	100	0.02	68.1	98.6957	1644.8	99.9271	99.3114	0.98418
0	6	1	100	0.03	68.2	98.8406	1644.7	99.921	99.3808	0.984207
0	6	1	100	0.04	67.5	97.8261	1644.8	99.9271	98.8766	0.979575
0	6	1	100	0.05	67.7	98.1159	1644.9	99.9332	99.0246	0.981856
0	6	1	100	0.1	68	98.5507	1644.8	99.9271	99.2389	0.983414
0	6	1	10000	0	67.8	98.2609	1644.4	99.9028	99.0818	0.978923
0	6	1	10000	0.01	67.9	98.4058	1645.5	99.9696	99.1877	0.987879
0	6	1	10000	0.02	67.8	98.2609	1644.6	99.9149	99.0879	0.980398
0	6	1	10000	0.03	68	98.5507	1645	99.9392	99.245	0.9849
0	6	1	10000	0.04	67.4	97.6812	1644.8	99.9271	98.8041	0.978805
0	6	1	10000	0.05	67.8	98.2609	1644.7	99.921	99.0909	0.981138
0	6	1	10000	0.1	67.9	98.4058	1644.6	99.9149	99.1604	0.981166
2	0	0	0.01	0	69	100	1646	100	100	1
2	0	0	0.01	0.01	69	100	1646	100	100	1
2	0	0	0.01	0.02	69	100	1646	100	100	1
2	0	0	0.01	0.03	69	100	1646	100	100	1
2	0	0	0.01	0.04	69	100	1646	100	100	1
2	0	0	0.01	0.05	69	100	1646	100	100	1
2	0	0	0.01	0.1	69	100	1646	100	100	1
2	0	0	0.1	0	69	100	1646	100	100	1
2	0	0	0.1	0.01	69	100	1646	100	100	1
2	0	0	0.1	0.02	69	100	1646	100	100	1
2	0	0	0.1	0.03	69	100	1646	100	100	1
2	0	0	0.1	0.04	69	100	1646	100	100	1
2	0	0	0.1	0.05	69	100	1646	100	100	1
2	0	0	0.1	0.1	69	100	1646	100	100	1
2	0	0	1	0	69	100	1646	100	100	1
2	0	0	1	0.01	69	100	1646	100	100	1
2	0	0	1	0.02	69	100	1646	100	100	1
2	0	0	1	0.03	69	100	1646	100	100	1
2	0	0	1	0.04	69	100	1646	100	100	1
2	0	0	1	0.05	69	100	1646	100	100	1
2	0	0	1	0.1	69	100	1646	100	100	1
2	0	0	100	0	69	100	1646	100	100	1
2	0	0	100	0.01	69	100	1646	100	100	1
2	0	0	100	0.02	69	100	1646	100	100	1
2	0	0	100	0.03	69	100	1646	100	100	1
2	0	0	100	0.04	69	100	1646	100	100	1
2	0	0	100	0.05	69	100	1646	100	100	1
2	0	0	100	0.1	69	100	1646	100	100	1
2	0	0	10000	0	69	100	1646	100	100	1
2	0	0	10000	0.01	69	100	1646	100	100	1
2	0	0	10000	0.02	69	100	1646	100	100	1
2	0	0	10000	0.03	69	100	1646	100	100	1
2	0	0	10000	0.04	69	100	1646	100	100	1
2	0	0	10000	0.05	69	100	1646	100	100	1
2	0	0	10000	0.1	69	100	1646	100	100	1
2	0	1	0.01	0	69	100	1646	100	100	1
2	0	1	0.01	0.01	69	100	1646	100	100	1
2	0	1	0.01	0.02	69	100	1646	100	100	1
2	0	1	0.01	0.03	69	100	1646	100	100	1
2	0	1	0.01	0.04	69	100	1646	100	100	1
2	0	1	0.01	0.05	69	100	1646	100	100	1
2	0	1	0.01	0.1	69	100	1646	100	100	1
2	0	1	0.1	0	69	100	1646	100	100	1
2	0	1	0.1	0.01	69	100	1646	100	100	1
2	0	1	0.1	0.02	69	100	1646	100	100	1
2	0	1	0.1	0.03	69	100	1646	100	100	1
2	0	1	0.1	0.04	69	100	1646	100	100	1
2	0	1	0.1	0.05	69	100	1646	100	100	1
2	0	1	0.1	0.1	69	100	1646	100	100	1
2	0	1	1	0	69	100	1646	100	100	1
2	0	1	1	0.01	69	100	1646	100	100	1
2	0	1	1	0.02	69	100	1646	100	100	1
2	0	1	1	0.03	69	100	1646	100	100	1
2	0	1	1	0.04	69	100	1646	100	100	1
2	0	1	1	0.05	69	100	1646	100	100	1
2	0	1	1	0.1	69	100	1646	100	100	1
2	0	1	100	0	69	100	1646	100	100	1
2	0	1	100	0.01	69	100	1646	100	100	1
2	0	1	100	0.02	69	100	1646	100	100	1
2	0	1	100	0.03	69	100	1646	100	100	1
2	0	1	100	0.04	69	100	1646	100	100	1
2	0	1	100	0.05	69	100	1646	100	100	1
2	0	1	100	0.1	69	100	1646	100	100	1
2	0	1	10000	0	69	100	1646	100	100	1
2	0	1	10000	0.01	69	100	1646	100	100	1
2	0	1	10000	0.02	69	100	1646	100	100	1
2	0	1	10000	0.03	69	100	1646	100	100	1
2	0	1	10000	0.04	69	100	1646	100	100	1
2	0	1	10000	0.05	69	100	1646	100	100	1
2	0	1	10000	0.1	69	100	1646	100	100	1
2	3	0	0.01	0	69	100	1646	100	100	1
2	3	0	0.01	0.01	69	100	1646	100	100	1
2	3	0	0.01	0.02	69	100	1646	100	100	1
2	3	0	0.01	0.03	69	100	1646	100	100	1
2	3	0	0.01	0.04	69	100	1646	100	100	1
2	3	0	0.01	0.05	69	100	1646	100	100	1
2	3	0	0.01	0.1	69	100	1646	100	100	1
2	3	0	0.1	0	69	100	1646	100	100	1
2	3	0	0.1	0.01	69	100	1646	100	100	1
2	3	0	0.1	0.02	69	100	1646	100	100	1
2	3	0	0.1	0.03	69	100	1646	100	100	1
2	3	0	0.1	0.04	69	100	1646	100	100	1
2	3	0	0.1	0.05	69	100	1646	100	100	1
2	3	0	0.1	0.1	69	100	1646	100	100	1
2	3	0	1	0	69	100	1646	100	100	1
2	3	0	1	0.01	69	100	1646	100	100	1
2	3	0	1	0.02	69	100	1646	100	100	1
2	3	0	1	0.03	69	100	1646	100	100	1
2	3	0	1	0.04	69	100	1646	100	100	1
2	3	0	1	0.05	69	100	1646	100	100	1
2	3	0	1	0.1	69	100	1646	100	100	1
2	3	0	100	0	69	100	1646	100	100	1
2	3	0	100	0.01	69	100	1646	100	100	1
2	3	0	100	0.02	69	100	1646	100	100	1
2	3	0	100	0.03	69	100	1646	100	100	1
2	3	0	100	0.04	69	100	1646	100	100	1
2	3	0	100	0.05	69	100	1646	100	100	1
2	3	0	100	0.1	69	100	1646	100	100	1
2	3	0	10000	0	69	100	1646	100	100	1
2	3	0	10000	0.01	69	100	1646	100	100	1
2	3	0	10000	0.02	69	100	1646	100	100	1
2	3	0	10000	0.03	69	100	1646	100	100	1
2	3	0	10000	0.04	69	100	1646	100	100	1
2	3	0	10000	0.05	69	100	1646	100	100	1
2	3	0	10000	0.1	69	100	1646	100	100	1
2	3	1	0.01	0	69	100	1646	100	100	1
2	3	1	0.01	0.01	69	100	1646	100	100	1
2	3	1	0.01	0.02	69	100	1646	100	100	1
2	3	1	0.01	0.03	69	100	1646	100	100	1
2	3	1	0.01	0.04	69	100	1646	100	100	1
2	3	1	0.01	0.05	69	100	1646	100	100	1
2	3	1	0.01	0.1	69	100	1646	100	100	1
2	3	1	0.1	0	69	100	1646	100	100	1
2	3	1	0.1	0.01	69	100	1646	100	100	1
2	3	1	0.1	0.02	69	100	1646	100	100	1
2	3	1	0.1	0.03	69	100	1646	100	100	1
2	3	1	0.1	0.04	69	100	1646	100	100	1
2	3	1	0.1	0.05	69	100	1646	100	100	1
2	3	1	0.1	0.1	69	100	1646	100	100	1
2	3	1	1	0	69	100	1646	100	100	1
2	3	1	1	0.01	69	100	1646	100	100	1
2	3	1	1	0.02	69	100	1646	100	100	1
2	3	1	1	0.03	69	100	1646	100	100	1
2	3	1	1	0.04	69	100	1646	100	100	1
2	3	1	1	0.05	69	100	1646	100	100	1
2	3	1	1	0.1	69	100	1646	100	100	1
2	3	1	100	0	69	100	1646	100	100	1
2	3	1	100	0.01	69	100	1646	100	100	1
2	3	1	100	0.02	69	100	1646	100	100	1
2	3	1	100	0.03	69	100	1646	100	100	1
2	3	1	100	0.04	69	100	1646	100	100	1
2	3	1	100	0.05	69	100	1646	100	100	1
2	3	1	100	0.1	69	100	1646	100	100	1
2	3	1	10000	0	69	100	1646	100	100	1
2	3	1	10000	0.01	69	100	1646	100	100	1
2	3	1	10000	0.02	69	100	1646	100	100	1
2	3	1	10000	0.03	69	100	1646	100	100	1
2	3	1	10000	0.04	69	100	1646	100	100	1
2	3	1	10000	0.05	69	100	1646	100	100	1
2	3	1	10000	0.1	69	100	1646	100	100	1
2	6	0	0.01	0	69	100	1646	100	100	1
2	6	0	0.01	0.01	69	100	1646	100	100	1
2	6	0	0.01	0.02	69	100	1646	100	100	1
2	6	0	0.01	0.03	69	100	1646	100	100	1
2	6	0	0.01	0.04	69	100	1646	100	100	1
2	6	0	0.01	0.05	69	100	1646	100	100	1
2	6	0	0.01	0.1	69	100	1646	100	100	1
2	6	0	0.1	0	69	100	1646	100	100	1
2	6	0	0.1	0.01	69	100	1646	100	100	1
2	6	0	0.1	0.02	69	100	1646	100	100	1
2	6	0	0.1	0.03	69	100	1646	100	100	1
2	6	0	0.1	0.04	69	100	1646	100	100	1
2	6	0	0.1	0.05	69	100	1646	100	100	1
2	6	0	0.1	0.1	69	100	1646	100	100	1
2	6	0	1	0	69	100	1646	100	100	1
2	6	0	1	0.01	69	100	1646	100	100	1
2	6	0	1	0.02	69	100	1646	100	100	1
2	6	0	1	0.03	69	100	1646	100	100	1
2	6	0	1	0.04	69	100	1646	100	100	1
2	6	0	1	0.05	69	100	1646	100	100	1
2	6	0	1	0.1	69	100	1646	100	100	1
2	6	0	100	0	69	100	1646	100	100	1
2	6	0	100	0.01	69	100	1646	100	100	1
2	6	0	100	0.02	69	100	1646	100	100	1
2	6	0	100	0.03	69	100	1646	100	100	1
2	6	0	100	0.04	69	100	1646	100	100	1
2	6	0	100	0.05	69	100	1646	100	100	1
2	6	0	100	0.1	69	100	1646	100	100	1
2	6	0	10000	0	69	100	1646	100	100	1
2	6	0	10000	0.01	69	100	1646	100	100	1
2	6	0	10000	0.02	69	100	1646	100	100	1
2	6	0	10000	0.03	69	100	1646	100	100	1
2	6	0	10000	0.04	69	100	1646	100	100	1
2	6	0	10000	0.05	69	100	1646	100	100	1
2	6	0	10000	0.1	69	100	1646	100	100	1
2	6	1	0.01	0	69	100	1646	100	100	1
2	6	1	0.01	0.01	69	100	1646	100	100	1
2	6	1	0.01	0.02	69	100	1646	100	100	1
2	6	1	0.01	0.03	69	100	1646	100	100	1
2	6	1	0.01	0.04	69	100	1646	100	100	1
2	6	1	0.01	0.05	69	100	1646	100	100	1
2	6	1	0.01	0.1	69	100	1646	100	100	1
2	6	1	0.1	0	69	100	1646	100	100	1
2	6	1	0.1	0.01	69	100	1646	100	100	1
2	6	1	0.1	0.02	69	100	1646	100	100	1
2	6	1	0.1	0.03	69	100	1646	100	100	1
2	6	1	0.1	0.04	69	100	1646	100	100	1
2	6	1	0.1	0.05	69	100	1646	100	100	1
2	6	1	0.1	0.1	69	100	1646	100	100	1
2	6	1	1	0	69	100	1646	100	100	1
2	6	1	1	0.01	69	100	1646	100	100	1
2	6	1	1	0.02	69	100	1646	100	100	1
2	6	1	1	0.03	69	100	1646	100	100	1
2	6	1	1	0.04	69	100	1646	100	100	1
2	6	1	1	0.05	69	100	1646	100	100	1
2	6	1	1	0.1	69	100	1646	100	100	1
2	6	1	100	0	69	100	1646	100	100	1
2	6	1	100	0.01	69	100	1646	100	100	1
2	6	1	100	0.02	69	100	1646	100	100	1
2	6	1	100	0.03	69	100	1646	100	100	1
2	6	1	100	0.04	69	100	1646	100	100	1
2	6	1	100	0.05	69	100	1646	100	100	1
2	6	1	100	0.1	69	100	1646	100	100	1
2	6	1	10000	0	69	100	1646	100	100	1
2	6	1	10000	0.01	69	100	1646	100	100	1
2	6	1	10000	0.02	69	100	1646	100	100	1
2	6	1	10000	0.03	69	100	1646	100	100	1
2	6	1	10000	0.04	69	100	1646	100	100	1
2	6	1	10000	0.05	69	100	1646	100	100	1
2	6	1	10000	0.1	69	100	1646	100	100	1
3	0	0	0.01	0	69	100	1646	100	100	1
3	0	0	0.01	0.01	69	100	1646	100	100	1
3	0	0	0.01	0.02	69	100	1646	100	100	1
3	0	0	0.01	0.03	69	100	1646	100	100	1
3	0	0	0.01	0.04	69	100	1646	100	100	1
3	0	0	0.01	0.05	69	100	1646	100	100	1
3	0	0	0.01	0.1	69	100	1646	100	100	1
3	0	0	0.1	0	69	100	1646	100	100	1
3	0	0	0.1	0.01	69	100	1646	100	100	1
3	0	0	0.1	0.02	69	100	1646	100	100	1
3	0	0	0.1	0.03	69	100	1646	100	100	1
3	0	0	0.1	0.04	69	100	1646	100	100	1
3	0	0	0.1	0.05	69	100	1646	100	100	1
3	0	0	0.1	0.1	69	100	1646	100	100	1
3	0	0	1	0	69	100	1646	100	100	1
3	0	0	1	0.01	69	100	1646	100	100	1
3	0	0	1	0.02	69	100	1646	100	100	1
3	0	0	1	0.03	69	100	1646	100	100	1
3	0	0	1	0.04	69	100	1646	100	100	1
3	0	0	1	0.05	69	100	1646	100	100	1
3	0	0	1	0.1	69	100	1646	100	100	1
3	0	0	100	0	69	100	1646	100	100	1
3	0	0	100	0.01	69	100	1646	100	100	1
3	0	0	100	0.02	69	100	1646	100	100	1
3	0	0	100	0.03	69	100	1646	100	100	1
3	0	0	100	0.04	69	100	1646	100	100	1
3	0	0	100	0.05	69	100	1646	100	100	1
3	0	0	100	0.1	69	100	1646	100	100	1
3	0	0	10000	0	69	100	1646	100	100	1
3	0	0	10000	0.01	69	100	1646	100	100	1
3	0	0	10000	0.02	69	100	1646	100	100	1
3	0	0	10000	0.03	69	100	1646	100	100	1
3	0	0	10000	0.04	69	100	1646	100	100	1
3	0	0	10000	0.05	69	100	1646	100	100	1
3	0	0	10000	0.1	69	100	1646	100	100	1
3	0	1	0.01	0	69	100	1646	100	100	1
3	0	1	0.01	0.01	69	100	1646	100	100	1
3	0	1	0.01	0.02	69	100	1646	100	100	1
3	0	1	0.01	0.03	69	100	1646	100	100	1
3	0	1	0.01	0.04	69	100	1646	100	100	1
3	0	1	0.01	0.05	69	100	1646	100	100	1
3	0	1	0.01	0.1	69	100	1646	100	100	1
3	0	1	0.1	0	69	100	1646	100	100	1
3	0	1	0.1	0.01	69	100	1646	100	100	1
3	0	1	0.1	0.02	69	100	1646	100	100	1
3	0	1	0.1	0.03	69	100	1646	100	100	1
3	0	1	0.1	0.04	69	100	1646	100	100	1
3	0	1	0.1	0.05	69	100	1646	100	100	1
3	0	1	0.1	0.1	69	100	1646	100	100	1
3	0	1	1	0	69	100	1646	100	100	1
3	0	1	1	0.01	69	100	1646	100	100	1
3	0	1	1	0.02	69	100	1646	100	100	1
3	0	1	1	0.03	69	100	1646	100	100	1
3	0	1	1	0.04	69	100	1646	100	100	1
3	0	1	1	0.05	69	100	1646	100	100	1
3	0	1	1	0.1	69	100	1646	100	100	1
3	0	1	100	0	69	100	1646	100	100	1
3	0	1	100	0.01	69	100	1646	100	100	1
3	0	1	100	0.02	69	100	1646	100	100	1
3	0	1	100	0.03	69	100	1646	100	100	1
3	0	1	100	0.04	69	100	1646	100	100	1
3	0	1	100	0.05	69	100	1646	100	100	1
3	0	1	100	0.1	69	100	1646	100	100	1
3	0	1	10000	0	69	100	1646	100	100	1
3	0	1	10000	0.01	69	100	1646	100	100	1
3	0	1	10000	0.02	69	100	1646	100	100	1
3	0	1	10000	0.03	69	100	1646	100	100	1
3	0	1	10000	0.04	69	100	1646	100	100	1
3	0	1	10000	0.05	69	100	1646	100	100	1
3	0	1	10000	0.1	69	100	1646	100	100	1
3	3	0	0.01	0	69	100	1646	100	100	1
3	3	0	0.01	0.01	69	100	1646	100	100	1
3	3	0	0.01	0.02	69	100	1646	100	100	1
3	3	0	0.01	0.03	69	100	1646	100	100	1
3	3	0	0.01	0.04	69	100	1646	100	100	1
3	3	0	0.01	0.05	69	100	1646	100	100	1
3	3	0	0.01	0.1	69	100	1646	100	100	1
3	3	0	0.1	0	69	100	1646	100	100	1
3	3	0	0.1	0.01	69	100	1646	100	100	1
3	3	0	0.1	0.02	69	100	1646	100	100	1
3	3	0	0.1	0.03	69	100	1646	100	100	1
3	3	0	0.1	0.04	69	100	1646	100	100	1
3	3	0	0.1	0.05	69	100	1646	100	100	1
3	3	0	0.1	0.1	69	100	1646	100	100	1
3	3	0	1	0	69	100	1646	100	100	1
3	3	0	1	0.01	69	100	1646	100	100	1
3	3	0	1	0.02	69	100	1646	100	100	1
3	3	0	1	0.03	69	100	1646	100	100	1
3	3	0	1	0.04	69	100	1646	100	100	1
3	3	0	1	0.05	69	100	1646	100	100	1
3	3	0	1	0.1	69	100	1646	100	100	1
3	3	0	100	0	69	100	1646	100	100	1
3	3	0	100	0.01	69	100	1646	100	100	1
3	3	0	100	0.02	69	100	1646	100	100	1
3	3	0	100	0.03	69	100	1646	100	100	1
3	3	0	100	0.04	69	100	1646	100	100	1
3	3	0	100	0.05	69	100	1646	100	100	1
3	3	0	100	0.1	69	100	1646	100	100	1
3	3	0	10000	0	69	100	1646	100	100	1
3	3	0	10000	0.01	69	100	1646	100	100	1
3	3	0	10000	0.02	69	100	1646	100	100	1
3	3	0	10000	0.03	69	100	1646	100	100	1
3	3	0	10000	0.04	69	100	1646	100	100	1
3	3	0	10000	0.05	69	100	1646	100	100	1
3	3	0	10000	0.1	69	100	1646	100	100	1
3	3	1	0.01	0	69	100	1646	100	100	1
3	3	1	0.01	0.01	69	100	1646	100	100	1
3	3	1	0.01	0.02	69	100	1646	100	100	1
3	3	1	0.01	0.03	69	100	1646	100	100	1
3	3	1	0.01	0.04	69	100	1646	100	100	1
3	3	1	0.01	0.05	69	100	1646	100	100	1
3	3	1	0.01	0.1	69	100	1646	100	100	1
3	3	1	0.1	0	69	100	1646	100	100	1
3	3	1	0.1	0.01	69	100	1646	100	100	1
3	3	1	0.1	0.02	69	100	1646	100	100	1
3	3	1	0.1	0.03	69	100	1646	100	100	1
3	3	1	0.1	0.04	69	100	1646	100	100	1
3	3	1	0.1	0.05	69	100	1646	100	100	1
3	3	1	0.1	0.1	69	100	1646	100	100	1
3	3	1	1	0	69	100	1646	100	100	1
3	3	1	1	0.01	69	100	1646	100	100	1
3	3	1	1	0.02	69	100	1646	100	100	1
3	3	1	1	0.03	69	100	1646	100	100	1
3	3	1	1	0.04	69	100	1646	100	100	1
3	3	1	1	0.05	69	100	1646	100	100	1
3	3	1	1	0.1	69	100	1646	100	100	1
3	3	1	100	0	69	100	1646	100	100	1
3	3	1	100	0.01	69	100	1646	100	100	1
3	3	1	100	0.02	69	100	1646	100	100	1
3	3	1	100	0.03	69	100	1646	100	100	1
3	3	1	100	0.04	69	100	1646	100	100	1
3	3	1	100	0.05	69	100	1646	100	100	1
3	3	1	100	0.1	69	100	1646	100	100	1
3	3	1	10000	0	69	100	1646	100	100	1
3	3	1	10000	0.01	69	100	1646	100	100	1
3	3	1	10000	0.02	69	100	1646	100	100	1
3	3	1	10000	0.03	69	100	1646	100	100	1
3	3	1	10000	0.04	69	100	1646	100	100	1
3	3	1	10000	0.05	69	100	1646	100	100	1
3	3	1	10000	0.1	69	100	1646	100	100	1
3	6	0	0.01	0	69	100	1646	100	100	1
3	6	0	0.01	0.01	69	100	1646	100	100	1
3	6	0	0.01	0.02	69	100	1646	100	100	1
3	6	0	0.01	0.03	69	100	1646	100	100	1
3	6	0	0.01	0.04	69	100	1646	100	100	1
3	6	0	0.01	0.05	69	100	1646	100	100	1
3	6	0	0.01	0.1	69	100	1646	100	100	1
3	6	0	0.1	0	69	100	1646	100	100	1
3	6	0	0.1	0.01	69	100	1646	100	100	1
3	6	0	0.1	0.02	69	100	1646	100	100	1
3	6	0	0.1	0.03	69	100	1646	100	100	1
3	6	0	0.1	0.04	69	100	1646	100	100	1
3	6	0	0.1	0.05	69	100	1646	100	100	1
3	6	0	0.1	0.1	69	100	1646	100	100	1
3	6	0	1	0	69	100	1646	100	100	1
3	6	0	1	0.01	69	100	1646	100	100	1
3	6	0	1	0.02	69	100	1646	100	100	1
3	6	0	1	0.03	69	100	1646	100	100	1
3	6	0	1	0.04	69	100	1646	100	100	1
3	6	0	1	0.05	69	100	1646	100	100	1
3	6	0	1	0.1	69	100	1646	100	100	1
3	6	0	100	0	69	100	1646	100	100	1
3	6	0	100	0.01	69	100	1646	100	100	1
3	6	0	100	0.02	69	100	1646	100	100	1
3	6	0	100	0.03	69	100	1646	100	100	1
3	6	0	100	0.04	69	100	1646	100	100	1
3	6	0	100	0.05	69	100	1646	100	100	1
3	6	0	100	0.1	69	100	1646	100	100	1
3	6	0	10000	0	69	100	1646	100	100	1
3	6	0	10000	0.01	69	100	1646	100	100	1
3	6	0	10000	0.02	69	100	1646	100	100	1
3	6	0	10000	0.03	69	100	1646	100	100	1
3	6	0	10000	0.04	69	100	1646	100	100	1
3	6	0	10000	0.05	69	100	1646	100	100	1
3	6	0	10000	0.1	69	100	1646	100	100	1
3	6	1	0.01	0	69	100	1646	100	100	1
3	6	1	0.01	0.01	69	100	1646	100	100	1
3	6	1	0.01	0.02	69	100	1646	100	100	1
3	6	1	0.01	0.03	69	100	1646	100	100	1
3	6	1	0.01	0.04	69	100	1646	100	100	1
3	6	1	0.01	0.05	69	100	1646	100	100	1
3	6	1	0.01	0.1	69	100	1646	100	100	1
3	6	1	0.1	0	69	100	1646	100	100	1
3	6	1	0.1	0.01	69	100	1646	100	100	1
3	6	1	0.1	0.02	69	100	1646	100	100	1
3	6	1	0.1	0.03	69	100	1646	100	100	1
3	6	1	0.1	0.04	69	100	1646	100	100	1
3	6	1	0.1	0.05	69	100	1646	100	100	1
3	6	1	0.1	0.1	69	100	1646	100	100	1
3	6	1	1	0	69	100	1646	100	100	1
3	6	1	1	0.01	69	100	1646	100	100	1
3	6	1	1	0.02	69	100	1646	100	100	1
3	6	1	1	0.03	69	100	1646	100	100	1
3	6	1	1	0.04	69	100	1646	100	100	1
3	6	1	1	0.05	69	100	1646	100	100	1
3	6	1	1	0.1	69	100	1646	100	100	1
3	6	1	100	0	69	100	1646	100	100	1
3	6	1	100	0.01	69	100	1646	100	100	1
3	6	1	100	0.02	69	100	1646	100	100	1
3	6	1	100	0.03	69	100	1646	100	100	1
3	6	1	100	0.04	69	100	1646	100	100	1
3	6	1	100	0.05	69	100	1646	100	100	1
3	6	1	100	0.1	69	100	1646	100	100	1
3	6	1	10000	0	69	100	1646	100	100	1
3	6	1	10000	0.01	69	100	1646	100	100	1
3	6	1	10000	0.02	69	100	1646	100	100	1
3	6	1	10000	0.03	69	100	1646	100	100	1
3	6	1	10000	0.04	69	100	1646	100	100	1
3	6	1	10000	0.05	69	100	1646	100	100	1
3	6	1	10000	0.1	69	100	1646	100	100	1
4	0	0	0.01	0	69	100	1646	100	100	1
4	0	0	0.01	0.01	69	100	1646	100	100	1
4	0	0	0.01	0.02	69	100	1646	100	100	1
4	0	0	0.01	0.03	69	100	1646	100	100	1
4	0	0	0.01	0.04	69	100	1646	100	100	1
4	0	0	0.01	0.05	69	100	1646	100	100	1
4	0	0	0.01	0.1	69	100	1646	100	100	1
4	0	0	0.1	0	69	100	1646	100	100	1
4	0	0	0.1	0.01	69	100	1646	100	100	1
4	0	0	0.1	0.02	69	100	1646	100	100	1
4	0	0	0.1	0.03	69	100	1646	100	100	1
4	0	0	0.1	0.04	69	100	1646	100	100	1
4	0	0	0.1	0.05	69	100	1646	100	100	1
4	0	0	0.1	0.1	69	100	1646	100	100	1
4	0	0	1	0	69	100	1646	100	100	1
4	0	0	1	0.01	69	100	1646	100	100	1
4	0	0	1	0.02	69	100	1646	100	100	1
4	0	0	1	0.03	69	100	1646	100	100	1
4	0	0	1	0.04	69	100	1646	100	100	1
4	0	0	1	0.05	69	100	1646	100	100	1
4	0	0	1	0.1	69	100	1646	100	100	1
4	0	0	100	0	69	100	1646	100	100	1
4	0	0	100	0.01	69	100	1646	100	100	1
4	0	0	100	0.02	69	100	1646	100	100	1
4	0	0	100	0.03	69	100	1646	100	100	1
4	0	0	100	0.04	69	100	1646	100	100	1
4	0	0	100	0.05	69	100	1646	100	100	1
4	0	0	100	0.1	69	100	1646	100	100	1
4	0	0	10000	0	69	100	1646	100	100	1
4	0	0	10000	0.01	69	100	1646	100	100	1
4	0	0	10000	0.02	69	100	1646	100	100	1
4	0	0	10000	0.03	69	100	1646	100	100	1
4	0	0	10000	0.04	69	100	1646	100	100	1
4	0	0	10000	0.05	69	100	1646	100	100	1
4	0	0	10000	0.1	69	100	1646	100	100	1
4	0	1	0.01	0	69	100	1646	100	100	1
4	0	1	0.01	0.01	69	100	1646	100	100	1
4	0	1	0.01	0.02	69	100	1646	100	100	1
4	0	1	0.01	0.03	69	100	1646	100	100	1
4	0	1	0.01	0.04	69	100	1646	100	100	1
4	0	1	0.01	0.05	69	100	1646	100	100	1
4	0	1	0.01	0.1	69	100	1646	100	100	1
4	0	1	0.1	0	69	100	1646	100	100	1
4	0	1	0.1	0.01	69	100	1646	100	100	1
4	0	1	0.1	0.02	69	100	1646	100	100	1
4	0	1	0.1	0.03	69	100	1646	100	100	1
4	0	1	0.1	0.04	69	100	1646	100	100	1
4	0	1	0.1	0.05	69	100	1646	100	100	1
4	0	1	0.1	0.1	69	100	1646	100	100	1
4	0	1	1	0	69	100	1646	100	100	1
4	0	1	1	0.01	69	100	1646	100	100	1
4	0	1	1	0.02	69	100	1646	100	100	1
4	0	1	1	0.03	69	100	1646	100	100	1
4	0	1	1	0.04	69	100	1646	100	100	1
4	0	1	1	0.05	69	100	1646	100	100	1
4	0	1	1	0.1	69	100	1646	100	100	1
4	0	1	100	0	69	100	1646	100	100	1
4	0	1	100	0.01	69	100	1646	100	100	1
4	0	1	100	0.02	69	100	1646	100	100	1
4	0	1	100	0.03	69	100	1646	100	100	1
4	0	1	100	0.04	69	100	1646	100	100	1
4	0	1	100	0.05	69	100	1646	100	100	1
4	0	1	100	0.1	69	100	1646	100	100	1
4	0	1	10000	0	69	100	1646	100	100	1
4	0	1	10000	0.01	69	100	1646	100	100	1
4	0	1	10000	0.02	69	100	1646	100	100	1
4	0	1	10000	0.03	69	100	1646	100	100	1
4	0	1	10000	0.04	69	100	1646	100	100	1
4	0	1	10000	0.05	69	100	1646	100	100	1
4	0	1	10000	0.1	69	100	1646	100	100	1
4	3	0	0.01	0	69	100	1646	100	100	1
4	3	0	0.01	0.01	69	100	1646	100	100	1
4	3	0	0.01	0.02	69	100	1646	100	100	1
4	3	0	0.01	0.03	69	100	1646	100	100	1
4	3	0	0.01	0.04	69	100	1646	100	100	1
4	3	0	0.01	0.05	69	100	1646	100	100	1
4	3	0	0.01	0.1	69	100	1646	100	100	1
4	3	0	0.1	0	69	100	1646	100	100	1
4	3	0	0.1	0.01	69	100	1646	100	100	1
4	3	0	0.1	0.02	69	100	1646	100	100	1
4	3	0	0.1	0.03	69	100	1646	100	100	1
4	3	0	0.1	0.04	69	100	1646	100	100	1
4	3	0	0.1	0.05	69	100	1646	100	100	1
4	3	0	0.1	0.1	69	100	1646	100	100	1
4	3	0	1	0	69	100	1646	100	100	1
4	3	0	1	0.01	69	100	1646	100	100	1
4	3	0	1	0.02	69	100	1646	100	100	1
4	3	0	1	0.03	69	100	1646	100	100	1
4	3	0	1	0.04	69	100	1646	100	100	1
4	3	0	1	0.05	69	100	1646	100	100	1
4	3	0	1	0.1	69	100	1646	100	100	1
4	3	0	100	0	69	100	1646	100	100	1
4	3	0	100	0.01	69	100	1646	100	100	1
4	3	0	100	0.02	69	100	1646	100	100	1
4	3	0	100	0.03	69	100	1646	100	100	1
4	3	0	100	0.04	69	100	1646	100	100	1
4	3	0	100	0.05	69	100	1646	100	100	1
4	3	0	100	0.1	69	100	1646	100	100	1
4	3	0	10000	0	69	100	1646	100	100	1
4	3	0	10000	0.01	69	100	1646	100	100	1
4	3	0	10000	0.02	69	100	1646	100	100	1
4	3	0	10000	0.03	69	100	1646	100	100	1
4	3	0	10000	0.04	69	100	1646	100	100	1
4	3	0	10000	0.05	69	100	1646	100	100	1
4	3	0	10000	0.1	69	100	1646	100	100	1
4	3	1	0.01	0	69	100	1646	100	100	1
4	3	1	0.01	0.01	69	100	1646	100	100	1
4	3	1	0.01	0.02	69	100	1646	100	100	1
4	3	1	0.01	0.03	69	100	1646	100	100	1
4	3	1	0.01	0.04	69	100	1646	100	100	1
4	3	1	0.01	0.05	69	100	1646	100	100	1
4	3	1	0.01	0.1	69	100	1646	100	100	1
4	3	1	0.1	0	69	100	1646	100	100	1
4	3	1	0.1	0.01	69	100	1646	100	100	1
4	3	1	0.1	0.02	69	100	1646	100	100	1
4	3	1	0.1	0.03	69	100	1646	100	100	1
4	3	1	0.1	0.04	69	100	1646	100	100	1
4	3	1	0.1	0.05	69	100	1646	100	100	1
4	3	1	0.1	0.1	69	100	1646	100	100	1
4	3	1	1	0	69	100	1646	100	100	1
4	3	1	1	0.01	69	100	1646	100	100	1
4	3	1	1	0.02	69	100	1646	100	100	1
4	3	1	1	0.03	69	100	1646	100	100	1
4	3	1	1	0.04	69	100	1646	100	100	1
4	3	1	1	0.05	69	100	1646	100	100	1
4	3	1	1	0.1	69	100	1646	100	100	1
4	3	1	100	0	69	100	1646	100	100	1
4	3	1	100	0.01	69	100	1646	100	100	1
4	3	1	100	0.02	69	100	1646	100	100	1
4	3	1	100	0.03	69	100	1646	100	100	1
4	3	1	100	0.04	69	100	1646	100	100	1
4	3	1	100	0.05	69	100	1646	100	100	1
4	3	1	100	0.1	69	100	1646	100	100	1
4	3	1	10000	0	69	100	1646	100	100	1
4	3	1	10000	0.01	69	100	1646	100	100	1
4	3	1	10000	0.02	69	100	1646	100	100	1
4	3	1	10000	0.03	69	100	1646	100	100	1
4	3	1	10000	0.04	69	100	1646	100	100	1
4	3	1	10000	0.05	69	100	1646	100	100	1
4	3	1	10000	0.1	69	100	1646	100	100	1
4	6	0	0.01	0	69	100	1646	100	100	1
4	6	0	0.01	0.01	69	100	1646	100	100	1
4	6	0	0.01	0.02	69	100	1646	100	100	1
4	6	0	0.01	0.03	69	100	1646	100	100	1
4	6	0	0.01	0.04	69	100	1646	100	100	1
4	6	0	0.01	0.05	69	100	1646	100	100	1
4	6	0	0.01	0.1	69	100	1646	100	100	1
4	6	0	0.1	0	69	100	1646	100	100	1
4	6	0	0.1	0.01	69	100	1646	100	100	1
4	6	0	0.1	0.02	69	100	1646	100	100	1
4	6	0	0.1	0.03	69	100	1646	100	100	1
4	6	0	0.1	0.04	69	100	1646	100	100	1
4	6	0	0.1	0.05	69	100	1646	100	100	1
4	6	0	0.1	0.1	69	100	1646	100	100	1
4	6	0	1	0	69	100	1646	100	100	1
4	6	0	1	0.01	69	100	1646	100	100	1
4	6	0	1	0.02	69	100	1646	100	100	1
4	6	0	1	0.03	69	100	1646	100	100	1
4	6	0	1	0.04	69	100	1646	100	100	1
4	6	0	1	0.05	69	100	1646	100	100	1
4	6	0	1	0.1	69	100	1646	100	100	1
4	6	0	100	0	69	100	1646	100	100	1
4	6	0	100	0.01	69	100	1646	100	100	1
4	6	0	100	0.02	69	100	1646	100	100	1
4	6	0	100	0.03	69	100	1646	100	100	1
4	6	0	100	0.04	69	100	1646	100	100	1
4	6	0	100	0.05	69	100	1646	100	100	1
4	6	0	100	0.1	69	100	1646	100	100	1
4	6	0	10000	0	69	100	1646	100	100	1
4	6	0	10000	0.01	69	100	1646	100	100	1
4	6	0	10000	0.02	69	100	1646	100	100	1
4	6	0	10000	0.03	69	100	1646	100	100	1
4	6	0	10000	0.04	69	100	1646	100	100	1
4	6	0	10000	0.05	69	100	1646	100	100	1
4	6	0	10000	0.1	69	100	1646	100	100	1
4	6	1	0.01	0	69	100	1646	100	100	1
4	6	1	0.01	0.01	69	100	1646	100	100	1
4	6	1	0.01	0.02	69	100	1646	100	100	1
4	6	1	0.01	0.03	69	100	1646	100	100	1
4	6	1	0.01	0.04	69	100	1646	100	100	1
4	6	1	0.01	0.05	69	100	1646	100	100	1
4	6	1	0.01	0.1	69	100	1646	100	100	1
4	6	1	0.1	0	69	100	1646	100	100	1
4	6	1	0.1	0.01	69	100	1646	100	100	1
4	6	1	0.1	0.02	69	100	1646	100	100	1
4	6	1	0.1	0.03	69	100	1646	100	100	1
4	6	1	0.1	0.04	69	100	1646	100	100	1
4	6	1	0.1	0.05	69	100	1646	100	100	1
4	6	1	0.1	0.1	69	100	1646	100	100	1
4	6	1	1	0	69	100	1646	100	100	1
4	6	1	1	0.01	69	100	1646	100	100	1
4	6	1	1	0.02	69	100	1646	100	100	1
4	6	1	1	0.03	69	100	1646	100	100	1
4	6	1	1	0.04	69	100	1646	100	100	1
4	6	1	1	0.05	69	100	1646	100	100	1
4	6	1	1	0.1	69	100	1646	100	100	1
4	6	1	100	0	69	100	1646	100	100	1
4	6	1	100	0.01	69	100	1646	100	100	1
4	6	1	100	0.02	69	100	1646	100	100	1
4	6	1	100	0.03	69	100	1646	100	100	1
4	6	1	100	0.04	69	100	1646	100	100	1
4	6	1	100	0.05	69	100	1646	100	100	1
4	6	1	100	0.1	69	100	1646	100	100	1
4	6	1	10000	0	69	100	1646	100	100	1
4	6	1	10000	0.01	69	100	1646	100	100	1
4	6	1	10000	0.02	69	100	1646	100	100	1
4	6	1	10000	0.03	69	100	1646	100	100	1
4	6	1	10000	0.04	69	100	1646	100	100	1
4	6	1	10000	0.05	69	100	1646	100	100	1
4	6	1	10000	0.1	69	100	1646	100	100	1
5	0	0	0.01	0	69	100	1646	100	100	1
5	0	0	0.01	0.01	69	100	1646	100	100	1
5	0	0	0.01	0.02	69	100	1646	100	100	1
5	0	0	0.01	0.03	69	100	1646	100	100	1
5	0	0	0.01	0.04	69	100	1646	100	100	1
5	0	0	0.01	0.05	69	100	1646	100	100	1
5	0	0	0.01	0.1	69	100	1646	100	100	1
5	0	0	0.1	0	69	100	1646	100	100	1
5	0	0	0.1	0.01	69	100	1646	100	100	1
5	0	0	0.1	0.02	69	100	1646	100	100	1
5	0	0	0.1	0.03	69	100	1646	100	100	1
5	0	0	0.1	0.04	69	100	1646	100	100	1
5	0	0	0.1	0.05	69	100	1646	100	100	1
5	0	0	0.1	0.1	69	100	1646	100	100	1
5	0	0	1	0	69	100	1646	100	100	1
5	0	0	1	0.01	69	100	1646	100	100	1
5	0	0	1	0.02	69	100	1646	100	100	1
5	0	0	1	0.03	69	100	1646	100	100	1
5	0	0	1	0.04	69	100	1646	100	100	1
5	0	0	1	0.05	69	100	1646	100	100	1
5	0	0	1	0.1	69	100	1646	100	100	1
5	0	0	100	0	69	100	1646	100	100	1
5	0	0	100	0.01	69	100	1646	100	100	1
5	0	0	100	0.02	69	100	1646	100	100	1
5	0	0	100	0.03	69	100	1646	100	100	1
5	0	0	100	0.04	69	100	1646	100	100	1
5	0	0	100	0.05	69	100	1646	100	100	1
5	0	0	100	0.1	69	100	1646	100	100	1
5	0	0	10000	0	69	100	1646	100	100	1
5	0	0	10000	0.01	69	100	1646	100	100	1
5	0	0	10000	0.02	69	100	1646	100	100	1
5	0	0	10000	0.03	69	100	1646	100	100	1
5	0	0	10000	0.04	69	100	1646	100	100	1
5	0	0	10000	0.05	69	100	1646	100	100	1
5	0	0	10000	0.1	69	100	1646	100	100	1
5	0	1	0.01	0	69	100	1646	100	100	1
5	0	1	0.01	0.01	69	100	1646	100	100	1
5	0	1	0.01	0.02	69	100	1646	100	100	1
5	0	1	0.01	0.03	69	100	1646	100	100	1
5	0	1	0.01	0.04	69	100	1646	100	100	1
5	0	1	0.01	0.05	69	100	1646	100	100	1
5	0	1	0.01	0.1	69	100	1646	100	100	1
5	0	1	0.1	0	69	100	1646	100	100	1
5	0	1	0.1	0.01	69	100	1646	100	100	1
5	0	1	0.1	0.02	69	100	1646	100	100	1
5	0	1	0.1	0.03	69	100	1646	100	100	1
5	0	1	0.1	0.04	69	100	1646	100	100	1
5	0	1	0.1	0.05	69	100	1646	100	100	1
5	0	1	0.1	0.1	69	100	1646	100	100	1
5	0	1	1	0	69	100	1646	100	100	1
5	0	1	1	0.01	69	100	1646	100	100	1
5	0	1	1	0.02	69	100	1646	100	100	1
5	0	1	1	0.03	69	100	1646	100	100	1
5	0	1	1	0.04	69	100	1646	100	100	1
5	0	1	1	0.05	69	100	1646	100	100	1
5	0	1	1	0.1	69	100	1646	100	100	1
5	0	1	100	0	69	100	1646	100	100	1
5	0	1	100	0.01	69	100	1646	100	100	1
5	0	1	100	0.02	69	100	1646	100	100	1
5	0	1	100	0.03	69	100	1646	100	100	1
5	0	1	100	0.04	69	100	1646	100	100	1
5	0	1	100	0.05	69	100	1646	100	100	1
5	0	1	100	0.1	69	100	1646	100	100	1
5	0	1	10000	0	69	100	1646	100	100	1
5	0	1	10000	0.01	69	100	1646	100	100	1
5	0	1	10000	0.02	69	100	1646	100	100	1
5	0	1	10000	0.03	69	100	1646	100	100	1
5	0	1	10000	0.04	69	100	1646	100	100	1
5	0	1	10000	0.05	69	100	1646	100	100	1
5	0	1	10000	0.1	69	100	1646	100	100	1
5	3	0	0.01	0	69	100	1646	100	100	1
5	3	0	0.01	0.01	69	100	1646	100	100	1
5	3	0	0.01	0.02	69	100	1646	100	100	1
5	3	0	0.01	0.03	69	100	1646	100	100	1
5	3	0	0.01	0.04	69	100	1646	100	100	1
5	3	0	0.01	0.05	69	100	1646	100	100	1
5	3	0	0.01	0.1	69	100	1646	100	100	1
5	3	0	0.1	0	69	100	1646	100	100	1
5	3	0	0.1	0.01	69	100	1646	100	100	1
5	3	0	0.1	0.02	69	100	1646	100	100	1
5	3	0	0.1	0.03	69	100	1646	100	100	1
5	3	0	0.1	0.04	69	100	1646	100	100	1
5	3	0	0.1	0.05	69	100	1646	100	100	1
5	3	0	0.1	0.1	69	100	1646	100	100	1
5	3	0	1	0	69	100	1646	100	100	1
5	3	0	1	0.01	69	100	1646	100	100	1
5	3	0	1	0.02	69	100	1646	100	100	1
5	3	0	1	0.03	69	100	1646	100	100	1
5	3	0	1	0.04	69	100	1646	100	100	1
5	3	0	1	0.05	69	100	1646	100	100	1
5	3	0	1	0.1	69	100	1646	100	100	1
5	3	0	100	0	69	100	1646	100	100	1
5	3	0	100	0.01	69	100	1646	100	100	1
5	3	0	100	0.02	69	100	1646	100	100	1
5	3	0	100	0.03	69	100	1646	100	100	1
5	3	0	100	0.04	69	100	1646	100	100	1
5	3	0	100	0.05	69	100	1646	100	100	1
5	3	0	100	0.1	69	100	1646	100	100	1
5	3	0	10000	0	69	100	1646	100	100	1
5	3	0	10000	0.01	69	100	1646	100	100	1
5	3	0	10000	0.02	69	100	1646	100	100	1
5	3	0	10000	0.03	69	100	1646	100	100	1
5	3	0	10000	0.04	69	100	1646	100	100	1
5	3	0	10000	0.05	69	100	1646	100	100	1
5	3	0	10000	0.1	69	100	1646	100	100	1
5	3	1	0.01	0	69	100	1646	100	100	1
5	3	1	0.01	0.01	69	100	1646	100	100	1
5	3	1	0.01	0.02	69	100	1646	100	100	1
5	3	1	0.01	0.03	69	100	1646	100	100	1
5	3	1	0.01	0.04	69	100	1646	100	100	1
5	3	1	0.01	0.05	69	100	1646	100	100	1
5	3	1	0.01	0.1	69	100	1646	100	100	1
5	3	1	0.1	0	69	100	1646	100	100	1
5	3	1	0.1	0.01	69	100	1646	100	100	1
5	3	1	0.1	0.02	69	100	1646	100	100	1
5	3	1	0.1	0.03	69	100	1646	100	100	1
5	3	1	0.1	0.04	69	100	1646	100	100	1
5	3	1	0.1	0.05	69	100	1646	100	100	1
5	3	1	0.1	0.1	69	100	1646	100	100	1
5	3	1	1	0	69	100	1646	100	100	1
5	3	1	1	0.01	69	100	1646	100	100	1
5	3	1	1	0.02	69	100	1646	100	100	1
5	3	1	1	0.03	69	100	1646	100	100	1
5	3	1	1	0.04	69	100	1646	100	100	1
5	3	1	1	0.05	69	100	1646	100	100	1
5	3	1	1	0.1	69	100	1646	100	100	1
5	3	1	100	0	69	100	1646	100	100	1
5	3	1	100	0.01	69	100	1646	100	100	1
5	3	1	100	0.02	69	100	1646	100	100	1
5	3	1	100	0.03	69	100	1646	100	100	1
5	3	1	100	0.04	69	100	1646	100	100	1
5	3	1	100	0.05	69	100	1646	100	100	1
5	3	1	100	0.1	69	100	1646	100	100	1
5	3	1	10000	0	69	100	1646	100	100	1
5	3	1	10000	0.01	69	100	1646	100	100	1
5	3	1	10000	0.02	69	100	1646	100	100	1
5	3	1	10000	0.03	69	100	1646	100	100	1
5	3	1	10000	0.04	69	100	1646	100	100	1
5	3	1	10000	0.05	69	100	1646	100	100	1
5	3	1	10000	0.1	69	100	1646	100	100	1
5	6	0	0.01	0	69	100	1646	100	100	1
5	6	0	0.01	0.01	69	100	1646	100	100	1
5	6	0	0.01	0.02	69	100	1646	100	100	1
5	6	0	0.01	0.03	69	100	1646	100	100	1
5	6	0	0.01	0.04	69	100	1646	100	100	1
5	6	0	0.01	0.05	69	100	1646	100	100	1
5	6	0	0.01	0.1	69	100	1646	100	100	1
5	6	0	0.1	0	69	100	1646	100	100	1
5	6	0	0.1	0.01	69	100	1646	100	100	1
5	6	0	0.1	0.02	69	100	1646	100	100	1
5	6	0	0.1	0.03	69	100	1646	100	100	1
5	6	0	0.1	0.04	69	100	1646	100	100	1
5	6	0	0.1	0.05	69	100	1646	100	100	1
5	6	0	0.1	0.1	69	100	1646	100	100	1
5	6	0	1	0	69	100	1646	100	100	1
5	6	0	1	0.01	69	100	1646	100	100	1
5	6	0	1	0.02	69	100	1646	100	100	1
5	6	0	1	0.03	69	100	1646	100	100	1
5	6	0	1	0.04	69	100	1646	100	100	1
5	6	0	1	0.05	69	100	1646	100	100	1
5	6	0	1	0.1	69	100	1646	100	100	1
5	6	0	100	0	69	100	1646	100	100	1
5	6	0	100	0.01	69	100	1646	100	100	1
5	6	0	100	0.02	69	100	1646	100	100	1
5	6	0	100	0.03	69	100	1646	100	100	1
5	6	0	100	0.04	69	100	1646	100	100	1
5	6	0	100	0.05	69	100	1646	100	100	1
5	6	0	100	0.1	69	100	1646	100	100	1
5	6	0	10000	0	69	100	1646	100	100	1
5	6	0	10000	0.01	69	100	1646	100	100	1
5	6	0	10000	0.02	69	100	1646	100	100	1
5	6	0	10000	0.03	69	100	1646	100	100	1
5	6	0	10000	0.04	69	100	1646	100	100	1
5	6	0	10000	0.05	69	100	1646	100	100	1
5	6	0	10000	0.1	69	100	1646	100	100	1
5	6	1	0.01	0	69	100	1646	100	100	1
5	6	1	0.01	0.01	69	100	1646	100	100	1
5	6	1	0.01	0.02	69	100	1646	100	100	1
5	6	1	0.01	0.03	69	100	1646	100	100	1
5	6	1	0.01	0.04	69	100	1646	100	100	1
5	6	1	0.01	0.05	69	100	1646	100	100	1
5	6	1	0.01	0.1	69	100	1646	100	100	1
5	6	1	0.1	0	69	100	1646	100	100	1
5	6	1	0.1	0.01	69	100	1646	100	100	1
5	6	1	0.1	0.02	69	100	1646	100	100	1
5	6	1	0.1	0.03	69	100	1646	100	100	1
5	6	1	0.1	0.04	69	100	1646	100	100	1
5	6	1	0.1	0.05	69	100	1646	100	100	1
5	6	1	0.1	0.1	69	100	1646	100	100	1
5	6	1	1	0	69	100	1646	100	100	1
5	6	1	1	0.01	69	100	1646	100	100	1
5	6	1	1	0.02	69	100	1646	100	100	1
5	6	1	1	0.03	69	100	1646	100	100	1
5	6	1	1	0.04	69	100	1646	100	100	1
5	6	1	1	0.05	69	100	1646	100	100	1
5	6	1	1	0.1	69	100	1646	100	100	1
5	6	1	100	0	69	100	1646	100	100	1
5	6	1	100	0.01	69	100	1646	100	100	1
5	6	1	100	0.02	69	100	1646	100	100	1
5	6	1	100	0.03	69	100	1646	100	100	1
5	6	1	100	0.04	69	100	1646	100	100	1
5	6	1	100	0.05	69	100	1646	100	100	1
5	6	1	100	0.1	69	100	1646	100	100	1
5	6	1	10000	0	69	100	1646	100	100	1
5	6	1	10000	0.01	69	100	1646	100	100	1
5	6	1	10000	0.02	69	100	1646	100	100	1
5	6	1	10000	0.03	69	100	1646	100	100	1
5	6	1	10000	0.04	69	100	1646	100	100	1
5	6	1	10000	0.05	69	100	1646	100	100	1
5	6	1	10000	0.1	69	100	1646	100	100	1
6	0	0	0.01	0	69	100	1646	100	100	1
6	0	0	0.01	0.01	69	100	1646	100	100	1
6	0	0	0.01	0.02	69	100	1646	100	100	1
6	0	0	0.01	0.03	69	100	1646	100	100	1
6	0	0	0.01	0.04	69	100	1646	100	100	1
6	0	0	0.01	0.05	69	100	1646	100	100	1
6	0	0	0.01	0.1	69	100	1646	100	100	1
6	0	0	0.1	0	69	100	1646	100	100	1
6	0	0	0.1	0.01	69	100	1646	100	100	1
6	0	0	0.1	0.02	69	100	1646	100	100	1
6	0	0	0.1	0.03	69	100	1646	100	100	1
6	0	0	0.1	0.04	69	100	1646	100	100	1
6	0	0	0.1	0.05	69	100	1646	100	100	1
6	0	0	0.1	0.1	69	100	1646	100	100	1
6	0	0	1	0	69	100	1646	100	100	1
6	0	0	1	0.01	69	100	1646	100	100	1
6	0	0	1	0.02	69	100	1646	100	100	1
6	0	0	1	0.03	69	100	1646	100	100	1
6	0	0	1	0.04	69	100	1646	100	100	1
6	0	0	1	0.05	69	100	1646	100	100	1
6	0	0	1	0.1	69	100	1646	100	100	1
6	0	0	100	0	69	100	1646	100	100	1
6	0	0	100	0.01	69	100	1646	100	100	1
6	0	0	100	0.02	69	100	1646	100	100	1
6	0	0	100	0.03	69	100	1646	100	100	1
6	0	0	100	0.04	69	100	1646	100	100	1
6	0	0	100	0.05	69	100	1646	100	100	1
6	0	0	100	0.1	69	100	1646	100	100	1
6	0	0	10000	0	69	100	1646	100	100	1
6	0	0	10000	0.01	69	100	1646	100	100	1
6	0	0	10000	0.02	69	100	1646	100	100	1
6	0	0	10000	0.03	69	100	1646	100	100	1
6	0	0	10000	0.04	69	100	1646	100	100	1
6	0	0	10000	0.05	69	100	1646	100	100	1
6	0	0	10000	0.1	69	100	1646	100	100	1
6	0	1	0.01	0	69	100	1646	100	100	1
6	0	1	0.01	0.01	69	100	1646	100	100	1
6	0	1	0.01	0.02	69	100	1646	100	100	1
6	0	1	0.01	0.03	69	100	1646	100	100	1
6	0	1	0.01	0.04	69	100	1646	100	100	1
6	0	1	0.01	0.05	69	100	1646	100	100	1
6	0	1	0.01	0.1	69	100	1646	100	100	1
6	0	1	0.1	0	69	100	1646	100	100	1
6	0	1	0.1	0.01	69	100	1646	100	100	1
6	0	1	0.1	0.02	69	100	1646	100	100	1
6	0	1	0.1	0.03	69	100	1646	100	100	1
6	0	1	0.1	0.04	69	100	1646	100	100	1
6	0	1	0.1	0.05	69	100	1646	100	100	1
6	0	1	0.1	0.1	69	100	1646	100	100	1
6	0	1	1	0	69	100	1646	100	100	1
6	0	1	1	0.01	69	100	1646	100	100	1
6	0	1	1	0.02	69	100	1646	100	100	1
6	0	1	1	0.03	69	100	1646	100	100	1
6	0	1	1	0.04	69	100	1646	100	100	1
6	0	1	1	0.05	69	100	1646	100	100	1
6	0	1	1	0.1	69	100	1646	100	100	1
6	0	1	100	0	69	100	1646	100	100	1
6	0	1	100	0.01	69	100	1646	100	100	1
6	0	1	100	0.02	69	100	1646	100	100	1
6	0	1	100	0.03	69	100	1646	100	100	1
6	0	1	100	0.04	69	100	1646	100	100	1
6	0	1	100	0.05	69	100	1646	100	100	1
6	0	1	100	0.1	69	100	1646	100	100	1
6	0	1	10000	0	69	100	1646	100	100	1
6	0	1	10000	0.01	69	100	1646	100	100	1
6	0	1	10000	0.02	69	100	1646	100	100	1
6	0	1	10000	0.03	69	100	1646	100	100	1
6	0	1	10000	0.04	69	100	1646	100	100	1
6	0	1	10000	0.05	69	100	1646	100	100	1
6	0	1	10000	0.1	69	100	1646	100	100	1
6	3	0	0.01	0	69	100	1646	100	100	1
6	3	0	0.01	0.01	69	100	1646	100	100	1
6	3	0	0.01	0.02	69	100	1646	100	100	1
6	3	0	0.01	0.03	69	100	1646	100	100	1
6	3	0	0.01	0.04	69	100	1646	100	100	1
6	3	0	0.01	0.05	69	100	1646	100	100	1
6	3	0	0.01	0.1	69	100	1646	100	100	1
6	3	0	0.1	0	69	100	1646	100	100	1
6	3	0	0.1	0.01	69	100	1646	100	100	1
6	3	0	0.1	0.02	69	100	1646	100	100	1
6	3	0	0.1	0.03	69	100	1646	100	100	1
6	3	0	0.1	0.04	69	100	1646	100	100	1
6	3	0	0.1	0.05	69	100	1646	100	100	1
6	3	0	0.1	0.1	69	100	1646	100	100	1
6	3	0	1	0	69	100	1646	100	100	1
6	3	0	1	0.01	69	100	1646	100	100	1
6	3	0	1	0.02	69	100	1646	100	100	1
6	3	0	1	0.03	69	100	1646	100	100	1
6	3	0	1	0.04	69	100	1646	100	100	1
6	3	0	1	0.05	69	100	1646	100	100	1
6	3	0	1	0.1	69	100	1646	100	100	1
6	3	0	100	0	69	100	1646	100	100	1
6	3	0	100	0.01	69	100	1646	100	100	1
6	3	0	100	0.02	69	100	1646	100	100	1
6	3	0	100	0.03	69	100	1646	100	100	1
6	3	0	100	0.04	69	100	1646	100	100	1
6	3	0	100	0.05	69	100	1646	100	100	1
6	3	0	100	0.1	69	100	1646	100	100	1
6	3	0	10000	0	69	100	1646	100	100	1
6	3	0	10000	0.01	69	100	1646	100	100	1
6	3	0	10000	0.02	69	100	1646	100	100	1
6	3	0	10000	0.03	69	100	1646	100	100	1
6	3	0	10000	0.04	69	100	1646	100	100	1
6	3	0	10000	0.05	69	100	1646	100	100	1
6	3	0	10000	0.1	69	100	1646	100	100	1
6	3	1	0.01	0	69	100	1646	100	100	1
6	3	1	0.01	0.01	69	100	1646	100	100	1
6	3	1	0.01	0.02	69	100	1646	100	100	1
6	3	1	0.01	0.03	69	100	1646	100	100	1
6	3	1	0.01	0.04	69	100	1646	100	100	1
6	3	1	0.01	0.05	69	100	1646	100	100	1
6	3	1	0.01	0.1	69	100	1646	100	100	1
6	3	1	0.1	0	69	100	1646	100	100	1
6	3	1	0.1	0.01	69	100	1646	100	100	1
6	3	1	0.1	0.02	69	100	1646	100	100	1
6	3	1	0.1	0.03	69	100	1646	100	100	1
6	3	1	0.1	0.04	69	100	1646	100	100	1
6	3	1	0.1	0.05	69	100	1646	100	100	1
6	3	1	0.1	0.1	69	100	1646	100	100	1
6	3	1	1	0	69	100	1646	100	100	1
6	3	1	1	0.01	69	100	1646	100	100	1
6	3	1	1	0.02	69	100	1646	100	100	1
6	3	1	1	0.03	69	100	1646	100	100	1
6	3	1	1	0.04	69	100	1646	100	100	1
6	3	1	1	0.05	69	100	1646	100	100	1
6	3	1	1	0.1	69	100	1646	100	100	1
6	3	1	100	0	69	100	1646	100	100	1
6	3	1	100	0.01	69	100	1646	100	100	1
6	3	1	100	0.02	69	100	1646	100	100	1
6	3	1	100	0.03	69	100	1646	100	100	1
6	3	1	100	0.04	69	100	1646	100	100	1
6	3	1	100	0.05	69	100	1646	100	100	1
6	3	1	100	0.1	69	100	1646	100	100	1
6	3	1	10000	0	69	100	1646	100	100	1
6	3	1	10000	0.01	69	100	1646	100	100	1
6	3	1	10000	0.02	69	100	1646	100	100	1
6	3	1	10000	0.03	69	100	1646	100	100	1
6	3	1	10000	0.04	69	100	1646	100	100	1
6	3	1	10000	0.05	69	100	1646	100	100	1
6	3	1	10000	0.1	69	100	1646	100	100	1
6	6	0	0.01	0	69	100	1646	100	100	1
6	6	0	0.01	0.01	69	100	1646	100	100	1
6	6	0	0.01	0.02	69	100	1646	100	100	1
6	6	0	0.01	0.03	69	100	1646	100	100	1
6	6	0	0.01	0.04	69	100	1646	100	100	1
6	6	0	0.01	0.05	69	100	1646	100	100	1
6	6	0	0.01	0.1	69	100	1646	100	100	1
6	6	0	0.1	0	69	100	1646	100	100	1
6	6	0	0.1	0.01	69	100	1646	100	100	1
6	6	0	0.1	0.02	69	100	1646	100	100	1
6	6	0	0.1	0.03	69	100	1646	100	100	1
6	6	0	0.1	0.04	69	100	1646	100	100	1
6	6	0	0.1	0.05	69	100	1646	100	100	1
6	6	0	0.1	0.1	69	100	1646	100	100	1
6	6	0	1	0	69	100	1646	100	100	1
6	6	0	1	0.01	69	100	1646	100	100	1
6	6	0	1	0.02	69	100	1646	100	100	1
6	6	0	1	0.03	69	100	1646	100	100	1
6	6	0	1	0.04	69	100	1646	100	100	1
6	6	0	1	0.05	69	100	1646	100	100	1
6	6	0	1	0.1	69	100	1646	100	100	1
6	6	0	100	0	69	100	1646	100	100	1
6	6	0	100	0.01	69	100	1646	100	100	1
6	6	0	100	0.02	69	100	1646	100	100	1
6	6	0	100	0.03	69	100	1646	100	100	1
6	6	0	100	0.04	69	100	1646	100	100	1
6	6	0	100	0.05	69	100	1646	100	100	1
6	6	0	100	0.1	69	100	1646	100	100	1
6	6	0	10000	0	69	100	1646	100	100	1
6	6	0	10000	0.01	69	100	1646	100	100	1
6	6	0	10000	0.02	69	100	1646	100	100	1
6	6	0	10000	0.03	69	100	1646	100	100	1
6	6	0	10000	0.04	69	100	1646	100	100	1
6	6	0	10000	0.05	69	100	1646	100	100	1
6	6	0	10000	0.1	69	100	1646	100	100	1
6	6	1	0.01	0	69	100	1646	100	100	1
6	6	1	0.01	0.01	69	100	1646	100	100	1
6	6	1	0.01	0.02	69	100	1646	100	100	1
6	6	1	0.01	0.03	69	100	1646	100	100	1
6	6	1	0.01	0.04	69	100	1646	100	100	1
6	6	1	0.01	0.05	69	100	1646	100	100	1
6	6	1	0.01	0.1	69	100	1646	100	100	1
6	6	1	0.1	0	69	100	1646	100	100	1
6	6	1	0.1	0.01	69	100	1646	100	100	1
6	6	1	0.1	0.02	69	100	1646	100	100	1
6	6	1	0.1	0.03	69	100	1646	100	100	1
6	6	1	0.1	0.04	69	100	1646	100	100	1
6	6	1	0.1	0.05	69	100	1646	100	100	1
6	6	1	0.1	0.1	69	100	1646	100	100	1
6	6	1	1	0	69	100	1646	100	100	1
6	6	1	1	0.01	69	100	1646	100	100	1
6	6	1	1	0.02	69	100	1646	100	100	1
6	6	1	1	0.03	69	100	1646	100	100	1
6	6	1	1	0.04	69	100	1646	100	100	1
6	6	1	1	0.05	69	100	1646	100	100	1
6	6	1	1	0.1	69	100	1646	100	100	1
6	6	1	100	0	69	100	1646	100	100	1
6	6	1	100	0.01	69	100	1646	100	100	1
6	6	1	100	0.02	69	100	1646	100	100	1
6	6	1	100	0.03	69	100	1646	100	100	1
6	6	1	100	0.04	69	100	1646	100	100	1
6	6	1	100	0.05	69	100	1646	100	100	1
6	6	1	100	0.1	69	100	1646	100	100	1
6	6	1	10000	0	69	100	1646	100	100	1
6	6	1	10000	0.01	69	100	1646	100	100	1
6	6	1	10000	0.02	69	100	1646	100	100	1
6	6	1	10000	0.03	69	100	1646	100	100	1
6	6	1	10000	0.04	69	100	1646	100	100	1
6	6	1	10000	0.05	69	100	1646	100	100	1
6	6	1	10000	0.1	69	100	1646	100	100	1
1	0	0	0.01	0	67.7	98.1159	1644.2	99.8906	99.0033	0.976682
1	0	0	0.01	0.01	67.8	98.2609	1643.8	99.8663	99.0636	0.974534
1	0	0	0.01	0.02	68.1	98.6957	1644	99.8785	99.2871	0.978304
1	0	0	0.01	0.03	67.4	97.6812	1643.7	99.8603	98.7707	0.97071
1	0	0	0.01	0.04	68	98.5507	1644.2	99.8906	99.2207	0.978994
1	0	0	0.01	0.05	67.8	98.2609	1644.1	99.8846	99.0727	0.976721
1	0	0	0.01	0.1	67.9	98.4058	1644.6	99.9149	99.1604	0.981166
1	0	0	0.1	0	68.1	98.6957	1644.1	99.8846	99.2901	0.979033
1	0	0	0.1	0.01	68.2	98.8406	1644.1	99.8846	99.3626	0.979802
1	0	0	0.1	0.02	68.4	99.1304	1643.9	99.8724	99.5014	0.979886
1	0	0	0.1	0.03	67.8	98.2609	1644.5	99.9089	99.0849	0.979659
1	0	0	0.1	0.04	68.2	98.8406	1644	99.8785	99.3595	0.979074
1	0	0	0.1	0.05	67.8	98.2609	1644.3	99.8967	99.0788	0.978187
1	0	0	0.1	0.1	68.4	99.1304	1643.8	99.8663	99.4984	0.979162
1	0	0	1	0	68.2	98.8406	1643.7	99.8603	99.3504	0.976897
1	0	0	1	0.01	68.4	99.1304	1643.6	99.8542	99.4923	0.977717
1	0	0	1	0.02	68	98.5507	1644.1	99.8846	99.2176	0.978263
1	0	0	1	0.03	68.5	99.2754	1644	99.8785	99.5769	0.981381
1	0	0	1	0.04	68.2	98.8406	1644	99.8785	99.3595	0.979074
1	0	0	1	0.05	68.6	99.4203	1643.8	99.8663	99.6433	0.9807
1	0	0	1	0.1	67.9	98.4058	1643.6	99.8542	99.13	0.973857
1	0	0	100	0	68.2	98.8406	1643.6	99.8542	99.3474	0.976175
1	0	0	100	0.01	68	98.5507	1643.7	99.8603	99.2055	0.975354
1	0	0	100	0.02	68.4	99.1304	1643.5	99.8481	99.4893	0.976997
1	0	0	100	0.03	68.1	98.6957	1644.3	99.8967	99.2962	0.980496
1	0	0	100	0.04	68.5	99.2754	1644	99.8785	99.5769	0.981381
1	0	0	100	0.05	68.1	98.6957	1643.8	99.8663	99.281	0.97685
1	0	0	100	0.1	67.8	98.2609	1644.1	99.8846	99.0727	0.976721
1	0	0	10000	0	68	98.5507	1643.7	99.8603	99.2055	0.975354
1	0	0	10000	0.01	67.8	98.2609	1643.5	99.8481	99.0545	0.97236
1	0	0	10000	0.02	68.2	98.8406	1644	99.8785	99.3595	0.979074
1	0	0	10000	0.03	68.5	99.2754	1643.6	99.8542	99.5648	0.978488
1	0	0	10000	0.04	68.3	98.9855	1644.1	99.8846	99.435	0.980571
1	0	0	10000	0.05	68.1	98.6957	1644.3	99.8967	99.2962	0.980496
1	0	0	10000	0.1	68.4	99.1304	1643.7	99.8603	99.4954	0.978439
1	0	1	0.01	0	67.8	98.2609	1644.3	99.8967	99.0788	0.978187
1	0	1	0.01	0.01	68.2	98.8406	1644.2	99.8906	99.3656	0.980533
1	0	1	0.01	0.02	67.9	98.4058	1644.1	99.8846	99.1452	0.977492
1	0	1	0.01	0.03	68	98.5507	1644	99.8785	99.2146	0.977533
1	0	1	0.01	0.04	67.9	98.4058	1644.1	99.8846	99.1452	0.977492
1	0	1	0.01	0.05	67.9	98.4058	1644.2	99.8906	99.1482	0.978224
1	0	1	0.01	0.1	67.9	98.4058	1644.3	99.8967	99.1513	0.978957
1	0	1	0.1	0	68.1	98.6957	1644.6	99.9149	99.3053	0.982702
1	0	1	0.1	0.01	68.2	98.8406	1644.2	99.8906	99.3656	0.980533
1	0	1	0.1	0.02	68.4	99.1304	1643.6	99.8542	99.4923	0.977717
1	0	1	0.1	0.03	68.1	98.6957	1643.7	99.8603	99.278	0.976126
1	0	1	0.1	0.04	68.2	98.8406	1643.9	99.8724	99.3565	0.978347
1	0	1	0.1	0.05	68.2	98.8406	1643.7	99.8603	99.3504	0.976897
1	0	1	0.1	0.1	68.3	98.9855	1644	99.8785	99.432	0.979843
1	0	1	1	0	68.2	98.8406	1644.2	99.8906	99.3656	0.980533
1	0	1	1	0.01	68.3	98.9855	1643.5	99.8481	99.4168	0.976226
1	0	1	1	0.02	68.2	98.8406	1643.9	99.8724	99.3565	0.978347
1	0	1	1	0.03	68.4	99.1304	1643.4	99.842	99.4862	0.976279
1	0	1	1	0.04	68.1	98.6957	1644.2	99.8906	99.2931	0.979764
1	0	1	1	0.05	68	98.5507	1643.8	99.8663	99.2085	0.976079
1	0	1	1	0.1	67.9	98.4058	1643.9	99.8724	99.1391	0.976034
1	0	1	100	0	68.3	98.9855	1643.8	99.8663	99.4259	0.978392
1	0	1	100	0.01	68	98.5507	1643.9	99.8724	99.2116	0.976805
1	0	1	100	0.02	68.6	99.4203	1643.5	99.8481	99.6342	0.978539
1	0	1	100	0.03	67.9	98.4058	1644.2	99.8906	99.1482	0.978224
1	0	1	100	0.04	68.5	99.2754	1643.9	99.8724	99.5739	0.980655
1	0	1	100	0.05	68.5	99.2754	1644	99.8785	99.5769	0.981381
1	0	1	100	0.1	68.4	99.1304	1643.7	99.8603	99.4954	0.978439
1	0	1	10000	0	68.5	99.2754	1643.5	99.8481	99.5617	0.977768
1	0	1	10000	0.01	68.3	98.9855	1644.4	99.9028	99.4442	0.982765
1	0	1	10000	0.02	68.6	99.4203	1643.6	99.8542	99.6372	0.979258
1	0	1	10000	0.03	68.1	98.6957	1644	99.8785	99.2871	0.978304
1	0	1	10000	0.04	67.9	98.4058	1643.5	99.8481	99.127	0.973134
1	0	1	10000	0.05	68.4	99.1304	1644	99.8785	99.5045	0.980612
1	0	1	10000	0.1	68	98.5507	1644.1	99.8846	99.2176	0.978263
1	3	0	0.01	0	68.3	98.9855	1644.1	99.8846	99.435	0.980571
1	3	0	0.01	0.01	67.9	98.4058	1644.1	99.8846	99.1452	0.977492
1	3	0	0.01	0.02	67.8	98.2609	1644.2	99.8906	99.0758	0.977453
1	3	0	0.01	0.03	68.4	99.1304	1644.5	99.9089	99.5197	0.984266
1	3	0	0.01	0.04	68.1	98.6957	1644.2	99.8906	99.2931	0.979764
1	3	0	0.01	0.05	68	98.5507	1644.3	99.8967	99.2237	0.979727
1	3	0	0.01	0.1	68.1	98.6957	1644.2	99.8906	99.2931	0.979764
1	3	0	0.1	0	68	98.5507	1643.7	99.8603	99.2055	0.975354
1	3	0	0.1	0.01	68	98.5507	1644.1	99.8846	99.2176	0.978263
1	3	0	0.1	0.02	68.1	98.6957	1644.1	99.8846	99.2901	0.979033
1	3	0	0.1	0.03	68.1	98.6957	1644.1	99.8846	99.2901	0.979033
1	3	0	0.1	0.04	68.8	99.7101	1643.6	99.8542	99.7822	0.980796
1	3	0	0.1	0.05	68.6	99.4203	1644.3	99.8967	99.6585	0.984333
1	3	0	0.1	0.1	68.4	99.1304	1644.2	99.8906	99.5105	0.982069
1	3	0	1	0	68.1	98.6957	1643.5	99.8481	99.2719	0.974681
1	3	0	1	0.01	68.3	98.9855	1644	99.8785	99.432	0.979843
1	3	0	1	0.02	68.5	99.2754	1643.8	99.8663	99.5709	0.979931
1	3	0	1	0.03	68.4	99.1304	1643.9	99.8724	99.5014	0.979886
1	3	0	1	0.04	68.5	99.2754	1643.8	99.8663	99.5709	0.979931
1	3	0	1	0.05	68.5	99.2754	1643.7	99.8603	99.5678	0.979209
1	3	0	1	0.1	68.3	98.9855	1644	99.8785	99.432	0.979843
1	3	0	100	0	68.4	99.1304	1643.4	99.842	99.4862	0.976279
1	3	0	100	0.01	67.9	98.4058	1643.9	99.8724	99.1391	0.976034
1	3	0	100	0.02	68	98.5507	1643.9	99.8724	99.2116	0.976805
1	3	0	100	0.03	68	98.5507	1644.4	99.9028	99.2268	0.980461
1	3	0	100	0.04	68.6	99.4203	1643.9	99.8724	99.6464	0.981424
1	3	0	100	0.05	68.5	99.2754	1643.7	99.8603	99.5678	0.979209
1	3	0	100	0.1	68.5	99.2754	1643.9	99.8724	99.5739	0.980655
1	3	0	10000	0	68.2	98.8406	1643.6	99.8542	99.3474	0.976175
1	3	0	10000	0.01	68.5	99.2754	1644	99.8785	99.5769	0.981381
1	3	0	10000	0.02	68.5	99.2754	1644	99.8785	99.5769	0.981381
1	3	0	10000	0.03	68.2	98.8406	1644.4	99.9028	99.3717	0.981997
1	3	0	10000	0.04	68.2	98.8406	1643.8	99.8663	99.3535	0.977621
1	3	0	10000	0.05	67.9	98.4058	1643.6	99.8542	99.13	0.973857
1	3	0	10000	0.1	68.3	98.9855	1643.9	99.8724	99.429	0.979117
1	3	1	0.01	0	68.1	98.6957	1644.3	99.8967	99.2962	0.980496
1	3	1	0.01	0.01	68.1	98.6957	1643.9	99.8724	99.284	0.977576
1	3	1	0.01	0.02	68.1	98.6957	1643.9	99.8724	99.284	0.977576
1	3	1	0.01	0.03	67.9	98.4058	1644.1	99.8846	99.1452	0.977492
1	3	1	0.01	0.04	68.2	98.8406	1644.1	99.8846	99.3626	0.979802
1	3	1	0.01	0.05	68	98.5507	1644	99.8785	99.2146	0.977533
1	3	1	0.01	0.1	68	98.5507	1644.5	99.9089	99.2298	0.981197
1	3	1	0.1	0	68.5	99.2754	1643.4	99.842	99.5587	0.97705
1	3	1	0.1	0.01	68.3	98.9855	1643.9	99.8724	99.429	0.979117
1	3	1	0.1	0.02	68.4	99.1304	1643.9	99.8724	99.5014	0.979886
1	3	1	0.1	0.03	68.5	99.2754	1643.6	99.8542	99.5648	0.978488
1	3	1	0.1	0.04	68.3	98.9855	1643.6	99.8542	99.4198	0.976946
1	3	1	0.1	0.05	68.2	98.8406	1644	99.8785	99.3595	0.979074
1	3	1	0.1	0.1	67.8	98.2609	1643.5	99.8481	99.0545	0.97236
1	3	1	1	0	68.4	99.1304	1643.9	99.8724	99.5014	0.979886
1	3	1	1	0.01	68.5	99.2754	1643.7	99.8603	99.5678	0.979209
1	3	1	1	0.02	68.5	99.2754	1643.3	99.836	99.5557	0.976334
1	3	1	1	0.03	68.3	98.9855	1643.6	99.8542	99.4198	0.976946
1	3	1	1	0.04	68.4	99.1304	1644.1	99.8846	99.5075	0.98134
1	3	1	1	0.05	68.2	98.8406	1644	99.8785	99.3595	0.979074
1	3	1	1	0.1	68.1	98.6957	1644.3	99.8967	99.2962	0.980496
1	3	1	100	0	68.4	99.1304	1643.5	99.8481	99.4893	0.976997
1	3	1	100	0.01	68.3	98.9855	1644	99.8785	99.432	0.979843
1	3	1	100	0.02	68.4	99.1304	1644	99.8785	99.5045	0.980612
1	3	1	100	0.03	68.2	98.8406	1644.2	99.8906	99.3656	0.980533
1	3	1	100	0.04	67.7	98.1159	1643.7	99.8603	98.9881	0.973034
1	3	1	100	0.05	68.2	98.8406	1643.6	99.8542	99.3474	0.976175
1	3	1	100	0.1	68.2	98.8406	1644.1	99.8846	99.3626	0.979802
1	3	1	10000	0	68.1	98.6957	1643.9	99.8724	99.284	0.977576
1	3	1	10000	0.01	68.1	98.6957	1644.4	99.9028	99.2992	0.98123
1	3	1	10000	0.02	68.5	99.2754	1643.9	99.8724	99.5739	0.980655
1	3	1	10000	0.03	67.9	98.4058	1643.6	99.8542	99.13	0.973857
1	3	1	10000	0.04	68	98.5507	1644	99.8785	99.2146	0.977533
1	3	1	10000	0.05	68.7	99.5652	1643.9	99.8724	99.7188	0.982192
1	3	1	10000	0.1	67.5	97.8261	1643.8	99.8663	98.8462	0.972213
1	6	0	0.01	0	67.9	98.4058	1643.8	99.8663	99.1361	0.975306
1	6	0	0.01	0.01	67.7	98.1159	1644.3	99.8967	99.0063	0.977417
1	6	0	0.01	0.02	67.9	98.4058	1644.5	99.9089	99.1573	0.980428
1	6	0	0.01	0.03	67.9	98.4058	1644.3	99.8967	99.1513	0.978957
1	6	0	0.01	0.04	68.1	98.6957	1644	99.8785	99.2871	0.978304
1	6	0	0.01	0.05	68.2	98.8406	1644.2	99.8906	99.3656	0.980533
1	6	0	0.01	0.1	68.2	98.8406	1644.2	99.8906	99.3656	0.980533
1	6	0	0.1	0	68	98.5507	1643.9	99.8724	99.2116	0.976805
1	6	0	0.1	0.01	68.2	98.8406	1643.6	99.8542	99.3474	0.976175
1	6	0	0.1	0.02	68	98.5507	1643.7	99.8603	99.2055	0.975354
1	6	0	0.1	0.03	68.5	99.2754	1644.2	99.8906	99.583	0.982836
1	6	0	0.1	0.04	68.3	98.9855	1644.1	99.8846	99.435	0.980571
1	6	0	0.1	0.05	68.3	98.9855	1644	99.8785	99.432	0.979843
1	6	0	0.1	0.1	68.3	98.9855	1643.8	99.8663	99.4259	0.978392
1	6	0	1	0	68.3	98.9855	1644	99.8785	99.432	0.979843
1	6	0	1	0.01	67.9	98.4058	1644.3	99.8967	99.1513	0.978957
1	6	0	1	0.02	68.4	99.1304	1643.9	99.8724	99.5014	0.979886
1	6	0	1	0.03	67.9	98.4058	1644	99.8785	99.1421	0.976762
1	6	0	1	0.04	68.2	98.8406	1643.9	99.8724	99.3565	0.978347
1	6	0	1	0.05	68.1	98.6957	1644	99.8785	99.2871	0.978304
1	6	0	1	0.1	68.3	98.9855	1643.8	99.8663	99.4259	0.978392
1	6	0	100	0	68.8	99.7101	1643.9	99.8724	99.7913	0.982959
1	6	0	100	0.01	68.1	98.6957	1643.5	99.8481	99.2719	0.974681
1	6	0	100	0.02	68.2	98.8406	1644.2	99.8906	99.3656	0.980533
1	6	0	100	0.03	68.2	98.8406	1643.6	99.8542	99.3474	0.976175
1	6	0	100	0.04	68.1	98.6957	1643.9	99.8724	99.284	0.977576
1	6	0	100	0.05	67.9	98.4058	1644	99.8785	99.1421	0.976762
1	6	0	100	0.1	68.2	98.8406	1643.8	99.8663	99.3535	0.977621
1	6	0	10000	0	68.4	99.1304	1644.1	99.8846	99.5075	0.98134
1	6	0	10000	0.01	68.1	98.6957	1644	99.8785	99.2871	0.978304
1	6	0	10000	0.02	68.3	98.9855	1643.8	99.8663	99.4259	0.978392
1	6	0	10000	0.03	68	98.5507	1644	99.8785	99.2146	0.977533
1	6	0	10000	0.04	68.6	99.4203	1643.9	99.8724	99.6464	0.981424
1	6	0	10000	0.05	68.3	98.9855	1644.2	99.8906	99.4381	0.981301
1	6	0	10000	0.1	68.5	99.2754	1643.8	99.8663	99.5709	0.979931
1	6	1	0.01	0	67.9	98.4058	1644	99.8785	99.1421	0.976762
1	6	1	0.01	0.01	68	98.5507	1644.3	99.8967	99.2237	0.979727
1	6	1	0.01	0.02	67.9	98.4058	1644.2	99.8906	99.1482	0.978224
1	6	1	0.01	0.03	67.9	98.4058	1643.9	99.8724	99.1391	0.976034
1	6	1	0.01	0.04	67.7	98.1159	1644.2	99.8906	99.0033	0.976682
1	6	1	0.01	0.05	68.1	98.6957	1644	99.8785	99.2871	0.978304
1	6	1	0.01	0.1	67.9	98.4058	1644	99.8785	99.1421	0.976762
1	6	1	0.1	0	68.4	99.1304	1643.9	99.8724	99.5014	0.979886
1	6	1	0.1	0.01	68.5	99.2754	1644.2	99.8906	99.583	0.982836
1	6	1	0.1	0.02	68.1	98.6957	1644.1	99.8846	99.2901	0.979033
1	6	1	0.1	0.03	68.5	99.2754	1643.8	99.8663	99.5709	0.979931
1	6	1	0.1	0.04	68.1	98.6957	1643.8	99.8663	99.281	0.97685
1	6	1	0.1	0.05	68.1	98.6957	1643.8	99.8663	99.281	0.97685
1	6	1	0.1	0.1	68.5	99.2754	1643.7	99.8603	99.5678	0.979209
1	6	1	1	0	67.8	98.2609	1644.2	99.8906	99.0758	0.977453
1	6	1	1	0.01	68.1	98.6957	1644.1	99.8846	99.2901	0.979033
1	6	1	1	0.02	68.1	98.6957	1643.8	99.8663	99.281	0.97685
1	6	1	1	0.03	68.4	99.1304	1644.4	99.9028	99.5166	0.983532
1	6	1	1	0.04	68.1	98.6957	1643.1	99.8238	99.2597	0.97181
1	6	1	1	0.05	68	98.5507	1644	99.8785	99.2146	0.977533
1	6	1	1	0.1	68.2	98.8406	1643.7	99.8603	99.3504	0.976897
1	6	1	100	0	68.5	99.2754	1643.4	99.842	99.5587	0.97705
1	6	1	100	0.01	68.6	99.4203	1644.2	99.8906	99.6555	0.983603
1	6	1	100	0.02	68.3	98.9855	1644.5	99.9089	99.4472	0.983499
1	6	1	100	0.03	68.1	98.6957	1644.1	99.8846	99.2901	0.979033
1	6	1	100	0.04	68.4	99.1304	1643.9	99.8724	99.5014	0.979886
1	6	1	100	0.05	68.4	99.1304	1644	99.8785	99.5045	0.980612
1	6	1	100	0.1	68.1	98.6957	1643.8	99.8663	99.281	0.97685
1	6	1	10000	0	68	98.5507	1644	99.8785	99.2146	0.977533
1	6	1	10000	0.01	68	98.5507	1644.3	99.8967	99.2237	0.979727
1	6	1	10000	0.02	68.2	98.8406	1643.5	99.8481	99.3443	0.975454
1	6	1	10000	0.03	67.9	98.4058	1643.8	99.8663	99.1361	0.975306
1	6	1	10000	0.04	68.3	98.9855	1643.8	99.8663	99.4259	0.978392
1	6	1	10000	0.05	68.5	99.2754	1643.7	99.8603	99.5678	0.979209
1	6	1	10000	0.1	68.4	99.1304	1644.2	99.8906	99.5105	0.982069

## Sheet: g3
Feature 1 (k-mers)	Feature 2 (PseAAC)	Feature 3 (Grouping of amino acids into classes based on their physicochemical properties)	Softness of the SVM Margin
k-mer size	lambda	used (1) or not used (0)	C	t	Correctly Classified GTA	Correctly Classified GTA (%)	Correctly Classified Virus	Correctly Classified Virus (%)	Weighted Accuracy (%)	MCC
0	0	1	0.01	0	1.6	2.46154	768.9	99.987	51.2243	0.145533
0	0	1	0.01	0.01	1.2	1.84615	769	100	50.9231	0.130565
0	0	1	0.01	0.02	2.7	4.15385	768.9	99.987	52.0704	0.191901
0	0	1	0.01	0.03	1.4	2.15385	768.9	99.987	51.0704	0.135446
0	0	1	0.01	0.04	1	1.53846	769	100	50.7692	0.119175
0	0	1	0.01	0.05	3.2	4.92308	768.9	99.987	52.455	0.209666
0	0	1	0.01	0.1	1.5	2.30769	769	100	51.1538	0.146002
0	0	1	0.1	0	39	60	768.5	99.935	79.9675	0.756406
0	0	1	0.1	0.01	37.8	58.1538	768.9	99.987	79.0704	0.748338
0	0	1	0.1	0.02	34.3	52.7692	769	100	76.3846	0.712344
0	0	1	0.1	0.03	36.7	56.4615	768.6	99.948	78.2048	0.733472
0	0	1	0.1	0.04	36.8	56.6154	768.8	99.974	78.2947	0.736758
0	0	1	0.1	0.05	34.2	52.6154	768.6	99.948	76.2817	0.706615
0	0	1	0.1	0.1	37.7	58	768.9	99.987	78.9935	0.747297
0	0	1	1	0	52.2	80.3077	765.9	99.5969	89.9523	0.860882
0	0	1	1	0.01	52.1	80.1538	766	99.6099	89.8819	0.860813
0	0	1	1	0.02	52.1	80.1538	765.9	99.5969	89.8754	0.859948
0	0	1	1	0.03	52.3	80.4615	766	99.6099	90.0357	0.86268
0	0	1	1	0.04	52.4	80.6154	765.9	99.5969	90.1061	0.86275
0	0	1	1	0.05	52.4	80.6154	766	99.6099	90.1126	0.863613
0	0	1	1	0.1	52.3	80.4615	765.9	99.5969	90.0292	0.861816
0	0	1	100	0	61.4	94.4615	766.1	99.6229	97.0422	0.945521
0	0	1	100	0.01	61.6	94.7692	766.1	99.6229	97.1961	0.947265
0	0	1	100	0.02	61.4	94.4615	766.3	99.6489	97.0552	0.947134
0	0	1	100	0.03	61.5	94.6154	766.1	99.6229	97.1191	0.946393
0	0	1	100	0.04	61.5	94.6154	766.2	99.6359	97.1256	0.947198
0	0	1	100	0.05	61.5	94.6154	766	99.6099	97.1126	0.94559
0	0	1	100	0.1	61.3	94.3077	765.8	99.5839	96.9458	0.942242
0	0	1	10000	0	62.2	95.6923	763.9	99.3368	97.5146	0.935311
0	0	1	10000	0.01	63	96.9231	765	99.4798	98.2015	0.950769
0	0	1	10000	0.02	62.6	96.3077	765.6	99.5579	97.9328	0.951985
0	0	1	10000	0.03	62.8	96.6154	764.2	99.3758	97.9956	0.942866
0	0	1	10000	0.04	62.1	95.5385	765.7	99.5709	97.5547	0.948427
0	0	1	10000	0.05	62.4	96	764.4	99.4018	97.7009	0.940896
0	0	1	10000	0.1	62.2	95.6923	765.4	99.5319	97.6121	0.946928
0	3	0	0.01	0	61.5	94.6154	766.4	99.6619	97.1386	0.948813
0	3	0	0.01	0.01	61.3	94.3077	766.5	99.6749	96.9913	0.947884
0	3	0	0.01	0.02	61.7	94.9231	766.5	99.6749	97.299	0.951361
0	3	0	0.01	0.03	61.9	95.2308	766.4	99.6619	97.4463	0.952288
0	3	0	0.01	0.04	61.3	94.3077	766.5	99.6749	96.9913	0.947884
0	3	0	0.01	0.05	61.1	94	766.4	99.6619	96.8309	0.945329
0	3	0	0.01	0.1	61.3	94.3077	766.6	99.6879	96.9978	0.948697
0	3	0	0.1	0	61.6	94.7692	766.2	99.6359	97.2026	0.948069
0	3	0	0.1	0.01	62.1	95.5385	766.2	99.6359	97.5872	0.952415
0	3	0	0.1	0.02	62.2	95.6923	766.3	99.6489	97.6706	0.954084
0	3	0	0.1	0.03	62	95.3846	764.9	99.4668	97.4257	0.941263
0	3	0	0.1	0.04	62.1	95.5385	766.6	99.6879	97.6132	0.955637
0	3	0	0.1	0.05	62	95.3846	766.7	99.7009	97.5428	0.955582
0	3	0	0.1	0.1	62.3	95.8462	765.2	99.5059	97.676	0.94623
0	3	0	1	0	62.7	96.4615	763.9	99.3368	97.8992	0.939706
0	3	0	1	0.01	62.3	95.8462	764.9	99.4668	97.6565	0.943888
0	3	0	1	0.02	61.9	95.2308	764.2	99.3758	97.3033	0.934966
0	3	0	1	0.03	61.9	95.2308	764.7	99.4408	97.3358	0.938829
0	3	0	1	0.04	62.7	96.4615	764.4	99.4018	97.9317	0.943522
0	3	0	1	0.05	62.1	95.5385	764.4	99.4018	97.4701	0.938264
0	3	0	1	0.1	62.9	96.7692	764.4	99.4018	98.0855	0.945271
0	3	0	100	0	61.7	94.9231	764.5	99.4148	97.169	0.93552
0	3	0	100	0.01	62.4	96	764.9	99.4668	97.7334	0.944762
0	3	0	100	0.02	62.5	96.1538	764.2	99.3758	97.7648	0.940238
0	3	0	100	0.03	62.5	96.1538	764.9	99.4668	97.8103	0.945635
0	3	0	100	0.04	62.3	95.8462	763.9	99.3368	97.5915	0.936191
0	3	0	100	0.05	62.8	96.6154	765	99.4798	98.0476	0.949028
0	3	0	100	0.1	62.7	96.4615	763.7	99.3108	97.8862	0.938191
0	3	0	10000	0	62.6	96.3077	764.1	99.3628	97.8353	0.940351
0	3	0	10000	0.01	62.8	96.6154	764.6	99.4278	98.0216	0.945934
0	3	0	10000	0.02	62.3	95.8462	764.6	99.4278	97.637	0.941561
0	3	0	10000	0.03	62.7	96.4615	764.4	99.4018	97.9317	0.943522
0	3	0	10000	0.04	62.1	95.5385	764.3	99.3888	97.4636	0.937494
0	3	0	10000	0.05	62.9	96.7692	764.1	99.3628	98.066	0.942979
0	3	0	10000	0.1	62.3	95.8462	764.2	99.3758	97.611	0.938483
0	3	1	0.01	0	60.7	93.3846	766.3	99.6489	96.5168	0.941023
0	3	1	0.01	0.01	61.2	94.1538	766.5	99.6749	96.9144	0.947013
0	3	1	0.01	0.02	61.5	94.6154	766.5	99.6749	97.1451	0.949624
0	3	1	0.01	0.03	61.2	94.1538	766.3	99.6489	96.9014	0.945391
0	3	1	0.01	0.04	60.7	93.3846	766.6	99.6879	96.5363	0.943469
0	3	1	0.01	0.05	61.8	95.0769	766.4	99.6619	97.3694	0.95142
0	3	1	0.01	0.1	61.9	95.2308	766.6	99.6879	97.4593	0.953905
0	3	1	0.1	0	62.1	95.5385	766.3	99.6489	97.5937	0.953217
0	3	1	0.1	0.01	61.6	94.7692	765.6	99.5579	97.1635	0.943271
0	3	1	0.1	0.02	61.7	94.9231	766.2	99.6359	97.2795	0.948939
0	3	1	0.1	0.03	61.7	94.9231	766.4	99.6619	97.2925	0.950552
0	3	1	0.1	0.04	61.7	94.9231	766.6	99.6879	97.3055	0.952172
0	3	1	0.1	0.05	61.5	94.6154	765.9	99.5969	97.1061	0.944789
0	3	1	0.1	0.1	61.2	94.1538	766.1	99.6229	96.8884	0.943776
0	3	1	1	0	62.5	96.1538	764.8	99.4538	97.8038	0.944859
0	3	1	1	0.01	62.4	96	764.6	99.4278	97.7139	0.942437
0	3	1	1	0.02	62.2	95.6923	763.7	99.3108	97.5016	0.933791
0	3	1	1	0.03	62	95.3846	765	99.4798	97.4322	0.942043
0	3	1	1	0.04	62.2	95.6923	764.8	99.4538	97.5731	0.942236
0	3	1	1	0.05	62.1	95.5385	764.9	99.4668	97.5027	0.942138
0	3	1	1	0.1	62.4	96	764.5	99.4148	97.7074	0.941665
0	3	1	100	0	61.4	94.4615	764.8	99.4538	96.9577	0.935214
0	3	1	100	0.01	62.3	95.8462	763.9	99.3368	97.5915	0.936191
0	3	1	100	0.02	62.4	96	764.5	99.4148	97.7074	0.941665
0	3	1	100	0.03	62.6	96.3077	764.4	99.4018	97.8548	0.942647
0	3	1	100	0.04	62.2	95.6923	764.1	99.3628	97.5276	0.936838
0	3	1	100	0.05	62.2	95.6923	764.4	99.4018	97.5471	0.939141
0	3	1	100	0.1	62.9	96.7692	764.5	99.4148	98.092	0.946038
0	3	1	10000	0	62.4	96	764.6	99.4278	97.7139	0.942437
0	3	1	10000	0.01	62.3	95.8462	764.6	99.4278	97.637	0.941561
0	3	1	10000	0.02	63.2	97.2308	764	99.3498	98.2903	0.944843
0	3	1	10000	0.03	61.9	95.2308	765	99.4798	97.3553	0.941167
0	3	1	10000	0.04	62.2	95.6923	763.4	99.2718	97.482	0.931522
0	3	1	10000	0.05	62.1	95.5385	765.2	99.5059	97.5222	0.944484
0	3	1	10000	0.1	62.6	96.3077	765.3	99.5189	97.9133	0.949627
0	6	0	0.01	0	61.1	94	766.6	99.6879	96.844	0.946957
0	6	0	0.01	0.01	61.7	94.9231	766.1	99.6229	97.273	0.948136
0	6	0	0.01	0.02	61.3	94.3077	766.4	99.6619	96.9848	0.947072
0	6	0	0.01	0.03	61.1	94	766.6	99.6879	96.844	0.946957
0	6	0	0.01	0.04	61	93.8462	766.3	99.6489	96.7475	0.943645
0	6	0	0.01	0.05	61.4	94.4615	766.7	99.7009	97.0812	0.950381
0	6	0	0.01	0.1	61	93.8462	766.1	99.6229	96.7345	0.942028
0	6	0	0.1	0	61.6	94.7692	766.4	99.6619	97.2156	0.949683
0	6	0	0.1	0.01	61.6	94.7692	766.7	99.7009	97.2351	0.952117
0	6	0	0.1	0.02	61.7	94.9231	766.3	99.6489	97.286	0.949745
0	6	0	0.1	0.03	61.8	95.0769	765.8	99.5839	97.3304	0.946608
0	6	0	0.1	0.04	62.2	95.6923	765.7	99.5709	97.6316	0.949297
0	6	0	0.1	0.05	62.1	95.5385	765.6	99.5579	97.5482	0.947635
0	6	0	0.1	0.1	61.8	95.0769	766.6	99.6879	97.3824	0.953039
0	6	0	1	0	62.7	96.4615	764.5	99.4148	97.9382	0.944291
0	6	0	1	0.01	62.8	96.6154	764.6	99.4278	98.0216	0.945934
0	6	0	1	0.02	62.7	96.4615	765	99.4798	97.9707	0.948157
0	6	0	1	0.03	62.6	96.3077	765.1	99.4928	97.9003	0.948064
0	6	0	1	0.04	62.1	95.5385	764.8	99.4538	97.4961	0.94136
0	6	0	1	0.05	62.6	96.3077	764.6	99.4278	97.8678	0.944187
0	6	0	1	0.1	62.1	95.5385	765.3	99.5189	97.5287	0.945269
0	6	0	100	0	62.5	96.1538	764.7	99.4408	97.7973	0.944085
0	6	0	100	0.01	62.5	96.1538	764.8	99.4538	97.8038	0.944859
0	6	0	100	0.02	62.5	96.1538	764.1	99.3628	97.7583	0.939474
0	6	0	100	0.03	62.4	96	764.1	99.3628	97.6814	0.938596
0	6	0	100	0.04	62.8	96.6154	764.6	99.4278	98.0216	0.945934
0	6	0	100	0.05	62.8	96.6154	764.2	99.3758	97.9956	0.942866
0	6	0	100	0.1	62.8	96.6154	765.2	99.5059	98.0606	0.950585
0	6	0	10000	0	62.6	96.3077	765	99.4798	97.8938	0.947285
0	6	0	10000	0.01	63	96.9231	763.6	99.2978	98.1104	0.94007
0	6	0	10000	0.02	62.5	96.1538	763.9	99.3368	97.7453	0.93795
0	6	0	10000	0.03	63.1	97.0769	764.5	99.4148	98.2459	0.947783
0	6	0	10000	0.04	62.7	96.4615	764.9	99.4668	97.9642	0.94738
0	6	0	10000	0.05	62.5	96.1538	764.6	99.4278	97.7908	0.943312
0	6	0	10000	0.1	62.5	96.1538	764.5	99.4148	97.7843	0.942541
0	6	1	0.01	0	61.3	94.3077	766.4	99.6619	96.9848	0.947072
0	6	1	0.01	0.01	61.5	94.6154	766.7	99.7009	97.1581	0.95125
0	6	1	0.01	0.02	61.5	94.6154	766.1	99.6229	97.1191	0.946393
0	6	1	0.01	0.03	61	93.8462	766.2	99.6359	96.741	0.942836
0	6	1	0.01	0.04	60.6	93.2308	766.2	99.6359	96.4333	0.939335
0	6	1	0.01	0.05	60.8	93.5385	766.1	99.6229	96.5807	0.940277
0	6	1	0.01	0.1	61	93.8462	766.2	99.6359	96.741	0.942836
0	6	1	0.1	0	62	95.3846	766.6	99.6879	97.5363	0.954771
0	6	1	0.1	0.01	61.3	94.3077	766.3	99.6489	96.9783	0.946263
0	6	1	0.1	0.02	61.7	94.9231	766.9	99.7269	97.325	0.954615
0	6	1	0.1	0.03	61.9	95.2308	765.9	99.5969	97.4138	0.948276
0	6	1	0.1	0.04	62	95.3846	765.8	99.5839	97.4842	0.948351
0	6	1	0.1	0.05	62.5	96.1538	766.1	99.6229	97.8884	0.955082
0	6	1	0.1	0.1	61.6	94.7692	766.2	99.6359	97.2026	0.948069
0	6	1	1	0	62.1	95.5385	765.5	99.5449	97.5417	0.946844
0	6	1	1	0.01	62.2	95.6923	764.7	99.4408	97.5666	0.94146
0	6	1	1	0.02	62.2	95.6923	765.6	99.5579	97.6251	0.948506
0	6	1	1	0.03	62.2	95.6923	764.7	99.4408	97.5666	0.94146
0	6	1	1	0.04	62.2	95.6923	764.1	99.3628	97.5276	0.936838
0	6	1	1	0.05	62.1	95.5385	764.7	99.4408	97.4896	0.940583
0	6	1	1	0.1	62	95.3846	764.1	99.3628	97.3737	0.935079
0	6	1	100	0	62.4	96	765	99.4798	97.7399	0.94554
0	6	1	100	0.01	63.1	97.0769	764.5	99.4148	98.2459	0.947783
0	6	1	100	0.02	62.7	96.4615	764.1	99.3628	97.9122	0.941228
0	6	1	100	0.03	61.9	95.2308	764.6	99.4278	97.3293	0.938053
0	6	1	100	0.04	62.6	96.3077	764.1	99.3628	97.8353	0.940351
0	6	1	100	0.05	62.8	96.6154	765.1	99.4928	98.0541	0.949806
0	6	1	100	0.1	62.5	96.1538	764.3	99.3888	97.7713	0.941004
0	6	1	10000	0	62.4	96	765.1	99.4928	97.7464	0.94632
0	6	1	10000	0.01	62.5	96.1538	765.3	99.5189	97.8364	0.948757
0	6	1	10000	0.02	62.8	96.6154	764.6	99.4278	98.0216	0.945934
0	6	1	10000	0.03	62.3	95.8462	765	99.4798	97.663	0.944667
0	6	1	10000	0.04	62.3	95.8462	765	99.4798	97.663	0.944667
0	6	1	10000	0.05	62.5	96.1538	765.2	99.5059	97.8298	0.947974
0	6	1	10000	0.1	63.3	97.3846	763.8	99.3238	98.3542	0.944205
2	0	0	0.01	0	65	100	768.9	99.987	99.9935	0.999167
2	0	0	0.01	0.01	65	100	769	100	100	1
2	0	0	0.01	0.02	65	100	769	100	100	1
2	0	0	0.01	0.03	65	100	769	100	100	1
2	0	0	0.01	0.04	65	100	769	100	100	1
2	0	0	0.01	0.05	65	100	769	100	100	1
2	0	0	0.01	0.1	65	100	769	100	100	1
2	0	0	0.1	0	65	100	769	100	100	1
2	0	0	0.1	0.01	65	100	768.8	99.974	99.987	0.998335
2	0	0	0.1	0.02	65	100	769	100	100	1
2	0	0	0.1	0.03	65	100	769	100	100	1
2	0	0	0.1	0.04	65	100	769	100	100	1
2	0	0	0.1	0.05	65	100	768.9	99.987	99.9935	0.999167
2	0	0	0.1	0.1	65	100	768.9	99.987	99.9935	0.999167
2	0	0	1	0	65	100	768.8	99.974	99.987	0.998335
2	0	0	1	0.01	65	100	769	100	100	1
2	0	0	1	0.02	65	100	769	100	100	1
2	0	0	1	0.03	65	100	769	100	100	1
2	0	0	1	0.04	65	100	769	100	100	1
2	0	0	1	0.05	65	100	769	100	100	1
2	0	0	1	0.1	65	100	769	100	100	1
2	0	0	100	0	65	100	769	100	100	1
2	0	0	100	0.01	65	100	769	100	100	1
2	0	0	100	0.02	65	100	768.9	99.987	99.9935	0.999167
2	0	0	100	0.03	65	100	769	100	100	1
2	0	0	100	0.04	65	100	769	100	100	1
2	0	0	100	0.05	65	100	769	100	100	1
2	0	0	100	0.1	65	100	769	100	100	1
2	0	0	10000	0	65	100	769	100	100	1
2	0	0	10000	0.01	65	100	768.8	99.974	99.987	0.998335
2	0	0	10000	0.02	65	100	769	100	100	1
2	0	0	10000	0.03	65	100	769	100	100	1
2	0	0	10000	0.04	65	100	769	100	100	1
2	0	0	10000	0.05	65	100	769	100	100	1
2	0	0	10000	0.1	65	100	768.9	99.987	99.9935	0.999167
2	0	1	0.01	0	65	100	769	100	100	1
2	0	1	0.01	0.01	65	100	768.9	99.987	99.9935	0.999167
2	0	1	0.01	0.02	65	100	768.8	99.974	99.987	0.998335
2	0	1	0.01	0.03	65	100	769	100	100	1
2	0	1	0.01	0.04	65	100	768.8	99.974	99.987	0.998335
2	0	1	0.01	0.05	65	100	769	100	100	1
2	0	1	0.01	0.1	65	100	768.6	99.948	99.974	0.996678
2	0	1	0.1	0	65	100	769	100	100	1
2	0	1	0.1	0.01	65	100	769	100	100	1
2	0	1	0.1	0.02	65	100	769	100	100	1
2	0	1	0.1	0.03	65	100	768.8	99.974	99.987	0.998335
2	0	1	0.1	0.04	65	100	769	100	100	1
2	0	1	0.1	0.05	65	100	769	100	100	1
2	0	1	0.1	0.1	65	100	769	100	100	1
2	0	1	1	0	65	100	769	100	100	1
2	0	1	1	0.01	65	100	769	100	100	1
2	0	1	1	0.02	65	100	769	100	100	1
2	0	1	1	0.03	65	100	769	100	100	1
2	0	1	1	0.04	65	100	768.9	99.987	99.9935	0.999167
2	0	1	1	0.05	65	100	769	100	100	1
2	0	1	1	0.1	65	100	769	100	100	1
2	0	1	100	0	65	100	769	100	100	1
2	0	1	100	0.01	65	100	769	100	100	1
2	0	1	100	0.02	65	100	769	100	100	1
2	0	1	100	0.03	65	100	769	100	100	1
2	0	1	100	0.04	65	100	769	100	100	1
2	0	1	100	0.05	65	100	769	100	100	1
2	0	1	100	0.1	65	100	769	100	100	1
2	0	1	10000	0	65	100	769	100	100	1
2	0	1	10000	0.01	65	100	768.9	99.987	99.9935	0.999167
2	0	1	10000	0.02	65	100	769	100	100	1
2	0	1	10000	0.03	65	100	769	100	100	1
2	0	1	10000	0.04	65	100	769	100	100	1
2	0	1	10000	0.05	65	100	768.9	99.987	99.9935	0.999167
2	0	1	10000	0.1	65	100	768.9	99.987	99.9935	0.999167
2	3	0	0.01	0	65	100	768.9	99.987	99.9935	0.999167
2	3	0	0.01	0.01	65	100	768.9	99.987	99.9935	0.999167
2	3	0	0.01	0.02	65	100	768.8	99.974	99.987	0.998335
2	3	0	0.01	0.03	65	100	769	100	100	1
2	3	0	0.01	0.04	65	100	769	100	100	1
2	3	0	0.01	0.05	65	100	769	100	100	1
2	3	0	0.01	0.1	65	100	769	100	100	1
2	3	0	0.1	0	65	100	769	100	100	1
2	3	0	0.1	0.01	65	100	768.9	99.987	99.9935	0.999167
2	3	0	0.1	0.02	65	100	769	100	100	1
2	3	0	0.1	0.03	65	100	768.9	99.987	99.9935	0.999167
2	3	0	0.1	0.04	65	100	768.8	99.974	99.987	0.998335
2	3	0	0.1	0.05	65	100	768.9	99.987	99.9935	0.999167
2	3	0	0.1	0.1	65	100	768.8	99.974	99.987	0.998335
2	3	0	1	0	65	100	769	100	100	1
2	3	0	1	0.01	65	100	769	100	100	1
2	3	0	1	0.02	65	100	769	100	100	1
2	3	0	1	0.03	65	100	769	100	100	1
2	3	0	1	0.04	65	100	769	100	100	1
2	3	0	1	0.05	65	100	769	100	100	1
2	3	0	1	0.1	65	100	768.9	99.987	99.9935	0.999167
2	3	0	100	0	65	100	769	100	100	1
2	3	0	100	0.01	65	100	769	100	100	1
2	3	0	100	0.02	65	100	768.9	99.987	99.9935	0.999167
2	3	0	100	0.03	65	100	769	100	100	1
2	3	0	100	0.04	65	100	769	100	100	1
2	3	0	100	0.05	65	100	769	100	100	1
2	3	0	100	0.1	65	100	769	100	100	1
2	3	0	10000	0	65	100	768.9	99.987	99.9935	0.999167
2	3	0	10000	0.01	65	100	769	100	100	1
2	3	0	10000	0.02	65	100	769	100	100	1
2	3	0	10000	0.03	65	100	769	100	100	1
2	3	0	10000	0.04	65	100	768.8	99.974	99.987	0.998335
2	3	0	10000	0.05	65	100	769	100	100	1
2	3	0	10000	0.1	65	100	769	100	100	1
2	3	1	0.01	0	65	100	769	100	100	1
2	3	1	0.01	0.01	65	100	769	100	100	1
2	3	1	0.01	0.02	65	100	768.8	99.974	99.987	0.998335
2	3	1	0.01	0.03	65	100	769	100	100	1
2	3	1	0.01	0.04	65	100	768.9	99.987	99.9935	0.999167
2	3	1	0.01	0.05	65	100	769	100	100	1
2	3	1	0.01	0.1	65	100	769	100	100	1
2	3	1	0.1	0	65	100	769	100	100	1
2	3	1	0.1	0.01	65	100	769	100	100	1
2	3	1	0.1	0.02	65	100	768.9	99.987	99.9935	0.999167
2	3	1	0.1	0.03	65	100	769	100	100	1
2	3	1	0.1	0.04	65	100	768.9	99.987	99.9935	0.999167
2	3	1	0.1	0.05	65	100	769	100	100	1
2	3	1	0.1	0.1	65	100	769	100	100	1
2	3	1	1	0	65	100	769	100	100	1
2	3	1	1	0.01	65	100	769	100	100	1
2	3	1	1	0.02	65	100	769	100	100	1
2	3	1	1	0.03	65	100	769	100	100	1
2	3	1	1	0.04	65	100	769	100	100	1
2	3	1	1	0.05	65	100	769	100	100	1
2	3	1	1	0.1	65	100	769	100	100	1
2	3	1	100	0	65	100	769	100	100	1
2	3	1	100	0.01	64.9	99.8462	768.9	99.987	99.9166	0.998331
2	3	1	100	0.02	65	100	769	100	100	1
2	3	1	100	0.03	65	100	769	100	100	1
2	3	1	100	0.04	65	100	769	100	100	1
2	3	1	100	0.05	65	100	769	100	100	1
2	3	1	100	0.1	65	100	769	100	100	1
2	3	1	10000	0	65	100	768.8	99.974	99.987	0.998335
2	3	1	10000	0.01	65	100	769	100	100	1
2	3	1	10000	0.02	65	100	769	100	100	1
2	3	1	10000	0.03	65	100	768.9	99.987	99.9935	0.999167
2	3	1	10000	0.04	65	100	769	100	100	1
2	3	1	10000	0.05	65	100	768.8	99.974	99.987	0.998335
2	3	1	10000	0.1	65	100	768.9	99.987	99.9935	0.999167
2	6	0	0.01	0	65	100	769	100	100	1
2	6	0	0.01	0.01	65	100	769	100	100	1
2	6	0	0.01	0.02	65	100	769	100	100	1
2	6	0	0.01	0.03	65	100	769	100	100	1
2	6	0	0.01	0.04	65	100	769	100	100	1
2	6	0	0.01	0.05	65	100	769	100	100	1
2	6	0	0.01	0.1	65	100	769	100	100	1
2	6	0	0.1	0	65	100	769	100	100	1
2	6	0	0.1	0.01	65	100	768.9	99.987	99.9935	0.999167
2	6	0	0.1	0.02	65	100	769	100	100	1
2	6	0	0.1	0.03	65	100	768.8	99.974	99.987	0.998335
2	6	0	0.1	0.04	65	100	769	100	100	1
2	6	0	0.1	0.05	65	100	769	100	100	1
2	6	0	0.1	0.1	65	100	768.9	99.987	99.9935	0.999167
2	6	0	1	0	65	100	769	100	100	1
2	6	0	1	0.01	65	100	769	100	100	1
2	6	0	1	0.02	65	100	768.8	99.974	99.987	0.998335
2	6	0	1	0.03	65	100	768.8	99.974	99.987	0.998335
2	6	0	1	0.04	65	100	768.7	99.961	99.9805	0.997506
2	6	0	1	0.05	65	100	769	100	100	1
2	6	0	1	0.1	65	100	769	100	100	1
2	6	0	100	0	65	100	769	100	100	1
2	6	0	100	0.01	65	100	769	100	100	1
2	6	0	100	0.02	65	100	768.9	99.987	99.9935	0.999167
2	6	0	100	0.03	65	100	769	100	100	1
2	6	0	100	0.04	65	100	769	100	100	1
2	6	0	100	0.05	65	100	768.8	99.974	99.987	0.998335
2	6	0	100	0.1	65	100	769	100	100	1
2	6	0	10000	0	65	100	769	100	100	1
2	6	0	10000	0.01	65	100	768.9	99.987	99.9935	0.999167
2	6	0	10000	0.02	65	100	768.9	99.987	99.9935	0.999167
2	6	0	10000	0.03	65	100	769	100	100	1
2	6	0	10000	0.04	65	100	768.9	99.987	99.9935	0.999167
2	6	0	10000	0.05	65	100	769	100	100	1
2	6	0	10000	0.1	65	100	769	100	100	1
2	6	1	0.01	0	65	100	769	100	100	1
2	6	1	0.01	0.01	65	100	769	100	100	1
2	6	1	0.01	0.02	65	100	769	100	100	1
2	6	1	0.01	0.03	65	100	768.8	99.974	99.987	0.998335
2	6	1	0.01	0.04	65	100	768.9	99.987	99.9935	0.999167
2	6	1	0.01	0.05	65	100	768.9	99.987	99.9935	0.999167
2	6	1	0.01	0.1	65	100	769	100	100	1
2	6	1	0.1	0	65	100	768.8	99.974	99.987	0.998335
2	6	1	0.1	0.01	65	100	769	100	100	1
2	6	1	0.1	0.02	65	100	769	100	100	1
2	6	1	0.1	0.03	65	100	768.9	99.987	99.9935	0.999167
2	6	1	0.1	0.04	65	100	768.8	99.974	99.987	0.998335
2	6	1	0.1	0.05	65	100	769	100	100	1
2	6	1	0.1	0.1	65	100	769	100	100	1
2	6	1	1	0	65	100	769	100	100	1
2	6	1	1	0.01	65	100	768.9	99.987	99.9935	0.999167
2	6	1	1	0.02	65	100	768.9	99.987	99.9935	0.999167
2	6	1	1	0.03	65	100	769	100	100	1
2	6	1	1	0.04	65	100	769	100	100	1
2	6	1	1	0.05	65	100	769	100	100	1
2	6	1	1	0.1	65	100	769	100	100	1
2	6	1	100	0	65	100	768.8	99.974	99.987	0.998335
2	6	1	100	0.01	65	100	769	100	100	1
2	6	1	100	0.02	65	100	769	100	100	1
2	6	1	100	0.03	65	100	769	100	100	1
2	6	1	100	0.04	65	100	769	100	100	1
2	6	1	100	0.05	65	100	769	100	100	1
2	6	1	100	0.1	65	100	769	100	100	1
2	6	1	10000	0	65	100	768.9	99.987	99.9935	0.999167
2	6	1	10000	0.01	65	100	768.9	99.987	99.9935	0.999167
2	6	1	10000	0.02	65	100	768.8	99.974	99.987	0.998335
2	6	1	10000	0.03	65	100	768.8	99.974	99.987	0.998335
2	6	1	10000	0.04	65	100	769	100	100	1
2	6	1	10000	0.05	65	100	769	100	100	1
2	6	1	10000	0.1	65	100	769	100	100	1
3	0	0	0.01	0	65	100	769	100	100	1
3	0	0	0.01	0.01	65	100	769	100	100	1
3	0	0	0.01	0.02	65	100	769	100	100	1
3	0	0	0.01	0.03	65	100	769	100	100	1
3	0	0	0.01	0.04	65	100	769	100	100	1
3	0	0	0.01	0.05	65	100	769	100	100	1
3	0	0	0.01	0.1	65	100	769	100	100	1
3	0	0	0.1	0	65	100	769	100	100	1
3	0	0	0.1	0.01	65	100	769	100	100	1
3	0	0	0.1	0.02	65	100	769	100	100	1
3	0	0	0.1	0.03	65	100	769	100	100	1
3	0	0	0.1	0.04	65	100	769	100	100	1
3	0	0	0.1	0.05	65	100	769	100	100	1
3	0	0	0.1	0.1	65	100	769	100	100	1
3	0	0	1	0	65	100	769	100	100	1
3	0	0	1	0.01	65	100	769	100	100	1
3	0	0	1	0.02	65	100	769	100	100	1
3	0	0	1	0.03	65	100	769	100	100	1
3	0	0	1	0.04	65	100	769	100	100	1
3	0	0	1	0.05	65	100	769	100	100	1
3	0	0	1	0.1	65	100	769	100	100	1
3	0	0	100	0	65	100	769	100	100	1
3	0	0	100	0.01	65	100	769	100	100	1
3	0	0	100	0.02	65	100	769	100	100	1
3	0	0	100	0.03	65	100	769	100	100	1
3	0	0	100	0.04	65	100	769	100	100	1
3	0	0	100	0.05	65	100	769	100	100	1
3	0	0	100	0.1	65	100	769	100	100	1
3	0	0	10000	0	65	100	769	100	100	1
3	0	0	10000	0.01	65	100	769	100	100	1
3	0	0	10000	0.02	65	100	769	100	100	1
3	0	0	10000	0.03	65	100	769	100	100	1
3	0	0	10000	0.04	65	100	769	100	100	1
3	0	0	10000	0.05	65	100	769	100	100	1
3	0	0	10000	0.1	65	100	769	100	100	1
3	0	1	0.01	0	65	100	769	100	100	1
3	0	1	0.01	0.01	65	100	769	100	100	1
3	0	1	0.01	0.02	65	100	769	100	100	1
3	0	1	0.01	0.03	65	100	769	100	100	1
3	0	1	0.01	0.04	65	100	769	100	100	1
3	0	1	0.01	0.05	65	100	769	100	100	1
3	0	1	0.01	0.1	65	100	769	100	100	1
3	0	1	0.1	0	65	100	769	100	100	1
3	0	1	0.1	0.01	65	100	769	100	100	1
3	0	1	0.1	0.02	65	100	769	100	100	1
3	0	1	0.1	0.03	65	100	769	100	100	1
3	0	1	0.1	0.04	65	100	769	100	100	1
3	0	1	0.1	0.05	65	100	769	100	100	1
3	0	1	0.1	0.1	65	100	769	100	100	1
3	0	1	1	0	65	100	769	100	100	1
3	0	1	1	0.01	65	100	769	100	100	1
3	0	1	1	0.02	65	100	769	100	100	1
3	0	1	1	0.03	65	100	769	100	100	1
3	0	1	1	0.04	65	100	769	100	100	1
3	0	1	1	0.05	65	100	769	100	100	1
3	0	1	1	0.1	65	100	769	100	100	1
3	0	1	100	0	65	100	769	100	100	1
3	0	1	100	0.01	65	100	769	100	100	1
3	0	1	100	0.02	65	100	769	100	100	1
3	0	1	100	0.03	65	100	769	100	100	1
3	0	1	100	0.04	65	100	769	100	100	1
3	0	1	100	0.05	65	100	769	100	100	1
3	0	1	100	0.1	65	100	769	100	100	1
3	0	1	10000	0	65	100	769	100	100	1
3	0	1	10000	0.01	65	100	769	100	100	1
3	0	1	10000	0.02	65	100	769	100	100	1
3	0	1	10000	0.03	65	100	769	100	100	1
3	0	1	10000	0.04	65	100	769	100	100	1
3	0	1	10000	0.05	65	100	769	100	100	1
3	0	1	10000	0.1	65	100	769	100	100	1
3	3	0	0.01	0	65	100	769	100	100	1
3	3	0	0.01	0.01	65	100	769	100	100	1
3	3	0	0.01	0.02	65	100	769	100	100	1
3	3	0	0.01	0.03	65	100	769	100	100	1
3	3	0	0.01	0.04	65	100	769	100	100	1
3	3	0	0.01	0.05	65	100	769	100	100	1
3	3	0	0.01	0.1	65	100	769	100	100	1
3	3	0	0.1	0	65	100	769	100	100	1
3	3	0	0.1	0.01	65	100	769	100	100	1
3	3	0	0.1	0.02	65	100	769	100	100	1
3	3	0	0.1	0.03	65	100	769	100	100	1
3	3	0	0.1	0.04	65	100	769	100	100	1
3	3	0	0.1	0.05	65	100	769	100	100	1
3	3	0	0.1	0.1	65	100	769	100	100	1
3	3	0	1	0	65	100	769	100	100	1
3	3	0	1	0.01	65	100	769	100	100	1
3	3	0	1	0.02	65	100	769	100	100	1
3	3	0	1	0.03	65	100	769	100	100	1
3	3	0	1	0.04	65	100	769	100	100	1
3	3	0	1	0.05	65	100	769	100	100	1
3	3	0	1	0.1	65	100	769	100	100	1
3	3	0	100	0	65	100	769	100	100	1
3	3	0	100	0.01	65	100	769	100	100	1
3	3	0	100	0.02	65	100	769	100	100	1
3	3	0	100	0.03	65	100	769	100	100	1
3	3	0	100	0.04	65	100	769	100	100	1
3	3	0	100	0.05	65	100	769	100	100	1
3	3	0	100	0.1	65	100	769	100	100	1
3	3	0	10000	0	65	100	769	100	100	1
3	3	0	10000	0.01	65	100	769	100	100	1
3	3	0	10000	0.02	65	100	769	100	100	1
3	3	0	10000	0.03	65	100	769	100	100	1
3	3	0	10000	0.04	65	100	769	100	100	1
3	3	0	10000	0.05	65	100	769	100	100	1
3	3	0	10000	0.1	65	100	769	100	100	1
3	3	1	0.01	0	65	100	769	100	100	1
3	3	1	0.01	0.01	65	100	769	100	100	1
3	3	1	0.01	0.02	65	100	769	100	100	1
3	3	1	0.01	0.03	65	100	769	100	100	1
3	3	1	0.01	0.04	65	100	769	100	100	1
3	3	1	0.01	0.05	65	100	769	100	100	1
3	3	1	0.01	0.1	65	100	769	100	100	1
3	3	1	0.1	0	65	100	769	100	100	1
3	3	1	0.1	0.01	65	100	769	100	100	1
3	3	1	0.1	0.02	65	100	769	100	100	1
3	3	1	0.1	0.03	65	100	769	100	100	1
3	3	1	0.1	0.04	65	100	769	100	100	1
3	3	1	0.1	0.05	65	100	769	100	100	1
3	3	1	0.1	0.1	65	100	769	100	100	1
3	3	1	1	0	65	100	769	100	100	1
3	3	1	1	0.01	65	100	769	100	100	1
3	3	1	1	0.02	65	100	769	100	100	1
3	3	1	1	0.03	65	100	769	100	100	1
3	3	1	1	0.04	65	100	769	100	100	1
3	3	1	1	0.05	65	100	769	100	100	1
3	3	1	1	0.1	65	100	769	100	100	1
3	3	1	100	0	65	100	769	100	100	1
3	3	1	100	0.01	65	100	769	100	100	1
3	3	1	100	0.02	65	100	769	100	100	1
3	3	1	100	0.03	65	100	769	100	100	1
3	3	1	100	0.04	65	100	769	100	100	1
3	3	1	100	0.05	65	100	769	100	100	1
3	3	1	100	0.1	65	100	769	100	100	1
3	3	1	10000	0	65	100	769	100	100	1
3	3	1	10000	0.01	65	100	769	100	100	1
3	3	1	10000	0.02	65	100	769	100	100	1
3	3	1	10000	0.03	65	100	769	100	100	1
3	3	1	10000	0.04	65	100	769	100	100	1
3	3	1	10000	0.05	65	100	769	100	100	1
3	3	1	10000	0.1	65	100	769	100	100	1
3	6	0	0.01	0	65	100	769	100	100	1
3	6	0	0.01	0.01	65	100	769	100	100	1
3	6	0	0.01	0.02	65	100	769	100	100	1
3	6	0	0.01	0.03	65	100	769	100	100	1
3	6	0	0.01	0.04	65	100	769	100	100	1
3	6	0	0.01	0.05	65	100	769	100	100	1
3	6	0	0.01	0.1	65	100	769	100	100	1
3	6	0	0.1	0	65	100	769	100	100	1
3	6	0	0.1	0.01	65	100	769	100	100	1
3	6	0	0.1	0.02	65	100	769	100	100	1
3	6	0	0.1	0.03	65	100	769	100	100	1
3	6	0	0.1	0.04	65	100	769	100	100	1
3	6	0	0.1	0.05	65	100	769	100	100	1
3	6	0	0.1	0.1	65	100	769	100	100	1
3	6	0	1	0	65	100	769	100	100	1
3	6	0	1	0.01	65	100	769	100	100	1
3	6	0	1	0.02	65	100	769	100	100	1
3	6	0	1	0.03	65	100	769	100	100	1
3	6	0	1	0.04	65	100	769	100	100	1
3	6	0	1	0.05	65	100	769	100	100	1
3	6	0	1	0.1	65	100	769	100	100	1
3	6	0	100	0	65	100	769	100	100	1
3	6	0	100	0.01	65	100	769	100	100	1
3	6	0	100	0.02	65	100	769	100	100	1
3	6	0	100	0.03	65	100	769	100	100	1
3	6	0	100	0.04	65	100	769	100	100	1
3	6	0	100	0.05	65	100	769	100	100	1
3	6	0	100	0.1	65	100	769	100	100	1
3	6	0	10000	0	65	100	769	100	100	1
3	6	0	10000	0.01	65	100	769	100	100	1
3	6	0	10000	0.02	65	100	769	100	100	1
3	6	0	10000	0.03	65	100	769	100	100	1
3	6	0	10000	0.04	65	100	769	100	100	1
3	6	0	10000	0.05	65	100	769	100	100	1
3	6	0	10000	0.1	65	100	769	100	100	1
3	6	1	0.01	0	65	100	769	100	100	1
3	6	1	0.01	0.01	65	100	769	100	100	1
3	6	1	0.01	0.02	65	100	769	100	100	1
3	6	1	0.01	0.03	65	100	769	100	100	1
3	6	1	0.01	0.04	65	100	769	100	100	1
3	6	1	0.01	0.05	65	100	769	100	100	1
3	6	1	0.01	0.1	65	100	769	100	100	1
3	6	1	0.1	0	65	100	769	100	100	1
3	6	1	0.1	0.01	65	100	769	100	100	1
3	6	1	0.1	0.02	65	100	769	100	100	1
3	6	1	0.1	0.03	65	100	769	100	100	1
3	6	1	0.1	0.04	65	100	769	100	100	1
3	6	1	0.1	0.05	65	100	769	100	100	1
3	6	1	0.1	0.1	65	100	769	100	100	1
3	6	1	1	0	65	100	769	100	100	1
3	6	1	1	0.01	65	100	769	100	100	1
3	6	1	1	0.02	65	100	769	100	100	1
3	6	1	1	0.03	65	100	769	100	100	1
3	6	1	1	0.04	65	100	769	100	100	1
3	6	1	1	0.05	65	100	769	100	100	1
3	6	1	1	0.1	65	100	769	100	100	1
3	6	1	100	0	65	100	769	100	100	1
3	6	1	100	0.01	65	100	769	100	100	1
3	6	1	100	0.02	65	100	769	100	100	1
3	6	1	100	0.03	65	100	769	100	100	1
3	6	1	100	0.04	65	100	769	100	100	1
3	6	1	100	0.05	65	100	769	100	100	1
3	6	1	100	0.1	65	100	769	100	100	1
3	6	1	10000	0	65	100	769	100	100	1
3	6	1	10000	0.01	65	100	769	100	100	1
3	6	1	10000	0.02	65	100	769	100	100	1
3	6	1	10000	0.03	65	100	769	100	100	1
3	6	1	10000	0.04	65	100	769	100	100	1
3	6	1	10000	0.05	65	100	769	100	100	1
3	6	1	10000	0.1	65	100	769	100	100	1
4	0	0	0.01	0	65	100	769	100	100	1
4	0	0	0.01	0.01	65	100	769	100	100	1
4	0	0	0.01	0.02	64.9	99.8462	769	100	99.9231	0.999166
4	0	0	0.01	0.03	65	100	769	100	100	1
4	0	0	0.01	0.04	65	100	769	100	100	1
4	0	0	0.01	0.05	65	100	769	100	100	1
4	0	0	0.01	0.1	65	100	769	100	100	1
4	0	0	0.1	0	65	100	769	100	100	1
4	0	0	0.1	0.01	65	100	769	100	100	1
4	0	0	0.1	0.02	65	100	769	100	100	1
4	0	0	0.1	0.03	64.9	99.8462	769	100	99.9231	0.999166
4	0	0	0.1	0.04	64.9	99.8462	769	100	99.9231	0.999166
4	0	0	0.1	0.05	65	100	769	100	100	1
4	0	0	0.1	0.1	65	100	769	100	100	1
4	0	0	1	0	65	100	769	100	100	1
4	0	0	1	0.01	65	100	769	100	100	1
4	0	0	1	0.02	65	100	769	100	100	1
4	0	0	1	0.03	65	100	769	100	100	1
4	0	0	1	0.04	65	100	769	100	100	1
4	0	0	1	0.05	65	100	769	100	100	1
4	0	0	1	0.1	65	100	769	100	100	1
4	0	0	100	0	65	100	769	100	100	1
4	0	0	100	0.01	65	100	769	100	100	1
4	0	0	100	0.02	65	100	769	100	100	1
4	0	0	100	0.03	65	100	769	100	100	1
4	0	0	100	0.04	65	100	769	100	100	1
4	0	0	100	0.05	65	100	769	100	100	1
4	0	0	100	0.1	65	100	769	100	100	1
4	0	0	10000	0	65	100	769	100	100	1
4	0	0	10000	0.01	65	100	769	100	100	1
4	0	0	10000	0.02	65	100	769	100	100	1
4	0	0	10000	0.03	65	100	769	100	100	1
4	0	0	10000	0.04	65	100	769	100	100	1
4	0	0	10000	0.05	65	100	769	100	100	1
4	0	0	10000	0.1	64.9	99.8462	769	100	99.9231	0.999166
4	0	1	0.01	0	65	100	769	100	100	1
4	0	1	0.01	0.01	65	100	769	100	100	1
4	0	1	0.01	0.02	65	100	769	100	100	1
4	0	1	0.01	0.03	65	100	769	100	100	1
4	0	1	0.01	0.04	65	100	769	100	100	1
4	0	1	0.01	0.05	65	100	769	100	100	1
4	0	1	0.01	0.1	65	100	769	100	100	1
4	0	1	0.1	0	64.9	99.8462	769	100	99.9231	0.999166
4	0	1	0.1	0.01	64.9	99.8462	769	100	99.9231	0.999166
4	0	1	0.1	0.02	65	100	769	100	100	1
4	0	1	0.1	0.03	65	100	769	100	100	1
4	0	1	0.1	0.04	65	100	769	100	100	1
4	0	1	0.1	0.05	65	100	769	100	100	1
4	0	1	0.1	0.1	65	100	769	100	100	1
4	0	1	1	0	65	100	769	100	100	1
4	0	1	1	0.01	64.9	99.8462	769	100	99.9231	0.999166
4	0	1	1	0.02	65	100	769	100	100	1
4	0	1	1	0.03	64.9	99.8462	769	100	99.9231	0.999166
4	0	1	1	0.04	64.9	99.8462	769	100	99.9231	0.999166
4	0	1	1	0.05	65	100	769	100	100	1
4	0	1	1	0.1	65	100	769	100	100	1
4	0	1	100	0	65	100	769	100	100	1
4	0	1	100	0.01	65	100	769	100	100	1
4	0	1	100	0.02	65	100	769	100	100	1
4	0	1	100	0.03	65	100	769	100	100	1
4	0	1	100	0.04	64.9	99.8462	769	100	99.9231	0.999166
4	0	1	100	0.05	65	100	769	100	100	1
4	0	1	100	0.1	65	100	769	100	100	1
4	0	1	10000	0	64.9	99.8462	769	100	99.9231	0.999166
4	0	1	10000	0.01	65	100	769	100	100	1
4	0	1	10000	0.02	65	100	769	100	100	1
4	0	1	10000	0.03	64.9	99.8462	769	100	99.9231	0.999166
4	0	1	10000	0.04	65	100	769	100	100	1
4	0	1	10000	0.05	65	100	769	100	100	1
4	0	1	10000	0.1	65	100	769	100	100	1
4	3	0	0.01	0	65	100	769	100	100	1
4	3	0	0.01	0.01	65	100	769	100	100	1
4	3	0	0.01	0.02	65	100	769	100	100	1
4	3	0	0.01	0.03	65	100	769	100	100	1
4	3	0	0.01	0.04	65	100	769	100	100	1
4	3	0	0.01	0.05	65	100	769	100	100	1
4	3	0	0.01	0.1	65	100	769	100	100	1
4	3	0	0.1	0	65	100	769	100	100	1
4	3	0	0.1	0.01	65	100	769	100	100	1
4	3	0	0.1	0.02	65	100	769	100	100	1
4	3	0	0.1	0.03	65	100	769	100	100	1
4	3	0	0.1	0.04	65	100	769	100	100	1
4	3	0	0.1	0.05	65	100	769	100	100	1
4	3	0	0.1	0.1	64.9	99.8462	769	100	99.9231	0.999166
4	3	0	1	0	65	100	769	100	100	1
4	3	0	1	0.01	65	100	769	100	100	1
4	3	0	1	0.02	65	100	769	100	100	1
4	3	0	1	0.03	65	100	769	100	100	1
4	3	0	1	0.04	65	100	769	100	100	1
4	3	0	1	0.05	65	100	769	100	100	1
4	3	0	1	0.1	65	100	769	100	100	1
4	3	0	100	0	65	100	769	100	100	1
4	3	0	100	0.01	65	100	769	100	100	1
4	3	0	100	0.02	65	100	769	100	100	1
4	3	0	100	0.03	65	100	769	100	100	1
4	3	0	100	0.04	65	100	769	100	100	1
4	3	0	100	0.05	65	100	769	100	100	1
4	3	0	100	0.1	65	100	769	100	100	1
4	3	0	10000	0	65	100	769	100	100	1
4	3	0	10000	0.01	65	100	769	100	100	1
4	3	0	10000	0.02	65	100	769	100	100	1
4	3	0	10000	0.03	65	100	769	100	100	1
4	3	0	10000	0.04	65	100	769	100	100	1
4	3	0	10000	0.05	65	100	769	100	100	1
4	3	0	10000	0.1	65	100	769	100	100	1
4	3	1	0.01	0	65	100	769	100	100	1
4	3	1	0.01	0.01	65	100	769	100	100	1
4	3	1	0.01	0.02	64.9	99.8462	769	100	99.9231	0.999166
4	3	1	0.01	0.03	65	100	769	100	100	1
4	3	1	0.01	0.04	65	100	769	100	100	1
4	3	1	0.01	0.05	65	100	769	100	100	1
4	3	1	0.01	0.1	65	100	769	100	100	1
4	3	1	0.1	0	65	100	769	100	100	1
4	3	1	0.1	0.01	65	100	769	100	100	1
4	3	1	0.1	0.02	65	100	769	100	100	1
4	3	1	0.1	0.03	65	100	769	100	100	1
4	3	1	0.1	0.04	65	100	769	100	100	1
4	3	1	0.1	0.05	65	100	769	100	100	1
4	3	1	0.1	0.1	65	100	769	100	100	1
4	3	1	1	0	65	100	769	100	100	1
4	3	1	1	0.01	65	100	769	100	100	1
4	3	1	1	0.02	65	100	769	100	100	1
4	3	1	1	0.03	65	100	769	100	100	1
4	3	1	1	0.04	65	100	769	100	100	1
4	3	1	1	0.05	65	100	769	100	100	1
4	3	1	1	0.1	65	100	769	100	100	1
4	3	1	100	0	65	100	769	100	100	1
4	3	1	100	0.01	65	100	769	100	100	1
4	3	1	100	0.02	65	100	769	100	100	1
4	3	1	100	0.03	65	100	769	100	100	1
4	3	1	100	0.04	65	100	769	100	100	1
4	3	1	100	0.05	65	100	769	100	100	1
4	3	1	100	0.1	65	100	769	100	100	1
4	3	1	10000	0	65	100	769	100	100	1
4	3	1	10000	0.01	65	100	769	100	100	1
4	3	1	10000	0.02	65	100	769	100	100	1
4	3	1	10000	0.03	65	100	769	100	100	1
4	3	1	10000	0.04	65	100	769	100	100	1
4	3	1	10000	0.05	65	100	769	100	100	1
4	3	1	10000	0.1	65	100	769	100	100	1
4	6	0	0.01	0	65	100	769	100	100	1
4	6	0	0.01	0.01	65	100	769	100	100	1
4	6	0	0.01	0.02	65	100	769	100	100	1
4	6	0	0.01	0.03	65	100	769	100	100	1
4	6	0	0.01	0.04	65	100	769	100	100	1
4	6	0	0.01	0.05	65	100	769	100	100	1
4	6	0	0.01	0.1	65	100	769	100	100	1
4	6	0	0.1	0	65	100	769	100	100	1
4	6	0	0.1	0.01	65	100	769	100	100	1
4	6	0	0.1	0.02	65	100	769	100	100	1
4	6	0	0.1	0.03	65	100	769	100	100	1
4	6	0	0.1	0.04	65	100	769	100	100	1
4	6	0	0.1	0.05	65	100	769	100	100	1
4	6	0	0.1	0.1	65	100	769	100	100	1
4	6	0	1	0	65	100	769	100	100	1
4	6	0	1	0.01	65	100	769	100	100	1
4	6	0	1	0.02	65	100	769	100	100	1
4	6	0	1	0.03	65	100	769	100	100	1
4	6	0	1	0.04	65	100	769	100	100	1
4	6	0	1	0.05	64.9	99.8462	769	100	99.9231	0.999166
4	6	0	1	0.1	65	100	769	100	100	1
4	6	0	100	0	65	100	769	100	100	1
4	6	0	100	0.01	65	100	769	100	100	1
4	6	0	100	0.02	65	100	769	100	100	1
4	6	0	100	0.03	65	100	769	100	100	1
4	6	0	100	0.04	65	100	769	100	100	1
4	6	0	100	0.05	65	100	769	100	100	1
4	6	0	100	0.1	65	100	769	100	100	1
4	6	0	10000	0	65	100	769	100	100	1
4	6	0	10000	0.01	65	100	769	100	100	1
4	6	0	10000	0.02	65	100	769	100	100	1
4	6	0	10000	0.03	65	100	769	100	100	1
4	6	0	10000	0.04	65	100	769	100	100	1
4	6	0	10000	0.05	65	100	769	100	100	1
4	6	0	10000	0.1	65	100	769	100	100	1
4	6	1	0.01	0	65	100	769	100	100	1
4	6	1	0.01	0.01	65	100	769	100	100	1
4	6	1	0.01	0.02	65	100	769	100	100	1
4	6	1	0.01	0.03	65	100	769	100	100	1
4	6	1	0.01	0.04	65	100	769	100	100	1
4	6	1	0.01	0.05	65	100	769	100	100	1
4	6	1	0.01	0.1	65	100	769	100	100	1
4	6	1	0.1	0	65	100	769	100	100	1
4	6	1	0.1	0.01	65	100	769	100	100	1
4	6	1	0.1	0.02	65	100	769	100	100	1
4	6	1	0.1	0.03	65	100	769	100	100	1
4	6	1	0.1	0.04	65	100	769	100	100	1
4	6	1	0.1	0.05	65	100	769	100	100	1
4	6	1	0.1	0.1	65	100	769	100	100	1
4	6	1	1	0	65	100	769	100	100	1
4	6	1	1	0.01	65	100	769	100	100	1
4	6	1	1	0.02	65	100	769	100	100	1
4	6	1	1	0.03	65	100	769	100	100	1
4	6	1	1	0.04	65	100	769	100	100	1
4	6	1	1	0.05	65	100	769	100	100	1
4	6	1	1	0.1	65	100	769	100	100	1
4	6	1	100	0	65	100	769	100	100	1
4	6	1	100	0.01	65	100	769	100	100	1
4	6	1	100	0.02	65	100	769	100	100	1
4	6	1	100	0.03	65	100	769	100	100	1
4	6	1	100	0.04	65	100	769	100	100	1
4	6	1	100	0.05	65	100	769	100	100	1
4	6	1	100	0.1	65	100	769	100	100	1
4	6	1	10000	0	65	100	769	100	100	1
4	6	1	10000	0.01	65	100	769	100	100	1
4	6	1	10000	0.02	65	100	769	100	100	1
4	6	1	10000	0.03	65	100	769	100	100	1
4	6	1	10000	0.04	65	100	769	100	100	1
4	6	1	10000	0.05	65	100	769	100	100	1
4	6	1	10000	0.1	65	100	769	100	100	1
5	0	0	0.01	0	65	100	769	100	100	1
5	0	0	0.01	0.01	65	100	769	100	100	1
5	0	0	0.01	0.02	65	100	769	100	100	1
5	0	0	0.01	0.03	65	100	769	100	100	1
5	0	0	0.01	0.04	65	100	769	100	100	1
5	0	0	0.01	0.05	65	100	769	100	100	1
5	0	0	0.01	0.1	65	100	769	100	100	1
5	0	0	0.1	0	65	100	769	100	100	1
5	0	0	0.1	0.01	65	100	769	100	100	1
5	0	0	0.1	0.02	65	100	769	100	100	1
5	0	0	0.1	0.03	65	100	769	100	100	1
5	0	0	0.1	0.04	65	100	769	100	100	1
5	0	0	0.1	0.05	65	100	769	100	100	1
5	0	0	0.1	0.1	65	100	769	100	100	1
5	0	0	1	0	65	100	769	100	100	1
5	0	0	1	0.01	65	100	769	100	100	1
5	0	0	1	0.02	65	100	769	100	100	1
5	0	0	1	0.03	65	100	769	100	100	1
5	0	0	1	0.04	65	100	769	100	100	1
5	0	0	1	0.05	65	100	769	100	100	1
5	0	0	1	0.1	65	100	769	100	100	1
5	0	0	100	0	65	100	769	100	100	1
5	0	0	100	0.01	65	100	769	100	100	1
5	0	0	100	0.02	65	100	769	100	100	1
5	0	0	100	0.03	65	100	769	100	100	1
5	0	0	100	0.04	65	100	769	100	100	1
5	0	0	100	0.05	65	100	769	100	100	1
5	0	0	100	0.1	65	100	769	100	100	1
5	0	0	10000	0	65	100	769	100	100	1
5	0	0	10000	0.01	65	100	769	100	100	1
5	0	0	10000	0.02	65	100	769	100	100	1
5	0	0	10000	0.03	65	100	769	100	100	1
5	0	0	10000	0.04	65	100	769	100	100	1
5	0	0	10000	0.05	65	100	769	100	100	1
5	0	0	10000	0.1	65	100	769	100	100	1
5	0	1	0.01	0	64.9	99.8462	769	100	99.9231	0.999166
5	0	1	0.01	0.01	65	100	769	100	100	1
5	0	1	0.01	0.02	65	100	769	100	100	1
5	0	1	0.01	0.03	65	100	769	100	100	1
5	0	1	0.01	0.04	65	100	769	100	100	1
5	0	1	0.01	0.05	65	100	769	100	100	1
5	0	1	0.01	0.1	65	100	769	100	100	1
5	0	1	0.1	0	65	100	769	100	100	1
5	0	1	0.1	0.01	65	100	769	100	100	1
5	0	1	0.1	0.02	65	100	769	100	100	1
5	0	1	0.1	0.03	65	100	769	100	100	1
5	0	1	0.1	0.04	65	100	769	100	100	1
5	0	1	0.1	0.05	65	100	769	100	100	1
5	0	1	0.1	0.1	65	100	769	100	100	1
5	0	1	1	0	65	100	769	100	100	1
5	0	1	1	0.01	65	100	769	100	100	1
5	0	1	1	0.02	65	100	769	100	100	1
5	0	1	1	0.03	65	100	769	100	100	1
5	0	1	1	0.04	64.9	99.8462	769	100	99.9231	0.999166
5	0	1	1	0.05	65	100	769	100	100	1
5	0	1	1	0.1	65	100	769	100	100	1
5	0	1	100	0	65	100	769	100	100	1
5	0	1	100	0.01	65	100	769	100	100	1
5	0	1	100	0.02	65	100	769	100	100	1
5	0	1	100	0.03	65	100	769	100	100	1
5	0	1	100	0.04	65	100	769	100	100	1
5	0	1	100	0.05	65	100	769	100	100	1
5	0	1	100	0.1	65	100	769	100	100	1
5	0	1	10000	0	65	100	769	100	100	1
5	0	1	10000	0.01	65	100	769	100	100	1
5	0	1	10000	0.02	65	100	769	100	100	1
5	0	1	10000	0.03	65	100	769	100	100	1
5	0	1	10000	0.04	65	100	769	100	100	1
5	0	1	10000	0.05	64.9	99.8462	769	100	99.9231	0.999166
5	0	1	10000	0.1	65	100	769	100	100	1
5	3	0	0.01	0	65	100	769	100	100	1
5	3	0	0.01	0.01	65	100	769	100	100	1
5	3	0	0.01	0.02	65	100	769	100	100	1
5	3	0	0.01	0.03	65	100	769	100	100	1
5	3	0	0.01	0.04	65	100	769	100	100	1
5	3	0	0.01	0.05	65	100	769	100	100	1
5	3	0	0.01	0.1	65	100	769	100	100	1
5	3	0	0.1	0	65	100	769	100	100	1
5	3	0	0.1	0.01	65	100	769	100	100	1
5	3	0	0.1	0.02	65	100	769	100	100	1
5	3	0	0.1	0.03	65	100	769	100	100	1
5	3	0	0.1	0.04	65	100	769	100	100	1
5	3	0	0.1	0.05	65	100	769	100	100	1
5	3	0	0.1	0.1	65	100	769	100	100	1
5	3	0	1	0	65	100	769	100	100	1
5	3	0	1	0.01	65	100	769	100	100	1
5	3	0	1	0.02	65	100	769	100	100	1
5	3	0	1	0.03	65	100	769	100	100	1
5	3	0	1	0.04	65	100	769	100	100	1
5	3	0	1	0.05	65	100	769	100	100	1
5	3	0	1	0.1	65	100	769	100	100	1
5	3	0	100	0	65	100	769	100	100	1
5	3	0	100	0.01	65	100	769	100	100	1
5	3	0	100	0.02	65	100	769	100	100	1
5	3	0	100	0.03	65	100	769	100	100	1
5	3	0	100	0.04	65	100	769	100	100	1
5	3	0	100	0.05	65	100	769	100	100	1
5	3	0	100	0.1	65	100	769	100	100	1
5	3	0	10000	0	65	100	769	100	100	1
5	3	0	10000	0.01	65	100	769	100	100	1
5	3	0	10000	0.02	65	100	769	100	100	1
5	3	0	10000	0.03	65	100	769	100	100	1
5	3	0	10000	0.04	65	100	769	100	100	1
5	3	0	10000	0.05	65	100	769	100	100	1
5	3	0	10000	0.1	65	100	769	100	100	1
5	3	1	0.01	0	65	100	769	100	100	1
5	3	1	0.01	0.01	65	100	769	100	100	1
5	3	1	0.01	0.02	65	100	769	100	100	1
5	3	1	0.01	0.03	65	100	769	100	100	1
5	3	1	0.01	0.04	65	100	769	100	100	1
5	3	1	0.01	0.05	65	100	769	100	100	1
5	3	1	0.01	0.1	65	100	769	100	100	1
5	3	1	0.1	0	65	100	769	100	100	1
5	3	1	0.1	0.01	65	100	769	100	100	1
5	3	1	0.1	0.02	65	100	769	100	100	1
5	3	1	0.1	0.03	65	100	769	100	100	1
5	3	1	0.1	0.04	65	100	769	100	100	1
5	3	1	0.1	0.05	65	100	769	100	100	1
5	3	1	0.1	0.1	65	100	769	100	100	1
5	3	1	1	0	65	100	769	100	100	1
5	3	1	1	0.01	65	100	769	100	100	1
5	3	1	1	0.02	65	100	769	100	100	1
5	3	1	1	0.03	65	100	769	100	100	1
5	3	1	1	0.04	65	100	769	100	100	1
5	3	1	1	0.05	65	100	769	100	100	1
5	3	1	1	0.1	65	100	769	100	100	1
5	3	1	100	0	64.9	99.8462	769	100	99.9231	0.999166
5	3	1	100	0.01	65	100	769	100	100	1
5	3	1	100	0.02	65	100	769	100	100	1
5	3	1	100	0.03	65	100	769	100	100	1
5	3	1	100	0.04	65	100	769	100	100	1
5	3	1	100	0.05	65	100	769	100	100	1
5	3	1	100	0.1	65	100	769	100	100	1
5	3	1	10000	0	65	100	769	100	100	1
5	3	1	10000	0.01	65	100	769	100	100	1
5	3	1	10000	0.02	65	100	769	100	100	1
5	3	1	10000	0.03	65	100	769	100	100	1
5	3	1	10000	0.04	65	100	769	100	100	1
5	3	1	10000	0.05	65	100	769	100	100	1
5	3	1	10000	0.1	65	100	769	100	100	1
5	6	0	0.01	0	65	100	769	100	100	1
5	6	0	0.01	0.01	65	100	769	100	100	1
5	6	0	0.01	0.02	65	100	769	100	100	1
5	6	0	0.01	0.03	65	100	769	100	100	1
5	6	0	0.01	0.04	65	100	769	100	100	1
5	6	0	0.01	0.05	65	100	769	100	100	1
5	6	0	0.01	0.1	65	100	769	100	100	1
5	6	0	0.1	0	65	100	769	100	100	1
5	6	0	0.1	0.01	65	100	769	100	100	1
5	6	0	0.1	0.02	65	100	769	100	100	1
5	6	0	0.1	0.03	65	100	769	100	100	1
5	6	0	0.1	0.04	64.9	99.8462	769	100	99.9231	0.999166
5	6	0	0.1	0.05	65	100	769	100	100	1
5	6	0	0.1	0.1	65	100	769	100	100	1
5	6	0	1	0	65	100	769	100	100	1
5	6	0	1	0.01	65	100	769	100	100	1
5	6	0	1	0.02	65	100	769	100	100	1
5	6	0	1	0.03	65	100	769	100	100	1
5	6	0	1	0.04	65	100	769	100	100	1
5	6	0	1	0.05	65	100	769	100	100	1
5	6	0	1	0.1	65	100	769	100	100	1
5	6	0	100	0	65	100	769	100	100	1
5	6	0	100	0.01	65	100	769	100	100	1
5	6	0	100	0.02	65	100	769	100	100	1
5	6	0	100	0.03	65	100	769	100	100	1
5	6	0	100	0.04	65	100	769	100	100	1
5	6	0	100	0.05	65	100	769	100	100	1
5	6	0	100	0.1	65	100	769	100	100	1
5	6	0	10000	0	65	100	769	100	100	1
5	6	0	10000	0.01	65	100	769	100	100	1
5	6	0	10000	0.02	65	100	769	100	100	1
5	6	0	10000	0.03	65	100	769	100	100	1
5	6	0	10000	0.04	65	100	769	100	100	1
5	6	0	10000	0.05	65	100	769	100	100	1
5	6	0	10000	0.1	65	100	769	100	100	1
5	6	1	0.01	0	65	100	769	100	100	1
5	6	1	0.01	0.01	65	100	769	100	100	1
5	6	1	0.01	0.02	65	100	769	100	100	1
5	6	1	0.01	0.03	65	100	769	100	100	1
5	6	1	0.01	0.04	65	100	769	100	100	1
5	6	1	0.01	0.05	65	100	769	100	100	1
5	6	1	0.01	0.1	65	100	769	100	100	1
5	6	1	0.1	0	65	100	769	100	100	1
5	6	1	0.1	0.01	65	100	769	100	100	1
5	6	1	0.1	0.02	65	100	769	100	100	1
5	6	1	0.1	0.03	65	100	769	100	100	1
5	6	1	0.1	0.04	65	100	769	100	100	1
5	6	1	0.1	0.05	65	100	769	100	100	1
5	6	1	0.1	0.1	65	100	769	100	100	1
5	6	1	1	0	65	100	769	100	100	1
5	6	1	1	0.01	65	100	769	100	100	1
5	6	1	1	0.02	65	100	769	100	100	1
5	6	1	1	0.03	65	100	769	100	100	1
5	6	1	1	0.04	65	100	769	100	100	1
5	6	1	1	0.05	65	100	769	100	100	1
5	6	1	1	0.1	65	100	769	100	100	1
5	6	1	100	0	65	100	769	100	100	1
5	6	1	100	0.01	65	100	769	100	100	1
5	6	1	100	0.02	65	100	769	100	100	1
5	6	1	100	0.03	65	100	769	100	100	1
5	6	1	100	0.04	65	100	769	100	100	1
5	6	1	100	0.05	65	100	769	100	100	1
5	6	1	100	0.1	65	100	769	100	100	1
5	6	1	10000	0	65	100	769	100	100	1
5	6	1	10000	0.01	65	100	769	100	100	1
5	6	1	10000	0.02	65	100	769	100	100	1
5	6	1	10000	0.03	65	100	769	100	100	1
5	6	1	10000	0.04	65	100	769	100	100	1
5	6	1	10000	0.05	65	100	769	100	100	1
5	6	1	10000	0.1	65	100	769	100	100	1
6	0	0	0.01	0	65	100	769	100	100	1
6	0	0	0.01	0.01	65	100	769	100	100	1
6	0	0	0.01	0.02	65	100	769	100	100	1
6	0	0	0.01	0.03	65	100	769	100	100	1
6	0	0	0.01	0.04	65	100	769	100	100	1
6	0	0	0.01	0.05	64.9	99.8462	769	100	99.9231	0.999166
6	0	0	0.01	0.1	65	100	769	100	100	1
6	0	0	0.1	0	65	100	769	100	100	1
6	0	0	0.1	0.01	65	100	769	100	100	1
6	0	0	0.1	0.02	65	100	769	100	100	1
6	0	0	0.1	0.03	65	100	769	100	100	1
6	0	0	0.1	0.04	65	100	769	100	100	1
6	0	0	0.1	0.05	65	100	769	100	100	1
6	0	0	0.1	0.1	65	100	769	100	100	1
6	0	0	1	0	65	100	769	100	100	1
6	0	0	1	0.01	65	100	769	100	100	1
6	0	0	1	0.02	65	100	769	100	100	1
6	0	0	1	0.03	65	100	769	100	100	1
6	0	0	1	0.04	65	100	769	100	100	1
6	0	0	1	0.05	65	100	769	100	100	1
6	0	0	1	0.1	65	100	769	100	100	1
6	0	0	100	0	65	100	769	100	100	1
6	0	0	100	0.01	65	100	769	100	100	1
6	0	0	100	0.02	65	100	769	100	100	1
6	0	0	100	0.03	65	100	769	100	100	1
6	0	0	100	0.04	65	100	769	100	100	1
6	0	0	100	0.05	65	100	769	100	100	1
6	0	0	100	0.1	65	100	769	100	100	1
6	0	0	10000	0	65	100	769	100	100	1
6	0	0	10000	0.01	65	100	769	100	100	1
6	0	0	10000	0.02	65	100	769	100	100	1
6	0	0	10000	0.03	65	100	769	100	100	1
6	0	0	10000	0.04	65	100	769	100	100	1
6	0	0	10000	0.05	65	100	769	100	100	1
6	0	0	10000	0.1	65	100	769	100	100	1
6	0	1	0.01	0	65	100	769	100	100	1
6	0	1	0.01	0.01	65	100	769	100	100	1
6	0	1	0.01	0.02	65	100	769	100	100	1
6	0	1	0.01	0.03	65	100	769	100	100	1
6	0	1	0.01	0.04	65	100	769	100	100	1
6	0	1	0.01	0.05	65	100	769	100	100	1
6	0	1	0.01	0.1	65	100	769	100	100	1
6	0	1	0.1	0	65	100	769	100	100	1
6	0	1	0.1	0.01	65	100	769	100	100	1
6	0	1	0.1	0.02	65	100	769	100	100	1
6	0	1	0.1	0.03	65	100	769	100	100	1
6	0	1	0.1	0.04	65	100	769	100	100	1
6	0	1	0.1	0.05	65	100	769	100	100	1
6	0	1	0.1	0.1	65	100	769	100	100	1
6	0	1	1	0	65	100	769	100	100	1
6	0	1	1	0.01	65	100	769	100	100	1
6	0	1	1	0.02	65	100	769	100	100	1
6	0	1	1	0.03	65	100	769	100	100	1
6	0	1	1	0.04	65	100	769	100	100	1
6	0	1	1	0.05	65	100	769	100	100	1
6	0	1	1	0.1	65	100	769	100	100	1
6	0	1	100	0	64.9	99.8462	769	100	99.9231	0.999166
6	0	1	100	0.01	65	100	769	100	100	1
6	0	1	100	0.02	65	100	769	100	100	1
6	0	1	100	0.03	65	100	769	100	100	1
6	0	1	100	0.04	65	100	769	100	100	1
6	0	1	100	0.05	65	100	769	100	100	1
6	0	1	100	0.1	65	100	769	100	100	1
6	0	1	10000	0	65	100	769	100	100	1
6	0	1	10000	0.01	65	100	769	100	100	1
6	0	1	10000	0.02	65	100	769	100	100	1
6	0	1	10000	0.03	65	100	769	100	100	1
6	0	1	10000	0.04	65	100	769	100	100	1
6	0	1	10000	0.05	65	100	769	100	100	1
6	0	1	10000	0.1	65	100	769	100	100	1
6	3	0	0.01	0	64.9	99.8462	769	100	99.9231	0.999166
6	3	0	0.01	0.01	64.9	99.8462	769	100	99.9231	0.999166
6	3	0	0.01	0.02	65	100	769	100	100	1
6	3	0	0.01	0.03	65	100	769	100	100	1
6	3	0	0.01	0.04	65	100	769	100	100	1
6	3	0	0.01	0.05	65	100	769	100	100	1
6	3	0	0.01	0.1	65	100	769	100	100	1
6	3	0	0.1	0	65	100	769	100	100	1
6	3	0	0.1	0.01	65	100	769	100	100	1
6	3	0	0.1	0.02	65	100	769	100	100	1
6	3	0	0.1	0.03	65	100	769	100	100	1
6	3	0	0.1	0.04	64.9	99.8462	769	100	99.9231	0.999166
6	3	0	0.1	0.05	64.9	99.8462	769	100	99.9231	0.999166
6	3	0	0.1	0.1	65	100	769	100	100	1
6	3	0	1	0	65	100	769	100	100	1
6	3	0	1	0.01	65	100	769	100	100	1
6	3	0	1	0.02	65	100	769	100	100	1
6	3	0	1	0.03	64.8	99.6923	769	100	99.8462	0.998331
6	3	0	1	0.04	65	100	769	100	100	1
6	3	0	1	0.05	65	100	769	100	100	1
6	3	0	1	0.1	65	100	769	100	100	1
6	3	0	100	0	65	100	769	100	100	1
6	3	0	100	0.01	65	100	769	100	100	1
6	3	0	100	0.02	65	100	769	100	100	1
6	3	0	100	0.03	65	100	769	100	100	1
6	3	0	100	0.04	65	100	769	100	100	1
6	3	0	100	0.05	65	100	769	100	100	1
6	3	0	100	0.1	65	100	769	100	100	1
6	3	0	10000	0	65	100	769	100	100	1
6	3	0	10000	0.01	65	100	769	100	100	1
6	3	0	10000	0.02	65	100	769	100	100	1
6	3	0	10000	0.03	65	100	769	100	100	1
6	3	0	10000	0.04	65	100	769	100	100	1
6	3	0	10000	0.05	65	100	769	100	100	1
6	3	0	10000	0.1	65	100	769	100	100	1
6	3	1	0.01	0	65	100	769	100	100	1
6	3	1	0.01	0.01	65	100	769	100	100	1
6	3	1	0.01	0.02	64.9	99.8462	769	100	99.9231	0.999166
6	3	1	0.01	0.03	65	100	769	100	100	1
6	3	1	0.01	0.04	64.9	99.8462	769	100	99.9231	0.999166
6	3	1	0.01	0.05	65	100	769	100	100	1
6	3	1	0.01	0.1	65	100	769	100	100	1
6	3	1	0.1	0	65	100	769	100	100	1
6	3	1	0.1	0.01	65	100	769	100	100	1
6	3	1	0.1	0.02	65	100	769	100	100	1
6	3	1	0.1	0.03	65	100	769	100	100	1
6	3	1	0.1	0.04	64.9	99.8462	769	100	99.9231	0.999166
6	3	1	0.1	0.05	65	100	769	100	100	1
6	3	1	0.1	0.1	64.9	99.8462	769	100	99.9231	0.999166
6	3	1	1	0	65	100	769	100	100	1
6	3	1	1	0.01	65	100	769	100	100	1
6	3	1	1	0.02	65	100	769	100	100	1
6	3	1	1	0.03	64.9	99.8462	769	100	99.9231	0.999166
6	3	1	1	0.04	65	100	769	100	100	1
6	3	1	1	0.05	65	100	769	100	100	1
6	3	1	1	0.1	65	100	769	100	100	1
6	3	1	100	0	65	100	769	100	100	1
6	3	1	100	0.01	65	100	769	100	100	1
6	3	1	100	0.02	64.9	99.8462	769	100	99.9231	0.999166
6	3	1	100	0.03	65	100	769	100	100	1
6	3	1	100	0.04	65	100	769	100	100	1
6	3	1	100	0.05	64.9	99.8462	769	100	99.9231	0.999166
6	3	1	100	0.1	65	100	769	100	100	1
6	3	1	10000	0	65	100	769	100	100	1
6	3	1	10000	0.01	64.9	99.8462	769	100	99.9231	0.999166
6	3	1	10000	0.02	65	100	769	100	100	1
6	3	1	10000	0.03	65	100	769	100	100	1
6	3	1	10000	0.04	64.8	99.6923	769	100	99.8462	0.998331
6	3	1	10000	0.05	65	100	769	100	100	1
6	3	1	10000	0.1	65	100	769	100	100	1
6	6	0	0.01	0	65	100	769	100	100	1
6	6	0	0.01	0.01	65	100	769	100	100	1
6	6	0	0.01	0.02	65	100	769	100	100	1
6	6	0	0.01	0.03	65	100	769	100	100	1
6	6	0	0.01	0.04	65	100	769	100	100	1
6	6	0	0.01	0.05	65	100	769	100	100	1
6	6	0	0.01	0.1	65	100	769	100	100	1
6	6	0	0.1	0	65	100	769	100	100	1
6	6	0	0.1	0.01	65	100	769	100	100	1
6	6	0	0.1	0.02	65	100	769	100	100	1
6	6	0	0.1	0.03	65	100	769	100	100	1
6	6	0	0.1	0.04	65	100	769	100	100	1
6	6	0	0.1	0.05	65	100	769	100	100	1
6	6	0	0.1	0.1	65	100	769	100	100	1
6	6	0	1	0	65	100	769	100	100	1
6	6	0	1	0.01	65	100	769	100	100	1
6	6	0	1	0.02	65	100	769	100	100	1
6	6	0	1	0.03	65	100	769	100	100	1
6	6	0	1	0.04	64.9	99.8462	769	100	99.9231	0.999166
6	6	0	1	0.05	65	100	769	100	100	1
6	6	0	1	0.1	65	100	769	100	100	1
6	6	0	100	0	65	100	769	100	100	1
6	6	0	100	0.01	65	100	769	100	100	1
6	6	0	100	0.02	65	100	769	100	100	1
6	6	0	100	0.03	65	100	769	100	100	1
6	6	0	100	0.04	65	100	769	100	100	1
6	6	0	100	0.05	65	100	769	100	100	1
6	6	0	100	0.1	65	100	769	100	100	1
6	6	0	10000	0	65	100	769	100	100	1
6	6	0	10000	0.01	65	100	769	100	100	1
6	6	0	10000	0.02	65	100	769	100	100	1
6	6	0	10000	0.03	65	100	769	100	100	1
6	6	0	10000	0.04	65	100	769	100	100	1
6	6	0	10000	0.05	65	100	769	100	100	1
6	6	0	10000	0.1	65	100	769	100	100	1
6	6	1	0.01	0	65	100	769	100	100	1
6	6	1	0.01	0.01	65	100	769	100	100	1
6	6	1	0.01	0.02	65	100	769	100	100	1
6	6	1	0.01	0.03	65	100	769	100	100	1
6	6	1	0.01	0.04	65	100	769	100	100	1
6	6	1	0.01	0.05	65	100	769	100	100	1
6	6	1	0.01	0.1	65	100	769	100	100	1
6	6	1	0.1	0	65	100	769	100	100	1
6	6	1	0.1	0.01	65	100	769	100	100	1
6	6	1	0.1	0.02	65	100	769	100	100	1
6	6	1	0.1	0.03	65	100	769	100	100	1
6	6	1	0.1	0.04	65	100	769	100	100	1
6	6	1	0.1	0.05	65	100	769	100	100	1
6	6	1	0.1	0.1	65	100	769	100	100	1
6	6	1	1	0	65	100	769	100	100	1
6	6	1	1	0.01	65	100	769	100	100	1
6	6	1	1	0.02	65	100	769	100	100	1
6	6	1	1	0.03	65	100	769	100	100	1
6	6	1	1	0.04	65	100	769	100	100	1
6	6	1	1	0.05	65	100	769	100	100	1
6	6	1	1	0.1	65	100	769	100	100	1
6	6	1	100	0	65	100	769	100	100	1
6	6	1	100	0.01	65	100	769	100	100	1
6	6	1	100	0.02	65	100	769	100	100	1
6	6	1	100	0.03	65	100	769	100	100	1
6	6	1	100	0.04	65	100	769	100	100	1
6	6	1	100	0.05	65	100	769	100	100	1
6	6	1	100	0.1	65	100	769	100	100	1
6	6	1	10000	0	65	100	769	100	100	1
6	6	1	10000	0.01	65	100	769	100	100	1
6	6	1	10000	0.02	65	100	769	100	100	1
6	6	1	10000	0.03	65	100	769	100	100	1
6	6	1	10000	0.04	65	100	769	100	100	1
6	6	1	10000	0.05	65	100	769	100	100	1
6	6	1	10000	0.1	65	100	769	100	100	1
1	0	0	0.01	0	63.4	97.5385	766.2	99.6359	98.5872	0.963648
1	0	0	0.01	0.01	63.2	97.2308	766	99.6099	98.4203	0.960339
1	0	0	0.01	0.02	63.2	97.2308	766.3	99.6489	98.4398	0.962722
1	0	0	0.01	0.03	63.6	97.8462	766.1	99.6229	98.7345	0.964576
1	0	0	0.01	0.04	62.8	96.6154	766.4	99.6619	98.1386	0.960074
1	0	0	0.01	0.05	62.9	96.7692	765.8	99.5839	98.1766	0.956164
1	0	0	0.01	0.1	63.1	97.0769	765.9	99.5969	98.3369	0.958684
1	0	0	0.1	0	62.8	96.6154	764.6	99.4278	98.0216	0.945934
1	0	0	0.1	0.01	62.8	96.6154	764.1	99.3628	97.9891	0.942104
1	0	0	0.1	0.02	62.4	96	764.7	99.4408	97.7204	0.94321
1	0	0	0.1	0.03	62.8	96.6154	764.6	99.4278	98.0216	0.945934
1	0	0	0.1	0.04	62.6	96.3077	764.4	99.4018	97.8548	0.942647
1	0	0	0.1	0.05	62.9	96.7692	764.3	99.3888	98.079	0.944505
1	0	0	0.1	0.1	63.4	97.5385	764.4	99.4018	98.4701	0.949632
1	0	0	1	0	62.8	96.6154	764.4	99.4018	98.0086	0.944397
1	0	0	1	0.01	62.5	96.1538	764.6	99.4278	97.7908	0.943312
1	0	0	1	0.02	62	95.3846	764.7	99.4408	97.4127	0.939706
1	0	0	1	0.03	62.4	96	764.5	99.4148	97.7074	0.941665
1	0	0	1	0.04	62.1	95.5385	764.2	99.3758	97.4571	0.936725
1	0	0	1	0.05	62.8	96.6154	764.3	99.3888	98.0021	0.943631
1	0	0	1	0.1	62.3	95.8462	764.9	99.4668	97.6565	0.943888
1	0	0	100	0	61.8	95.0769	764.1	99.3628	97.2199	0.933317
1	0	0	100	0.01	62.9	96.7692	764.7	99.4408	98.105	0.947577
1	0	0	100	0.02	62.9	96.7692	763.9	99.3368	98.053	0.94146
1	0	0	100	0.03	63.3	97.3846	763.7	99.3108	98.3477	0.943451
1	0	0	100	0.04	62.5	96.1538	764.8	99.4538	97.8038	0.944859
1	0	0	100	0.05	62.7	96.4615	764.3	99.3888	97.9252	0.942756
1	0	0	100	0.1	61.8	95.0769	764.6	99.4278	97.2524	0.937174
1	0	0	10000	0	62.1	95.5385	764.6	99.4278	97.4831	0.939808
1	0	0	10000	0.01	63.1	97.0769	763.8	99.3238	98.2004	0.942455
1	0	0	10000	0.02	62.1	95.5385	764.2	99.3758	97.4571	0.936725
1	0	0	10000	0.03	63	96.9231	764.8	99.4538	98.1885	0.949221
1	0	0	10000	0.04	62.4	96	764.3	99.3888	97.6944	0.940127
1	0	0	10000	0.05	62	95.3846	764.8	99.4538	97.4192	0.940484
1	0	0	10000	0.1	62.9	96.7692	765.5	99.5449	98.157	0.953802
1	0	1	0.01	0	62.9	96.7692	765.9	99.5969	98.1831	0.956955
1	0	1	0.01	0.01	63	96.9231	765.9	99.5969	98.26	0.95782
1	0	1	0.01	0.02	63	96.9231	765.6	99.5579	98.2405	0.955454
1	0	1	0.01	0.03	63.2	97.2308	766.1	99.6229	98.4268	0.961131
1	0	1	0.01	0.04	63.3	97.3846	766.5	99.6749	98.5298	0.965179
1	0	1	0.01	0.05	62.9	96.7692	766.2	99.6359	98.2026	0.959338
1	0	1	0.01	0.1	63.2	97.2308	766.2	99.6359	98.4333	0.961926
1	0	1	0.1	0	63	96.9231	764.1	99.3628	98.1429	0.943854
1	0	1	0.1	0.01	62.6	96.3077	764.8	99.4538	97.8808	0.945733
1	0	1	0.1	0.02	62.8	96.6154	765.1	99.4928	98.0541	0.949806
1	0	1	0.1	0.03	62.6	96.3077	764.3	99.3888	97.8483	0.94188
1	0	1	0.1	0.04	62.9	96.7692	764.6	99.4278	98.0985	0.946807
1	0	1	0.1	0.05	63.1	97.0769	764.3	99.3888	98.2329	0.946252
1	0	1	0.1	0.1	63.3	97.3846	765	99.4798	98.4322	0.953376
1	0	1	1	0	61.9	95.2308	765	99.4798	97.3553	0.941167
1	0	1	1	0.01	63	96.9231	764.6	99.4278	98.1755	0.947679
1	0	1	1	0.02	62.2	95.6923	764.5	99.4148	97.5536	0.939912
1	0	1	1	0.03	62.5	96.1538	764.9	99.4668	97.8103	0.945635
1	0	1	1	0.04	62.3	95.8462	764.6	99.4278	97.637	0.941561
1	0	1	1	0.05	62.3	95.8462	764.6	99.4278	97.637	0.941561
1	0	1	1	0.1	63	96.9231	764.4	99.4018	98.1624	0.946144
1	0	1	100	0	62.7	96.4615	764.6	99.4278	97.9447	0.945061
1	0	1	100	0.01	63.3	97.3846	763.8	99.3238	98.3542	0.944205
1	0	1	100	0.02	61.7	94.9231	764.8	99.4538	97.1885	0.937851
1	0	1	100	0.03	62.6	96.3077	764.6	99.4278	97.8678	0.944187
1	0	1	100	0.04	62.8	96.6154	764.4	99.4018	98.0086	0.944397
1	0	1	100	0.05	62.8	96.6154	764.4	99.4018	98.0086	0.944397
1	0	1	100	0.1	62.5	96.1538	764.5	99.4148	97.7843	0.942541
1	0	1	10000	0	61.4	94.4615	764.1	99.3628	96.9122	0.929786
1	0	1	10000	0.01	62.9	96.7692	763.8	99.3238	98.0465	0.940702
1	0	1	10000	0.02	62.9	96.7692	763.9	99.3368	98.053	0.94146
1	0	1	10000	0.03	62.1	95.5385	764.8	99.4538	97.4961	0.94136
1	0	1	10000	0.04	62.4	96	765.3	99.5189	97.7594	0.947886
1	0	1	10000	0.05	63.2	97.2308	764.3	99.3888	98.3098	0.947125
1	0	1	10000	0.1	63.1	97.0769	764.9	99.4668	98.2719	0.950864
1	3	0	0.01	0	63.3	97.3846	766	99.6099	98.4972	0.961201
1	3	0	0.01	0.01	63	96.9231	766.3	99.6489	98.286	0.960999
1	3	0	0.01	0.02	63.2	97.2308	765.7	99.5709	98.4008	0.957971
1	3	0	0.01	0.03	63.3	97.3846	766.2	99.6359	98.5103	0.962787
1	3	0	0.01	0.04	63	96.9231	766.1	99.6229	98.273	0.959406
1	3	0	0.01	0.05	63	96.9231	766.1	99.6229	98.273	0.959406
1	3	0	0.01	0.1	62.4	96	766	99.6099	97.8049	0.953418
1	3	0	0.1	0	62.5	96.1538	764.7	99.4408	97.7973	0.944085
1	3	0	0.1	0.01	62.4	96	764.6	99.4278	97.7139	0.942437
1	3	0	0.1	0.02	62.4	96	764.4	99.4018	97.7009	0.940896
1	3	0	0.1	0.03	62.2	95.6923	764.2	99.3758	97.5341	0.937604
1	3	0	0.1	0.04	62.8	96.6154	764.9	99.4668	98.0411	0.948252
1	3	0	0.1	0.05	62.3	95.8462	764.5	99.4148	97.6305	0.940789
1	3	0	0.1	0.1	62.3	95.8462	764.2	99.3758	97.611	0.938483
1	3	0	1	0	63.3	97.3846	764.4	99.4018	98.3932	0.948761
1	3	0	1	0.01	63.2	97.2308	764.5	99.4148	98.3228	0.948655
1	3	0	1	0.02	62.1	95.5385	764.6	99.4278	97.4831	0.939808
1	3	0	1	0.03	62.6	96.3077	764.8	99.4538	97.8808	0.945733
1	3	0	1	0.04	62.4	96	764.3	99.3888	97.6944	0.940127
1	3	0	1	0.05	62.8	96.6154	764.4	99.4018	98.0086	0.944397
1	3	0	1	0.1	62.1	95.5385	765	99.4798	97.5092	0.942918
1	3	0	100	0	61.9	95.2308	764.4	99.4018	97.3163	0.936506
1	3	0	100	0.01	62.5	96.1538	764.6	99.4278	97.7908	0.943312
1	3	0	100	0.02	62.2	95.6923	764.2	99.3758	97.5341	0.937604
1	3	0	100	0.03	62.1	95.5385	764.5	99.4148	97.4766	0.939035
1	3	0	100	0.04	62.5	96.1538	764.5	99.4148	97.7843	0.942541
1	3	0	100	0.05	62.6	96.3077	764.7	99.4408	97.8743	0.944959
1	3	0	100	0.1	62.6	96.3077	765	99.4798	97.8938	0.947285
1	3	0	10000	0	62.7	96.4615	764.1	99.3628	97.9122	0.941228
1	3	0	10000	0.01	63	96.9231	764.3	99.3888	98.1559	0.945379
1	3	0	10000	0.02	62.8	96.6154	764.2	99.3758	97.9956	0.942866
1	3	0	10000	0.03	62.1	95.5385	764.7	99.4408	97.4896	0.940583
1	3	0	10000	0.04	62.9	96.7692	764.5	99.4148	98.092	0.946038
1	3	0	10000	0.05	63	96.9231	764.8	99.4538	98.1885	0.949221
1	3	0	10000	0.1	62.9	96.7692	764.9	99.4668	98.118	0.949123
1	3	1	0.01	0	63	96.9231	765.8	99.5839	98.2535	0.95703
1	3	1	0.01	0.01	63	96.9231	766.1	99.6229	98.273	0.959406
1	3	1	0.01	0.02	63.6	97.8462	766.4	99.6619	98.754	0.966957
1	3	1	0.01	0.03	62.7	96.4615	766.5	99.6749	98.0682	0.960014
1	3	1	0.01	0.04	63.5	97.6923	766.6	99.6879	98.6901	0.967696
1	3	1	0.01	0.05	63.6	97.8462	766.3	99.6489	98.7475	0.966162
1	3	1	0.01	0.1	62.8	96.6154	765.9	99.5969	98.1061	0.95609
1	3	1	0.1	0	63.4	97.5385	764.3	99.3888	98.4636	0.948869
1	3	1	0.1	0.01	61.9	95.2308	764.7	99.4408	97.3358	0.938829
1	3	1	0.1	0.02	62.7	96.4615	764.9	99.4668	97.9642	0.94738
1	3	1	0.1	0.03	62.6	96.3077	764.2	99.3758	97.8418	0.941115
1	3	1	0.1	0.04	63	96.9231	764.8	99.4538	98.1885	0.949221
1	3	1	0.1	0.05	62.1	95.5385	764.7	99.4408	97.4896	0.940583
1	3	1	0.1	0.1	62.3	95.8462	764.8	99.4538	97.65	0.943111
1	3	1	1	0	62.3	95.8462	765	99.4798	97.663	0.944667
1	3	1	1	0.01	62.4	96	764.1	99.3628	97.6814	0.938596
1	3	1	1	0.02	62.6	96.3077	764.3	99.3888	97.8483	0.94188
1	3	1	1	0.03	62.7	96.4615	764.5	99.4148	97.9382	0.944291
1	3	1	1	0.04	62.7	96.4615	764.4	99.4018	97.9317	0.943522
1	3	1	1	0.05	62.8	96.6154	764	99.3498	97.9826	0.941342
1	3	1	1	0.1	62.7	96.4615	764.3	99.3888	97.9252	0.942756
1	3	1	100	0	62.4	96	763.8	99.3238	97.6619	0.936311
1	3	1	100	0.01	63	96.9231	764.7	99.4408	98.182	0.948449
1	3	1	100	0.02	63.2	97.2308	764.6	99.4278	98.3293	0.949422
1	3	1	100	0.03	63.1	97.0769	764	99.3498	98.2134	0.943969
1	3	1	100	0.04	62.9	96.7692	764.5	99.4148	98.092	0.946038
1	3	1	100	0.05	62.2	95.6923	764.7	99.4408	97.5666	0.94146
1	3	1	100	0.1	62.9	96.7692	764.1	99.3628	98.066	0.942979
1	3	1	10000	0	62.4	96	764.7	99.4408	97.7204	0.94321
1	3	1	10000	0.01	62.1	95.5385	764.1	99.3628	97.4506	0.935959
1	3	1	10000	0.02	62	95.3846	763.7	99.3108	97.3477	0.932027
1	3	1	10000	0.03	61.7	94.9231	764.6	99.4278	97.1755	0.936295
1	3	1	10000	0.04	62.3	95.8462	764.5	99.4148	97.6305	0.940789
1	3	1	10000	0.05	63	96.9231	764.4	99.4018	98.1624	0.946144
1	3	1	10000	0.1	62.9	96.7692	765.6	99.5579	98.1635	0.954588
1	6	0	0.01	0	62.3	95.8462	765.6	99.5579	97.702	0.949376
1	6	0	0.01	0.01	63.4	97.5385	766.1	99.6229	98.5807	0.962855
1	6	0	0.01	0.02	63.3	97.3846	765.7	99.5709	98.4777	0.958836
1	6	0	0.01	0.03	62.6	96.3077	766.4	99.6619	97.9848	0.958347
1	6	0	0.01	0.04	62.9	96.7692	766.3	99.6489	98.2091	0.960136
1	6	0	0.01	0.05	63.4	97.5385	766.1	99.6229	98.5807	0.962855
1	6	0	0.01	0.1	63.2	97.2308	765.9	99.5969	98.4138	0.959548
1	6	0	0.1	0	62.6	96.3077	765.4	99.5319	97.9198	0.950411
1	6	0	0.1	0.01	62.1	95.5385	764.7	99.4408	97.4896	0.940583
1	6	0	0.1	0.02	62.7	96.4615	765.4	99.5319	97.9967	0.951281
1	6	0	0.1	0.03	62.7	96.4615	764.9	99.4668	97.9642	0.94738
1	6	0	0.1	0.04	62.3	95.8462	764.7	99.4408	97.6435	0.942335
1	6	0	0.1	0.05	63	96.9231	765	99.4798	98.2015	0.950769
1	6	0	0.1	0.1	61.9	95.2308	764.4	99.4018	97.3163	0.936506
1	6	0	1	0	61.8	95.0769	764.4	99.4018	97.2394	0.935626
1	6	0	1	0.01	62.2	95.6923	764.6	99.4278	97.5601	0.940685
1	6	0	1	0.02	63.6	97.8462	764.7	99.4408	98.6435	0.953667
1	6	0	1	0.03	62.4	96	764.2	99.3758	97.6879	0.939361
1	6	0	1	0.04	61.8	95.0769	765.2	99.5059	97.2914	0.94186
1	6	0	1	0.05	62.7	96.4615	764.9	99.4668	97.9642	0.94738
1	6	0	1	0.1	62.6	96.3077	764.5	99.4148	97.8613	0.943416
1	6	0	100	0	62.9	96.7692	764.1	99.3628	98.066	0.942979
1	6	0	100	0.01	62	95.3846	764.4	99.4018	97.3932	0.937385
1	6	0	100	0.02	62.2	95.6923	765.1	99.4928	97.5926	0.944574
1	6	0	100	0.03	62.1	95.5385	764.8	99.4538	97.4961	0.94136
1	6	0	100	0.04	63	96.9231	764.2	99.3758	98.1494	0.944616
1	6	0	100	0.05	62.6	96.3077	764.8	99.4538	97.8808	0.945733
1	6	0	100	0.1	62.4	96	764.8	99.4538	97.7269	0.943985
1	6	0	10000	0	63.1	97.0769	763.8	99.3238	98.2004	0.942455
1	6	0	10000	0.01	62.5	96.1538	764.6	99.4278	97.7908	0.943312
1	6	0	10000	0.02	62.6	96.3077	764.1	99.3628	97.8353	0.940351
1	6	0	10000	0.03	62.5	96.1538	764.8	99.4538	97.8038	0.944859
1	6	0	10000	0.04	62.3	95.8462	764.1	99.3628	97.6045	0.937717
1	6	0	10000	0.05	62.6	96.3077	764.8	99.4538	97.8808	0.945733
1	6	0	10000	0.1	63.3	97.3846	764.7	99.4408	98.4127	0.951061
1	6	1	0.01	0	62.6	96.3077	765.7	99.5709	97.9393	0.952774
1	6	1	0.01	0.01	62.4	96	765.8	99.5839	97.7919	0.951829
1	6	1	0.01	0.02	62.4	96	766	99.6099	97.8049	0.953418
1	6	1	0.01	0.03	63.2	97.2308	765.5	99.5449	98.3878	0.956402
1	6	1	0.01	0.04	62.8	96.6154	766	99.6099	98.1126	0.956883
1	6	1	0.01	0.05	63	96.9231	765.6	99.5579	98.2405	0.955454
1	6	1	0.01	0.1	63.7	98	765.9	99.5969	98.7984	0.963858
1	6	1	0.1	0	62.5	96.1538	764.7	99.4408	97.7973	0.944085
1	6	1	0.1	0.01	62.8	96.6154	764.8	99.4538	98.0346	0.947478
1	6	1	0.1	0.02	63.1	97.0769	764.4	99.4018	98.2394	0.947017
1	6	1	0.1	0.03	62.2	95.6923	764.7	99.4408	97.5666	0.94146
1	6	1	0.1	0.04	62.2	95.6923	764.6	99.4278	97.5601	0.940685
1	6	1	0.1	0.05	62.6	96.3077	764.5	99.4148	97.8613	0.943416
1	6	1	0.1	0.1	62.9	96.7692	764.3	99.3888	98.079	0.944505
1	6	1	1	0	63	96.9231	764.4	99.4018	98.1624	0.946144
1	6	1	1	0.01	62.4	96	764.9	99.4668	97.7334	0.944762
1	6	1	1	0.02	62.4	96	764.8	99.4538	97.7269	0.943985
1	6	1	1	0.03	62.3	95.8462	764.7	99.4408	97.6435	0.942335
1	6	1	1	0.04	62.7	96.4615	764.1	99.3628	97.9122	0.941228
1	6	1	1	0.05	62.7	96.4615	764.4	99.4018	97.9317	0.943522
1	6	1	1	0.1	62.8	96.6154	764.5	99.4148	98.0151	0.945165
1	6	1	100	0	62	95.3846	765.2	99.5059	97.4452	0.94361
1	6	1	100	0.01	62.5	96.1538	763.7	99.3108	97.7323	0.936432
1	6	1	100	0.02	62.7	96.4615	764.4	99.4018	97.9317	0.943522
1	6	1	100	0.03	62.9	96.7692	764.4	99.4018	98.0855	0.945271
1	6	1	100	0.04	62.6	96.3077	763.7	99.3108	97.8092	0.937312
1	6	1	100	0.05	62.6	96.3077	764.7	99.4408	97.8743	0.944959
1	6	1	100	0.1	62.3	95.8462	764.8	99.4538	97.65	0.943111
1	6	1	10000	0	62.4	96	764.4	99.4018	97.7009	0.940896
1	6	1	10000	0.01	62.9	96.7692	765.1	99.4928	98.131	0.950676
1	6	1	10000	0.02	63.4	97.5385	764.2	99.3758	98.4571	0.948108
1	6	1	10000	0.03	63.3	97.3846	764.8	99.4538	98.4192	0.951831
1	6	1	10000	0.04	62.7	96.4615	764.5	99.4148	97.9382	0.944291
1	6	1	10000	0.05	62.7	96.4615	763.6	99.2978	97.8797	0.937435
1	6	1	10000	0.1	62.6	96.3077	764.6	99.4278	97.8678	0.944187

## Sheet: g4
Feature 1 (k-mers)	Feature 2 (PseAAC)	Feature 3 (Grouping of amino acids into classes based on their physicochemical properties)	Softness of the SVM Margin
k-mer size	lambda	used (1) or not used (0)	C	t	Correctly Classified GTA	Correctly Classified GTA (%)	Correctly Classified Virus	Correctly Classified Virus (%)	Weighted Accuracy (%)	MCC
0	0	1	0.01	0	4.6	7.41935	465	100	53.7097	0.256985
0	0	1	0.01	0.01	0.4	0.645161	465	100	50.3226	0.075478
0	0	1	0.01	0.02	0.8	1.29032	465	100	50.6452	0.106783
0	0	1	0.01	0.03	0.1	0.16129	465	100	50.0806	0.0377282
0	0	1	0.01	0.04	1.8	2.90323	465	100	51.4516	0.160326
0	0	1	0.01	0.05	0.6	0.967742	465	100	50.4839	0.0924588
0	0	1	0.01	0.1	0.3	0.483871	465	100	50.2419	0.0653596
0	0	1	0.1	0	22.1	35.6452	465	100	67.8226	0.57296
0	0	1	0.1	0.01	24.5	39.5161	465	100	69.7581	0.604708
0	0	1	0.1	0.02	23.9	38.5484	465	100	69.2742	0.596901
0	0	1	0.1	0.03	25.8	41.6129	465	100	70.8065	0.621348
0	0	1	0.1	0.04	24	38.7097	465	100	69.3548	0.598208
0	0	1	0.1	0.05	23.2	37.4194	465	100	68.7097	0.587686
0	0	1	0.1	0.1	24.4	39.3548	465	100	69.6774	0.603413
0	0	1	1	0	54	87.0968	465	100	93.5484	0.925331
0	0	1	1	0.01	54	87.0968	465	100	93.5484	0.925331
0	0	1	1	0.02	54	87.0968	465	100	93.5484	0.925331
0	0	1	1	0.03	54	87.0968	465	100	93.5484	0.925331
0	0	1	1	0.04	54	87.0968	465	100	93.5484	0.925331
0	0	1	1	0.05	53.9	86.9355	465	100	93.4677	0.924376
0	0	1	1	0.1	53.9	86.9355	465	100	93.4677	0.924376
0	0	1	100	0	60	96.7742	463.6	99.6989	98.2366	0.968809
0	0	1	100	0.01	60	96.7742	464.1	99.8065	98.2903	0.973339
0	0	1	100	0.02	60	96.7742	463.9	99.7634	98.2688	0.971521
0	0	1	100	0.03	59.9	96.6129	463.9	99.7634	98.1882	0.970588
0	0	1	100	0.04	60	96.7742	464.2	99.828	98.3011	0.974252
0	0	1	100	0.05	60	96.7742	464	99.7849	98.2796	0.972429
0	0	1	100	0.1	60	96.7742	463.8	99.7419	98.2581	0.970614
0	0	1	10000	0	59.3	95.6452	463.4	99.6559	97.6505	0.960444
0	0	1	10000	0.01	59.9	96.6129	464	99.7849	98.1989	0.971497
0	0	1	10000	0.02	60.2	97.0968	463.3	99.6344	98.3656	0.967989
0	0	1	10000	0.03	59.9	96.6129	464	99.7849	98.1989	0.971497
0	0	1	10000	0.04	59.4	95.8065	463.5	99.6774	97.7419	0.962286
0	0	1	10000	0.05	60.1	96.9355	463.4	99.6559	98.2957	0.967947
0	0	1	10000	0.1	60.1	96.9355	463.3	99.6344	98.2849	0.967052
0	3	0	0.01	0	61	98.3871	462.9	99.5484	98.9677	0.971931
0	3	0	0.01	0.01	61	98.3871	463.4	99.6559	99.0215	0.97635
0	3	0	0.01	0.02	61	98.3871	463.2	99.6129	99	0.974577
0	3	0	0.01	0.03	61	98.3871	463.2	99.6129	99	0.974577
0	3	0	0.01	0.04	60.7	97.9032	463.2	99.6129	98.7581	0.971775
0	3	0	0.01	0.05	60.9	98.2258	463.2	99.6129	98.9194	0.973643
0	3	0	0.01	0.1	60.8	98.0645	463.2	99.6129	98.8387	0.97271
0	3	0	0.1	0	61	98.3871	464.2	99.828	99.1075	0.983527
0	3	0	0.1	0.01	61	98.3871	464.3	99.8495	99.1183	0.984433
0	3	0	0.1	0.02	61	98.3871	464.4	99.871	99.129	0.985342
0	3	0	0.1	0.03	61	98.3871	464.3	99.8495	99.1183	0.984433
0	3	0	0.1	0.04	61	98.3871	464.4	99.871	99.129	0.985342
0	3	0	0.1	0.05	61	98.3871	463.7	99.7204	99.0538	0.979026
0	3	0	0.1	0.1	60.9	98.2258	464.2	99.828	99.0269	0.982602
0	3	0	1	0	59.9	96.6129	464.5	99.8925	98.2527	0.976075
0	3	0	1	0.01	60.2	97.0968	464.3	99.8495	98.4731	0.977024
0	3	0	1	0.02	59.7	96.2903	464.4	99.871	98.0806	0.973296
0	3	0	1	0.03	60	96.7742	463.9	99.7634	98.2688	0.971521
0	3	0	1	0.04	59.4	95.8065	464.2	99.828	97.8172	0.968663
0	3	0	1	0.05	60	96.7742	463.5	99.6774	98.2258	0.967909
0	3	0	1	0.1	59.3	95.6452	463.8	99.7419	97.6935	0.96407
0	3	0	100	0	59.3	95.6452	463.5	99.6774	97.6613	0.961347
0	3	0	100	0.01	59.7	96.2903	463.6	99.6989	97.9946	0.966002
0	3	0	100	0.02	60.2	97.0968	464.2	99.828	98.4624	0.976111
0	3	0	100	0.03	59.8	96.4516	464	99.7849	98.1183	0.970565
0	3	0	100	0.04	59.7	96.2903	463.4	99.6559	97.9731	0.9642
0	3	0	100	0.05	59.7	96.2903	464.4	99.871	98.0806	0.973296
0	3	0	100	0.1	59.7	96.2903	464.2	99.828	98.0591	0.97146
0	3	0	10000	0	59.7	96.2903	464.1	99.8065	98.0484	0.970545
0	3	0	10000	0.01	59.6	96.129	464.1	99.8065	97.9677	0.969612
0	3	0	10000	0.02	60.3	97.2581	463.8	99.7419	98.5	0.973412
0	3	0	10000	0.03	59.9	96.6129	463.8	99.7419	98.1774	0.969681
0	3	0	10000	0.04	59.5	95.9677	463.6	99.6989	97.8333	0.964128
0	3	0	10000	0.05	60	96.7742	463.8	99.7419	98.2581	0.970614
0	3	0	10000	0.1	59.8	96.4516	464.2	99.828	98.1398	0.972391
0	3	1	0.01	0	61	98.3871	463.1	99.5914	98.9892	0.973693
0	3	1	0.01	0.01	60.9	98.2258	463	99.5699	98.8978	0.971876
0	3	1	0.01	0.02	60.9	98.2258	462.9	99.5484	98.8871	0.970996
0	3	1	0.01	0.03	60.9	98.2258	462.9	99.5484	98.8871	0.970996
0	3	1	0.01	0.04	61	98.3871	463.4	99.6559	99.0215	0.97635
0	3	1	0.01	0.05	60.9	98.2258	462.9	99.5484	98.8871	0.970996
0	3	1	0.01	0.1	61	98.3871	463.1	99.5914	98.9892	0.973693
0	3	1	0.1	0	60.9	98.2258	464.6	99.914	99.0699	0.986243
0	3	1	0.1	0.01	60.9	98.2258	463.9	99.7634	98.9946	0.979892
0	3	1	0.1	0.02	60.9	98.2258	464	99.7849	99.0054	0.980793
0	3	1	0.1	0.03	60.9	98.2258	463.7	99.7204	98.9731	0.978097
0	3	1	0.1	0.04	61	98.3871	464.3	99.8495	99.1183	0.984433
0	3	1	0.1	0.05	61	98.3871	464	99.7849	99.086	0.98172
0	3	1	0.1	0.1	61	98.3871	464.3	99.8495	99.1183	0.984433
0	3	1	1	0	59.9	96.6129	464.2	99.828	98.2204	0.973322
0	3	1	1	0.01	59.8	96.4516	463.9	99.7634	98.1075	0.969655
0	3	1	1	0.02	59.7	96.2903	464.2	99.828	98.0591	0.97146
0	3	1	1	0.03	59.6	96.129	463.9	99.7634	97.9462	0.967787
0	3	1	1	0.04	59.7	96.2903	464.1	99.8065	98.0484	0.970545
0	3	1	1	0.05	59.6	96.129	464.1	99.8065	97.9677	0.969612
0	3	1	1	0.1	59.5	95.9677	463.9	99.7634	97.8656	0.966852
0	3	1	100	0	60	96.7742	464.6	99.914	98.3441	0.977923
0	3	1	100	0.01	59.7	96.2903	464.1	99.8065	98.0484	0.970545
0	3	1	100	0.02	59.6	96.129	463.9	99.7634	97.9462	0.967787
0	3	1	100	0.03	59.6	96.129	464.1	99.8065	97.9677	0.969612
0	3	1	100	0.04	59.5	95.9677	463.8	99.7419	97.8548	0.965942
0	3	1	100	0.05	59.2	95.4839	464	99.7849	97.6344	0.96496
0	3	1	100	0.1	59.6	96.129	464.4	99.871	98	0.972366
0	3	1	10000	0	59.6	96.129	464	99.7849	97.957	0.968699
0	3	1	10000	0.01	59.5	95.9677	463.9	99.7634	97.8656	0.966852
0	3	1	10000	0.02	59.9	96.6129	463.4	99.6559	98.1344	0.966074
0	3	1	10000	0.03	59.5	95.9677	463.6	99.6989	97.8333	0.964128
0	3	1	10000	0.04	59.7	96.2903	463.6	99.6989	97.9946	0.966002
0	3	1	10000	0.05	59.5	95.9677	464.2	99.828	97.8978	0.969596
0	3	1	10000	0.1	59.6	96.129	463.9	99.7634	97.9462	0.967787
0	6	0	0.01	0	60.9	98.2258	462.6	99.4839	98.8548	0.968366
0	6	0	0.01	0.01	60.9	98.2258	462.8	99.5269	98.8763	0.970117
0	6	0	0.01	0.02	60.8	98.0645	462.8	99.5269	98.7957	0.96918
0	6	0	0.01	0.03	60.9	98.2258	462.4	99.4409	98.8333	0.966623
0	6	0	0.01	0.04	60.6	97.7419	462.7	99.5054	98.6237	0.966426
0	6	0	0.01	0.05	60.9	98.2258	462.9	99.5484	98.8871	0.970996
0	6	0	0.01	0.1	60.8	98.0645	462.8	99.5269	98.7957	0.96918
0	6	0	0.1	0	61	98.3871	464	99.7849	99.086	0.98172
0	6	0	0.1	0.01	61	98.3871	464	99.7849	99.086	0.98172
0	6	0	0.1	0.02	60.9	98.2258	464.1	99.8065	99.0161	0.981696
0	6	0	0.1	0.03	60.9	98.2258	463.9	99.7634	98.9946	0.979892
0	6	0	0.1	0.04	61	98.3871	464.2	99.828	99.1075	0.983527
0	6	0	0.1	0.05	61	98.3871	464	99.7849	99.086	0.98172
0	6	0	0.1	0.1	61	98.3871	463.9	99.7634	99.0753	0.98082
0	6	0	1	0	59.2	95.4839	463.2	99.6129	97.5484	0.957702
0	6	0	1	0.01	59.2	95.4839	463.9	99.7634	97.6237	0.964045
0	6	0	1	0.02	59.5	95.9677	464.3	99.8495	97.9086	0.970515
0	6	0	1	0.03	59.4	95.8065	463.8	99.7419	97.7742	0.965006
0	6	0	1	0.04	59.3	95.6452	464.2	99.828	97.7366	0.96773
0	6	0	1	0.05	59.4	95.8065	463.7	99.7204	97.7634	0.964097
0	6	0	1	0.1	58.8	94.8387	463.4	99.6559	97.2473	0.955737
0	6	0	100	0	59.5	95.9677	463.4	99.6559	97.8118	0.962323
0	6	0	100	0.01	59.5	95.9677	463.2	99.6129	97.7903	0.960526
0	6	0	100	0.02	59.4	95.8065	463.2	99.6129	97.7097	0.959585
0	6	0	100	0.03	59.2	95.4839	463.3	99.6344	97.5591	0.958602
0	6	0	100	0.04	59.3	95.6452	463.7	99.7204	97.6828	0.96316
0	6	0	100	0.05	59.3	95.6452	463.7	99.7204	97.6828	0.96316
0	6	0	100	0.1	58.9	95	463.1	99.5914	97.2957	0.953973
0	6	0	10000	0	59.2	95.4839	463.4	99.6559	97.5699	0.959503
0	6	0	10000	0.01	59.7	96.2903	463.1	99.5914	97.9409	0.961512
0	6	0	10000	0.02	59.5	95.9677	463.2	99.6129	97.7903	0.960526
0	6	0	10000	0.03	59.3	95.6452	463.9	99.7634	97.7043	0.964982
0	6	0	10000	0.04	59.4	95.8065	463.1	99.5914	97.6989	0.958689
0	6	0	10000	0.05	59.7	96.2903	462.9	99.5484	97.9194	0.95973
0	6	0	10000	0.1	59.4	95.8065	463.8	99.7419	97.7742	0.965006
0	6	1	0.01	0	60.7	97.9032	462.6	99.4839	98.6935	0.966489
0	6	1	0.01	0.01	60.7	97.9032	462.8	99.5269	98.7151	0.968243
0	6	1	0.01	0.02	60.8	98.0645	462.5	99.4624	98.7634	0.966554
0	6	1	0.01	0.03	60.9	98.2258	462.4	99.4409	98.8333	0.966623
0	6	1	0.01	0.04	60.6	97.7419	462.4	99.4409	98.5914	0.963802
0	6	1	0.01	0.05	60.6	97.7419	462.2	99.3978	98.5699	0.962062
0	6	1	0.01	0.1	60.6	97.7419	462.7	99.5054	98.6237	0.966426
0	6	1	0.1	0	61	98.3871	463.9	99.7634	99.0753	0.98082
0	6	1	0.1	0.01	61	98.3871	463.9	99.7634	99.0753	0.98082
0	6	1	0.1	0.02	61	98.3871	464.1	99.8065	99.0968	0.982623
0	6	1	0.1	0.03	60.9	98.2258	464.1	99.8065	99.0161	0.981696
0	6	1	0.1	0.04	61	98.3871	464	99.7849	99.086	0.98172
0	6	1	0.1	0.05	60.9	98.2258	463.6	99.6989	98.9624	0.977202
0	6	1	0.1	0.1	61	98.3871	464.1	99.8065	99.0968	0.982623
0	6	1	1	0	59.2	95.4839	463.5	99.6774	97.5806	0.960408
0	6	1	1	0.01	59.3	95.6452	462.7	99.5054	97.5753	0.954179
0	6	1	1	0.02	59.5	95.9677	463.1	99.5914	97.7796	0.95963
0	6	1	1	0.03	59.3	95.6452	463.4	99.6559	97.6505	0.960444
0	6	1	1	0.04	59.2	95.4839	463.6	99.6989	97.5914	0.961314
0	6	1	1	0.05	59.2	95.4839	463.8	99.7419	97.6129	0.963133
0	6	1	1	0.1	59.3	95.6452	463.5	99.6774	97.6613	0.961347
0	6	1	100	0	59.6	96.129	463.3	99.6344	97.8817	0.962363
0	6	1	100	0.01	59.5	95.9677	463.2	99.6129	97.7903	0.960526
0	6	1	100	0.02	59.3	95.6452	463.8	99.7419	97.6935	0.96407
0	6	1	100	0.03	59.4	95.8065	463.2	99.6129	97.7097	0.959585
0	6	1	100	0.04	59.3	95.6452	463.5	99.6774	97.6613	0.961347
0	6	1	100	0.05	59.1	95.3226	463.3	99.6344	97.4785	0.95766
0	6	1	100	0.1	59.6	96.129	463.1	99.5914	97.8602	0.960571
0	6	1	10000	0	59.2	95.4839	463.6	99.6989	97.5914	0.961314
0	6	1	10000	0.01	59.3	95.6452	463.7	99.7204	97.6828	0.96316
0	6	1	10000	0.02	58.9	95	463.3	99.6344	97.3172	0.955775
0	6	1	10000	0.03	59.4	95.8065	463.5	99.6774	97.7419	0.962286
0	6	1	10000	0.04	59.6	96.129	462.7	99.5054	97.8172	0.957013
0	6	1	10000	0.05	59.2	95.4839	463.3	99.6344	97.5591	0.958602
0	6	1	10000	0.1	59.3	95.6452	463.3	99.6344	97.6398	0.959543
2	0	0	0.01	0	62	100	464.1	99.8065	99.9032	0.991859
2	0	0	0.01	0.01	62	100	464.1	99.8065	99.9032	0.991859
2	0	0	0.01	0.02	62	100	464	99.7849	99.8925	0.990964
2	0	0	0.01	0.03	62	100	464.1	99.8065	99.9032	0.991859
2	0	0	0.01	0.04	62	100	464	99.7849	99.8925	0.990964
2	0	0	0.01	0.05	62	100	464.2	99.828	99.914	0.992755
2	0	0	0.01	0.1	62	100	464.1	99.8065	99.9032	0.991859
2	0	0	0.1	0	62	100	464.1	99.8065	99.9032	0.991859
2	0	0	0.1	0.01	62	100	464	99.7849	99.8925	0.990964
2	0	0	0.1	0.02	62	100	464	99.7849	99.8925	0.990964
2	0	0	0.1	0.03	62	100	464	99.7849	99.8925	0.990964
2	0	0	0.1	0.04	62	100	464.2	99.828	99.914	0.992755
2	0	0	0.1	0.05	62	100	464	99.7849	99.8925	0.990964
2	0	0	0.1	0.1	62	100	464.1	99.8065	99.9032	0.991859
2	0	0	1	0	62	100	464.2	99.828	99.914	0.992755
2	0	0	1	0.01	62	100	464	99.7849	99.8925	0.990964
2	0	0	1	0.02	62	100	464.1	99.8065	99.9032	0.991859
2	0	0	1	0.03	62	100	464.2	99.828	99.914	0.992755
2	0	0	1	0.04	62	100	464	99.7849	99.8925	0.990964
2	0	0	1	0.05	62	100	464.1	99.8065	99.9032	0.991859
2	0	0	1	0.1	62	100	464.1	99.8065	99.9032	0.991859
2	0	0	100	0	62	100	464	99.7849	99.8925	0.990964
2	0	0	100	0.01	62	100	464	99.7849	99.8925	0.990964
2	0	0	100	0.02	62	100	464.2	99.828	99.914	0.992755
2	0	0	100	0.03	62	100	464.1	99.8065	99.9032	0.991859
2	0	0	100	0.04	62	100	464.2	99.828	99.914	0.992755
2	0	0	100	0.05	62	100	464.3	99.8495	99.9247	0.993653
2	0	0	100	0.1	62	100	464.2	99.828	99.914	0.992755
2	0	0	10000	0	62	100	464.1	99.8065	99.9032	0.991859
2	0	0	10000	0.01	62	100	464.2	99.828	99.914	0.992755
2	0	0	10000	0.02	62	100	464.2	99.828	99.914	0.992755
2	0	0	10000	0.03	62	100	464.1	99.8065	99.9032	0.991859
2	0	0	10000	0.04	62	100	464.1	99.8065	99.9032	0.991859
2	0	0	10000	0.05	62	100	464	99.7849	99.8925	0.990964
2	0	0	10000	0.1	62	100	464.1	99.8065	99.9032	0.991859
2	0	1	0.01	0	62	100	464	99.7849	99.8925	0.990964
2	0	1	0.01	0.01	62	100	464	99.7849	99.8925	0.990964
2	0	1	0.01	0.02	62	100	464	99.7849	99.8925	0.990964
2	0	1	0.01	0.03	62	100	464	99.7849	99.8925	0.990964
2	0	1	0.01	0.04	62	100	464	99.7849	99.8925	0.990964
2	0	1	0.01	0.05	62	100	464.3	99.8495	99.9247	0.993653
2	0	1	0.01	0.1	62	100	464.2	99.828	99.914	0.992755
2	0	1	0.1	0	62	100	464.1	99.8065	99.9032	0.991859
2	0	1	0.1	0.01	62	100	464.2	99.828	99.914	0.992755
2	0	1	0.1	0.02	62	100	464.1	99.8065	99.9032	0.991859
2	0	1	0.1	0.03	62	100	464.1	99.8065	99.9032	0.991859
2	0	1	0.1	0.04	62	100	464	99.7849	99.8925	0.990964
2	0	1	0.1	0.05	62	100	464.1	99.8065	99.9032	0.991859
2	0	1	0.1	0.1	62	100	464.3	99.8495	99.9247	0.993653
2	0	1	1	0	62	100	464	99.7849	99.8925	0.990964
2	0	1	1	0.01	62	100	464	99.7849	99.8925	0.990964
2	0	1	1	0.02	62	100	464.1	99.8065	99.9032	0.991859
2	0	1	1	0.03	62	100	464.1	99.8065	99.9032	0.991859
2	0	1	1	0.04	62	100	464.2	99.828	99.914	0.992755
2	0	1	1	0.05	62	100	464.1	99.8065	99.9032	0.991859
2	0	1	1	0.1	62	100	464	99.7849	99.8925	0.990964
2	0	1	100	0	62	100	464.1	99.8065	99.9032	0.991859
2	0	1	100	0.01	62	100	464	99.7849	99.8925	0.990964
2	0	1	100	0.02	62	100	464.1	99.8065	99.9032	0.991859
2	0	1	100	0.03	62	100	464	99.7849	99.8925	0.990964
2	0	1	100	0.04	62	100	464.1	99.8065	99.9032	0.991859
2	0	1	100	0.05	62	100	464	99.7849	99.8925	0.990964
2	0	1	100	0.1	62	100	464.2	99.828	99.914	0.992755
2	0	1	10000	0	62	100	464.1	99.8065	99.9032	0.991859
2	0	1	10000	0.01	62	100	464.1	99.8065	99.9032	0.991859
2	0	1	10000	0.02	62	100	464	99.7849	99.8925	0.990964
2	0	1	10000	0.03	62	100	464.2	99.828	99.914	0.992755
2	0	1	10000	0.04	62	100	464.1	99.8065	99.9032	0.991859
2	0	1	10000	0.05	62	100	464	99.7849	99.8925	0.990964
2	0	1	10000	0.1	62	100	464.1	99.8065	99.9032	0.991859
2	3	0	0.01	0	62	100	464.3	99.8495	99.9247	0.993653
2	3	0	0.01	0.01	62	100	464.7	99.9355	99.9677	0.997268
2	3	0	0.01	0.02	62	100	464.5	99.8925	99.9462	0.995456
2	3	0	0.01	0.03	62	100	464.3	99.8495	99.9247	0.993653
2	3	0	0.01	0.04	62	100	464.5	99.8925	99.9462	0.995456
2	3	0	0.01	0.05	62	100	464.3	99.8495	99.9247	0.993653
2	3	0	0.01	0.1	62	100	464.6	99.914	99.957	0.996361
2	3	0	0.1	0	62	100	464.3	99.8495	99.9247	0.993653
2	3	0	0.1	0.01	62	100	464.6	99.914	99.957	0.996361
2	3	0	0.1	0.02	62	100	464.5	99.8925	99.9462	0.995456
2	3	0	0.1	0.03	62	100	464.5	99.8925	99.9462	0.995456
2	3	0	0.1	0.04	62	100	464.5	99.8925	99.9462	0.995456
2	3	0	0.1	0.05	62	100	464.6	99.914	99.957	0.996361
2	3	0	0.1	0.1	62	100	464.5	99.8925	99.9462	0.995456
2	3	0	1	0	62	100	464.7	99.9355	99.9677	0.997268
2	3	0	1	0.01	62	100	464.6	99.914	99.957	0.996361
2	3	0	1	0.02	62	100	464.5	99.8925	99.9462	0.995456
2	3	0	1	0.03	62	100	464.7	99.9355	99.9677	0.997268
2	3	0	1	0.04	62	100	464.5	99.8925	99.9462	0.995456
2	3	0	1	0.05	62	100	464.4	99.871	99.9355	0.994554
2	3	0	1	0.1	62	100	464.2	99.828	99.914	0.992755
2	3	0	100	0	62	100	464.5	99.8925	99.9462	0.995456
2	3	0	100	0.01	62	100	464.5	99.8925	99.9462	0.995456
2	3	0	100	0.02	62	100	464.6	99.914	99.957	0.996361
2	3	0	100	0.03	62	100	464.4	99.871	99.9355	0.994554
2	3	0	100	0.04	62	100	464.3	99.8495	99.9247	0.993653
2	3	0	100	0.05	62	100	464.5	99.8925	99.9462	0.995456
2	3	0	100	0.1	62	100	464.6	99.914	99.957	0.996361
2	3	0	10000	0	62	100	464.5	99.8925	99.9462	0.995456
2	3	0	10000	0.01	62	100	464.4	99.871	99.9355	0.994554
2	3	0	10000	0.02	62	100	464.6	99.914	99.957	0.996361
2	3	0	10000	0.03	62	100	464.6	99.914	99.957	0.996361
2	3	0	10000	0.04	62	100	464.4	99.871	99.9355	0.994554
2	3	0	10000	0.05	62	100	464.4	99.871	99.9355	0.994554
2	3	0	10000	0.1	62	100	464.7	99.9355	99.9677	0.997268
2	3	1	0.01	0	62	100	464.6	99.914	99.957	0.996361
2	3	1	0.01	0.01	62	100	464.3	99.8495	99.9247	0.993653
2	3	1	0.01	0.02	62	100	464.3	99.8495	99.9247	0.993653
2	3	1	0.01	0.03	62	100	464.6	99.914	99.957	0.996361
2	3	1	0.01	0.04	62	100	464.6	99.914	99.957	0.996361
2	3	1	0.01	0.05	62	100	464.7	99.9355	99.9677	0.997268
2	3	1	0.01	0.1	62	100	464.4	99.871	99.9355	0.994554
2	3	1	0.1	0	62	100	464.5	99.8925	99.9462	0.995456
2	3	1	0.1	0.01	62	100	464.6	99.914	99.957	0.996361
2	3	1	0.1	0.02	62	100	464.6	99.914	99.957	0.996361
2	3	1	0.1	0.03	62	100	464.6	99.914	99.957	0.996361
2	3	1	0.1	0.04	62	100	464.4	99.871	99.9355	0.994554
2	3	1	0.1	0.05	62	100	464.2	99.828	99.914	0.992755
2	3	1	0.1	0.1	62	100	464.5	99.8925	99.9462	0.995456
2	3	1	1	0	62	100	464.2	99.828	99.914	0.992755
2	3	1	1	0.01	62	100	464.8	99.957	99.9785	0.998176
2	3	1	1	0.02	62	100	464.3	99.8495	99.9247	0.993653
2	3	1	1	0.03	62	100	464.2	99.828	99.914	0.992755
2	3	1	1	0.04	62	100	464.4	99.871	99.9355	0.994554
2	3	1	1	0.05	62	100	464.2	99.828	99.914	0.992755
2	3	1	1	0.1	62	100	464.5	99.8925	99.9462	0.995456
2	3	1	100	0	62	100	464.6	99.914	99.957	0.996361
2	3	1	100	0.01	62	100	464.6	99.914	99.957	0.996361
2	3	1	100	0.02	62	100	464.6	99.914	99.957	0.996361
2	3	1	100	0.03	62	100	464.5	99.8925	99.9462	0.995456
2	3	1	100	0.04	62	100	464.3	99.8495	99.9247	0.993653
2	3	1	100	0.05	62	100	464.5	99.8925	99.9462	0.995456
2	3	1	100	0.1	62	100	464.5	99.8925	99.9462	0.995456
2	3	1	10000	0	62	100	464.6	99.914	99.957	0.996361
2	3	1	10000	0.01	62	100	464.3	99.8495	99.9247	0.993653
2	3	1	10000	0.02	62	100	464.6	99.914	99.957	0.996361
2	3	1	10000	0.03	62	100	464.7	99.9355	99.9677	0.997268
2	3	1	10000	0.04	62	100	464.5	99.8925	99.9462	0.995456
2	3	1	10000	0.05	62	100	464.4	99.871	99.9355	0.994554
2	3	1	10000	0.1	62	100	464.6	99.914	99.957	0.996361
2	6	0	0.01	0	62	100	464.4	99.871	99.9355	0.994554
2	6	0	0.01	0.01	62	100	464.4	99.871	99.9355	0.994554
2	6	0	0.01	0.02	62	100	464	99.7849	99.8925	0.990964
2	6	0	0.01	0.03	62	100	464.3	99.8495	99.9247	0.993653
2	6	0	0.01	0.04	62	100	464.5	99.8925	99.9462	0.995456
2	6	0	0.01	0.05	62	100	464.6	99.914	99.957	0.996361
2	6	0	0.01	0.1	62	100	464.3	99.8495	99.9247	0.993653
2	6	0	0.1	0	62	100	464.4	99.871	99.9355	0.994554
2	6	0	0.1	0.01	62	100	464.2	99.828	99.914	0.992755
2	6	0	0.1	0.02	62	100	464.2	99.828	99.914	0.992755
2	6	0	0.1	0.03	62	100	464.5	99.8925	99.9462	0.995456
2	6	0	0.1	0.04	62	100	464.4	99.871	99.9355	0.994554
2	6	0	0.1	0.05	62	100	464.4	99.871	99.9355	0.994554
2	6	0	0.1	0.1	62	100	464.2	99.828	99.914	0.992755
2	6	0	1	0	62	100	464.6	99.914	99.957	0.996361
2	6	0	1	0.01	62	100	464.4	99.871	99.9355	0.994554
2	6	0	1	0.02	62	100	464.5	99.8925	99.9462	0.995456
2	6	0	1	0.03	62	100	464.4	99.871	99.9355	0.994554
2	6	0	1	0.04	62	100	464.4	99.871	99.9355	0.994554
2	6	0	1	0.05	62	100	464.6	99.914	99.957	0.996361
2	6	0	1	0.1	62	100	464.5	99.8925	99.9462	0.995456
2	6	0	100	0	62	100	464.4	99.871	99.9355	0.994554
2	6	0	100	0.01	62	100	464.3	99.8495	99.9247	0.993653
2	6	0	100	0.02	62	100	464.5	99.8925	99.9462	0.995456
2	6	0	100	0.03	62	100	464.2	99.828	99.914	0.992755
2	6	0	100	0.04	62	100	464.5	99.8925	99.9462	0.995456
2	6	0	100	0.05	62	100	464	99.7849	99.8925	0.990964
2	6	0	100	0.1	62	100	464.2	99.828	99.914	0.992755
2	6	0	10000	0	62	100	464.3	99.8495	99.9247	0.993653
2	6	0	10000	0.01	62	100	464.4	99.871	99.9355	0.994554
2	6	0	10000	0.02	62	100	464.5	99.8925	99.9462	0.995456
2	6	0	10000	0.03	62	100	464.5	99.8925	99.9462	0.995456
2	6	0	10000	0.04	62	100	464.7	99.9355	99.9677	0.997268
2	6	0	10000	0.05	62	100	464.7	99.9355	99.9677	0.997268
2	6	0	10000	0.1	62	100	464.3	99.8495	99.9247	0.993653
2	6	1	0.01	0	62	100	464.3	99.8495	99.9247	0.993653
2	6	1	0.01	0.01	62	100	464.1	99.8065	99.9032	0.991859
2	6	1	0.01	0.02	62	100	464.1	99.8065	99.9032	0.991859
2	6	1	0.01	0.03	62	100	464.2	99.828	99.914	0.992755
2	6	1	0.01	0.04	62	100	464.3	99.8495	99.9247	0.993653
2	6	1	0.01	0.05	62	100	464.4	99.871	99.9355	0.994554
2	6	1	0.01	0.1	62	100	464.5	99.8925	99.9462	0.995456
2	6	1	0.1	0	62	100	464.5	99.8925	99.9462	0.995456
2	6	1	0.1	0.01	62	100	464.3	99.8495	99.9247	0.993653
2	6	1	0.1	0.02	62	100	464.3	99.8495	99.9247	0.993653
2	6	1	0.1	0.03	62	100	464.4	99.871	99.9355	0.994554
2	6	1	0.1	0.04	62	100	464.5	99.8925	99.9462	0.995456
2	6	1	0.1	0.05	62	100	464.4	99.871	99.9355	0.994554
2	6	1	0.1	0.1	62	100	464.2	99.828	99.914	0.992755
2	6	1	1	0	62	100	464.3	99.8495	99.9247	0.993653
2	6	1	1	0.01	62	100	464.6	99.914	99.957	0.996361
2	6	1	1	0.02	62	100	464.4	99.871	99.9355	0.994554
2	6	1	1	0.03	62	100	464.3	99.8495	99.9247	0.993653
2	6	1	1	0.04	62	100	464.6	99.914	99.957	0.996361
2	6	1	1	0.05	62	100	464.5	99.8925	99.9462	0.995456
2	6	1	1	0.1	62	100	464.6	99.914	99.957	0.996361
2	6	1	100	0	62	100	464.3	99.8495	99.9247	0.993653
2	6	1	100	0.01	62	100	464.4	99.871	99.9355	0.994554
2	6	1	100	0.02	62	100	464.6	99.914	99.957	0.996361
2	6	1	100	0.03	62	100	464.2	99.828	99.914	0.992755
2	6	1	100	0.04	62	100	464.5	99.8925	99.9462	0.995456
2	6	1	100	0.05	62	100	464.5	99.8925	99.9462	0.995456
2	6	1	100	0.1	62	100	464.2	99.828	99.914	0.992755
2	6	1	10000	0	62	100	464.4	99.871	99.9355	0.994554
2	6	1	10000	0.01	62	100	464.3	99.8495	99.9247	0.993653
2	6	1	10000	0.02	62	100	464.4	99.871	99.9355	0.994554
2	6	1	10000	0.03	62	100	464.2	99.828	99.914	0.992755
2	6	1	10000	0.04	62	100	464.5	99.8925	99.9462	0.995456
2	6	1	10000	0.05	62	100	464.2	99.828	99.914	0.992755
2	6	1	10000	0.1	62	100	464.4	99.871	99.9355	0.994554
3	0	0	0.01	0	61	98.3871	464.9	99.9785	99.1828	0.989917
3	0	0	0.01	0.01	61	98.3871	465	100	99.1935	0.990838
3	0	0	0.01	0.02	61	98.3871	465	100	99.1935	0.990838
3	0	0	0.01	0.03	61	98.3871	465	100	99.1935	0.990838
3	0	0	0.01	0.04	61	98.3871	465	100	99.1935	0.990838
3	0	0	0.01	0.05	61	98.3871	465	100	99.1935	0.990838
3	0	0	0.01	0.1	61	98.3871	465	100	99.1935	0.990838
3	0	0	0.1	0	60.9	98.2258	465	100	99.1129	0.989919
3	0	0	0.1	0.01	61	98.3871	465	100	99.1935	0.990838
3	0	0	0.1	0.02	61	98.3871	465	100	99.1935	0.990838
3	0	0	0.1	0.03	60.9	98.2258	465	100	99.1129	0.989919
3	0	0	0.1	0.04	60.8	98.0645	465	100	99.0323	0.989
3	0	0	0.1	0.05	61	98.3871	465	100	99.1935	0.990838
3	0	0	0.1	0.1	61	98.3871	465	100	99.1935	0.990838
3	0	0	1	0	61	98.3871	465	100	99.1935	0.990838
3	0	0	1	0.01	61	98.3871	465	100	99.1935	0.990838
3	0	0	1	0.02	60.9	98.2258	465	100	99.1129	0.989919
3	0	0	1	0.03	61	98.3871	464.9	99.9785	99.1828	0.989917
3	0	0	1	0.04	61	98.3871	465	100	99.1935	0.990838
3	0	0	1	0.05	60.9	98.2258	465	100	99.1129	0.989919
3	0	0	1	0.1	61	98.3871	465	100	99.1935	0.990838
3	0	0	100	0	60.9	98.2258	465	100	99.1129	0.989919
3	0	0	100	0.01	61	98.3871	465	100	99.1935	0.990838
3	0	0	100	0.02	61	98.3871	464.9	99.9785	99.1828	0.989917
3	0	0	100	0.03	60.9	98.2258	465	100	99.1129	0.989919
3	0	0	100	0.04	61	98.3871	464.9	99.9785	99.1828	0.989917
3	0	0	100	0.05	61	98.3871	465	100	99.1935	0.990838
3	0	0	100	0.1	61	98.3871	465	100	99.1935	0.990838
3	0	0	10000	0	61	98.3871	464.9	99.9785	99.1828	0.989917
3	0	0	10000	0.01	61	98.3871	465	100	99.1935	0.990838
3	0	0	10000	0.02	61	98.3871	465	100	99.1935	0.990838
3	0	0	10000	0.03	61	98.3871	465	100	99.1935	0.990838
3	0	0	10000	0.04	61	98.3871	465	100	99.1935	0.990838
3	0	0	10000	0.05	61	98.3871	465	100	99.1935	0.990838
3	0	0	10000	0.1	61	98.3871	465	100	99.1935	0.990838
3	0	1	0.01	0	61	98.3871	465	100	99.1935	0.990838
3	0	1	0.01	0.01	61	98.3871	465	100	99.1935	0.990838
3	0	1	0.01	0.02	61	98.3871	465	100	99.1935	0.990838
3	0	1	0.01	0.03	61	98.3871	465	100	99.1935	0.990838
3	0	1	0.01	0.04	61	98.3871	465	100	99.1935	0.990838
3	0	1	0.01	0.05	61	98.3871	465	100	99.1935	0.990838
3	0	1	0.01	0.1	61	98.3871	465	100	99.1935	0.990838
3	0	1	0.1	0	61	98.3871	465	100	99.1935	0.990838
3	0	1	0.1	0.01	61	98.3871	465	100	99.1935	0.990838
3	0	1	0.1	0.02	61	98.3871	465	100	99.1935	0.990838
3	0	1	0.1	0.03	61	98.3871	465	100	99.1935	0.990838
3	0	1	0.1	0.04	60.9	98.2258	465	100	99.1129	0.989919
3	0	1	0.1	0.05	61	98.3871	465	100	99.1935	0.990838
3	0	1	0.1	0.1	61	98.3871	465	100	99.1935	0.990838
3	0	1	1	0	61	98.3871	465	100	99.1935	0.990838
3	0	1	1	0.01	61	98.3871	465	100	99.1935	0.990838
3	0	1	1	0.02	61	98.3871	465	100	99.1935	0.990838
3	0	1	1	0.03	61	98.3871	465	100	99.1935	0.990838
3	0	1	1	0.04	61	98.3871	465	100	99.1935	0.990838
3	0	1	1	0.05	60.8	98.0645	465	100	99.0323	0.989
3	0	1	1	0.1	61	98.3871	464.9	99.9785	99.1828	0.989917
3	0	1	100	0	61	98.3871	465	100	99.1935	0.990838
3	0	1	100	0.01	61	98.3871	465	100	99.1935	0.990838
3	0	1	100	0.02	61	98.3871	464.9	99.9785	99.1828	0.989917
3	0	1	100	0.03	60.9	98.2258	465	100	99.1129	0.989919
3	0	1	100	0.04	61	98.3871	464.9	99.9785	99.1828	0.989917
3	0	1	100	0.05	61	98.3871	465	100	99.1935	0.990838
3	0	1	100	0.1	61	98.3871	465	100	99.1935	0.990838
3	0	1	10000	0	61	98.3871	465	100	99.1935	0.990838
3	0	1	10000	0.01	60.9	98.2258	465	100	99.1129	0.989919
3	0	1	10000	0.02	60.9	98.2258	465	100	99.1129	0.989919
3	0	1	10000	0.03	61	98.3871	465	100	99.1935	0.990838
3	0	1	10000	0.04	61	98.3871	465	100	99.1935	0.990838
3	0	1	10000	0.05	61	98.3871	465	100	99.1935	0.990838
3	0	1	10000	0.1	61	98.3871	465	100	99.1935	0.990838
3	3	0	0.01	0	62	100	464.9	99.9785	99.9892	0.999087
3	3	0	0.01	0.01	62	100	464.9	99.9785	99.9892	0.999087
3	3	0	0.01	0.02	62	100	465	100	100	1
3	3	0	0.01	0.03	61.9	99.8387	465	100	99.9194	0.999086
3	3	0	0.01	0.04	61.8	99.6774	465	100	99.8387	0.998171
3	3	0	0.01	0.05	62	100	464.8	99.957	99.9785	0.998176
3	3	0	0.01	0.1	62	100	465	100	100	1
3	3	0	0.1	0	61.8	99.6774	465	100	99.8387	0.998171
3	3	0	0.1	0.01	61.9	99.8387	465	100	99.9194	0.999086
3	3	0	0.1	0.02	62	100	464.9	99.9785	99.9892	0.999087
3	3	0	0.1	0.03	62	100	465	100	100	1
3	3	0	0.1	0.04	61.8	99.6774	465	100	99.8387	0.998171
3	3	0	0.1	0.05	62	100	465	100	100	1
3	3	0	0.1	0.1	61.9	99.8387	465	100	99.9194	0.999086
3	3	0	1	0	62	100	465	100	100	1
3	3	0	1	0.01	61.9	99.8387	465	100	99.9194	0.999086
3	3	0	1	0.02	62	100	465	100	100	1
3	3	0	1	0.03	61.7	99.5161	465	100	99.7581	0.997256
3	3	0	1	0.04	61.8	99.6774	465	100	99.8387	0.998171
3	3	0	1	0.05	61.9	99.8387	465	100	99.9194	0.999086
3	3	0	1	0.1	62	100	465	100	100	1
3	3	0	100	0	61.9	99.8387	465	100	99.9194	0.999086
3	3	0	100	0.01	62	100	465	100	100	1
3	3	0	100	0.02	61.9	99.8387	464.9	99.9785	99.9086	0.998172
3	3	0	100	0.03	62	100	464.9	99.9785	99.9892	0.999087
3	3	0	100	0.04	62	100	465	100	100	1
3	3	0	100	0.05	61.9	99.8387	465	100	99.9194	0.999086
3	3	0	100	0.1	62	100	465	100	100	1
3	3	0	10000	0	62	100	464.9	99.9785	99.9892	0.999087
3	3	0	10000	0.01	62	100	465	100	100	1
3	3	0	10000	0.02	62	100	465	100	100	1
3	3	0	10000	0.03	62	100	465	100	100	1
3	3	0	10000	0.04	61.8	99.6774	465	100	99.8387	0.998171
3	3	0	10000	0.05	62	100	465	100	100	1
3	3	0	10000	0.1	62	100	465	100	100	1
3	3	1	0.01	0	62	100	465	100	100	1
3	3	1	0.01	0.01	62	100	464.9	99.9785	99.9892	0.999087
3	3	1	0.01	0.02	62	100	465	100	100	1
3	3	1	0.01	0.03	61.9	99.8387	465	100	99.9194	0.999086
3	3	1	0.01	0.04	61.9	99.8387	465	100	99.9194	0.999086
3	3	1	0.01	0.05	62	100	465	100	100	1
3	3	1	0.01	0.1	62	100	464.8	99.957	99.9785	0.998176
3	3	1	0.1	0	61.8	99.6774	465	100	99.8387	0.998171
3	3	1	0.1	0.01	62	100	465	100	100	1
3	3	1	0.1	0.02	62	100	465	100	100	1
3	3	1	0.1	0.03	61.9	99.8387	464.9	99.9785	99.9086	0.998172
3	3	1	0.1	0.04	61.9	99.8387	464.9	99.9785	99.9086	0.998172
3	3	1	0.1	0.05	62	100	465	100	100	1
3	3	1	0.1	0.1	62	100	465	100	100	1
3	3	1	1	0	62	100	464.9	99.9785	99.9892	0.999087
3	3	1	1	0.01	61.9	99.8387	465	100	99.9194	0.999086
3	3	1	1	0.02	62	100	464.9	99.9785	99.9892	0.999087
3	3	1	1	0.03	61.9	99.8387	465	100	99.9194	0.999086
3	3	1	1	0.04	61.8	99.6774	465	100	99.8387	0.998171
3	3	1	1	0.05	62	100	464.9	99.9785	99.9892	0.999087
3	3	1	1	0.1	62	100	465	100	100	1
3	3	1	100	0	62	100	465	100	100	1
3	3	1	100	0.01	61.9	99.8387	464.9	99.9785	99.9086	0.998172
3	3	1	100	0.02	62	100	465	100	100	1
3	3	1	100	0.03	61.9	99.8387	465	100	99.9194	0.999086
3	3	1	100	0.04	62	100	465	100	100	1
3	3	1	100	0.05	62	100	465	100	100	1
3	3	1	100	0.1	62	100	465	100	100	1
3	3	1	10000	0	61.9	99.8387	465	100	99.9194	0.999086
3	3	1	10000	0.01	62	100	465	100	100	1
3	3	1	10000	0.02	61.9	99.8387	465	100	99.9194	0.999086
3	3	1	10000	0.03	61.8	99.6774	465	100	99.8387	0.998171
3	3	1	10000	0.04	62	100	465	100	100	1
3	3	1	10000	0.05	61.8	99.6774	464.9	99.9785	99.828	0.997257
3	3	1	10000	0.1	61.9	99.8387	465	100	99.9194	0.999086
3	6	0	0.01	0	61.8	99.6774	465	100	99.8387	0.998171
3	6	0	0.01	0.01	61.8	99.6774	465	100	99.8387	0.998171
3	6	0	0.01	0.02	61.9	99.8387	465	100	99.9194	0.999086
3	6	0	0.01	0.03	61.9	99.8387	465	100	99.9194	0.999086
3	6	0	0.01	0.04	61.8	99.6774	465	100	99.8387	0.998171
3	6	0	0.01	0.05	61.8	99.6774	465	100	99.8387	0.998171
3	6	0	0.01	0.1	61.8	99.6774	465	100	99.8387	0.998171
3	6	0	0.1	0	61.5	99.1935	465	100	99.5968	0.995425
3	6	0	0.1	0.01	61.8	99.6774	465	100	99.8387	0.998171
3	6	0	0.1	0.02	61.6	99.3548	465	100	99.6774	0.996341
3	6	0	0.1	0.03	61.9	99.8387	465	100	99.9194	0.999086
3	6	0	0.1	0.04	62	100	465	100	100	1
3	6	0	0.1	0.05	61.8	99.6774	465	100	99.8387	0.998171
3	6	0	0.1	0.1	61.7	99.5161	465	100	99.7581	0.997256
3	6	0	1	0	61.8	99.6774	465	100	99.8387	0.998171
3	6	0	1	0.01	61.9	99.8387	465	100	99.9194	0.999086
3	6	0	1	0.02	61.7	99.5161	465	100	99.7581	0.997256
3	6	0	1	0.03	61.6	99.3548	465	100	99.6774	0.996341
3	6	0	1	0.04	61.7	99.5161	465	100	99.7581	0.997256
3	6	0	1	0.05	61.7	99.5161	465	100	99.7581	0.997256
3	6	0	1	0.1	61.8	99.6774	465	100	99.8387	0.998171
3	6	0	100	0	61.8	99.6774	465	100	99.8387	0.998171
3	6	0	100	0.01	61.8	99.6774	465	100	99.8387	0.998171
3	6	0	100	0.02	61.8	99.6774	465	100	99.8387	0.998171
3	6	0	100	0.03	61.8	99.6774	465	100	99.8387	0.998171
3	6	0	100	0.04	61.8	99.6774	465	100	99.8387	0.998171
3	6	0	100	0.05	61.8	99.6774	464.9	99.9785	99.828	0.997257
3	6	0	100	0.1	61.8	99.6774	465	100	99.8387	0.998171
3	6	0	10000	0	61.8	99.6774	465	100	99.8387	0.998171
3	6	0	10000	0.01	62	100	465	100	100	1
3	6	0	10000	0.02	61.7	99.5161	465	100	99.7581	0.997256
3	6	0	10000	0.03	61.9	99.8387	465	100	99.9194	0.999086
3	6	0	10000	0.04	61.8	99.6774	465	100	99.8387	0.998171
3	6	0	10000	0.05	61.9	99.8387	465	100	99.9194	0.999086
3	6	0	10000	0.1	61.9	99.8387	465	100	99.9194	0.999086
3	6	1	0.01	0	61.9	99.8387	465	100	99.9194	0.999086
3	6	1	0.01	0.01	61.9	99.8387	465	100	99.9194	0.999086
3	6	1	0.01	0.02	61.9	99.8387	465	100	99.9194	0.999086
3	6	1	0.01	0.03	61.9	99.8387	465	100	99.9194	0.999086
3	6	1	0.01	0.04	61.7	99.5161	465	100	99.7581	0.997256
3	6	1	0.01	0.05	61.5	99.1935	465	100	99.5968	0.995425
3	6	1	0.01	0.1	61.8	99.6774	465	100	99.8387	0.998171
3	6	1	0.1	0	61.7	99.5161	465	100	99.7581	0.997256
3	6	1	0.1	0.01	61.9	99.8387	465	100	99.9194	0.999086
3	6	1	0.1	0.02	61.8	99.6774	465	100	99.8387	0.998171
3	6	1	0.1	0.03	61.7	99.5161	465	100	99.7581	0.997256
3	6	1	0.1	0.04	61.7	99.5161	465	100	99.7581	0.997256
3	6	1	0.1	0.05	61.7	99.5161	465	100	99.7581	0.997256
3	6	1	0.1	0.1	61.8	99.6774	465	100	99.8387	0.998171
3	6	1	1	0	61.7	99.5161	465	100	99.7581	0.997256
3	6	1	1	0.01	61.9	99.8387	465	100	99.9194	0.999086
3	6	1	1	0.02	61.6	99.3548	465	100	99.6774	0.996341
3	6	1	1	0.03	61.9	99.8387	465	100	99.9194	0.999086
3	6	1	1	0.04	62	100	465	100	100	1
3	6	1	1	0.05	61.7	99.5161	465	100	99.7581	0.997256
3	6	1	1	0.1	61.9	99.8387	465	100	99.9194	0.999086
3	6	1	100	0	61.7	99.5161	465	100	99.7581	0.997256
3	6	1	100	0.01	61.8	99.6774	465	100	99.8387	0.998171
3	6	1	100	0.02	61.7	99.5161	465	100	99.7581	0.997256
3	6	1	100	0.03	61.9	99.8387	465	100	99.9194	0.999086
3	6	1	100	0.04	61.8	99.6774	465	100	99.8387	0.998171
3	6	1	100	0.05	61.8	99.6774	465	100	99.8387	0.998171
3	6	1	100	0.1	61.8	99.6774	465	100	99.8387	0.998171
3	6	1	10000	0	61.9	99.8387	465	100	99.9194	0.999086
3	6	1	10000	0.01	61.9	99.8387	465	100	99.9194	0.999086
3	6	1	10000	0.02	61.5	99.1935	465	100	99.5968	0.995425
3	6	1	10000	0.03	61.7	99.5161	465	100	99.7581	0.997256
3	6	1	10000	0.04	62	100	465	100	100	1
3	6	1	10000	0.05	61.6	99.3548	465	100	99.6774	0.996341
3	6	1	10000	0.1	61.9	99.8387	465	100	99.9194	0.999086
4	0	0	0.01	0	59.7	96.2903	465	100	98.1452	0.978858
4	0	0	0.01	0.01	59.6	96.129	465	100	98.0645	0.977934
4	0	0	0.01	0.02	59.6	96.129	465	100	98.0645	0.977934
4	0	0	0.01	0.03	59.8	96.4516	465	100	98.2258	0.979783
4	0	0	0.01	0.04	59.1	95.3226	465	100	97.6613	0.973303
4	0	0	0.01	0.05	59.7	96.2903	465	100	98.1452	0.978858
4	0	0	0.01	0.1	59.7	96.2903	465	100	98.1452	0.978858
4	0	0	0.1	0	59.9	96.6129	465	100	98.3065	0.980707
4	0	0	0.1	0.01	59.6	96.129	465	100	98.0645	0.977934
4	0	0	0.1	0.02	60	96.7742	465	100	98.3871	0.98163
4	0	0	0.1	0.03	60	96.7742	464.9	99.9785	98.3763	0.9807
4	0	0	0.1	0.04	59.8	96.4516	465	100	98.2258	0.979783
4	0	0	0.1	0.05	59.9	96.6129	465	100	98.3065	0.980707
4	0	0	0.1	0.1	59.7	96.2903	465	100	98.1452	0.978858
4	0	0	1	0	60	96.7742	465	100	98.3871	0.98163
4	0	0	1	0.01	59.6	96.129	465	100	98.0645	0.977934
4	0	0	1	0.02	59.9	96.6129	465	100	98.3065	0.980707
4	0	0	1	0.03	59.8	96.4516	465	100	98.2258	0.979783
4	0	0	1	0.04	59.3	95.6452	465	100	97.8226	0.975156
4	0	0	1	0.05	59.9	96.6129	465	100	98.3065	0.980707
4	0	0	1	0.1	59.8	96.4516	465	100	98.2258	0.979783
4	0	0	100	0	60	96.7742	465	100	98.3871	0.98163
4	0	0	100	0.01	59.9	96.6129	465	100	98.3065	0.980707
4	0	0	100	0.02	60	96.7742	465	100	98.3871	0.98163
4	0	0	100	0.03	60.1	96.9355	465	100	98.4677	0.982553
4	0	0	100	0.04	59.9	96.6129	465	100	98.3065	0.980707
4	0	0	100	0.05	60	96.7742	465	100	98.3871	0.98163
4	0	0	100	0.1	59	95.1613	465	100	97.5806	0.972375
4	0	0	10000	0	59.8	96.4516	465	100	98.2258	0.979783
4	0	0	10000	0.01	60	96.7742	465	100	98.3871	0.98163
4	0	0	10000	0.02	60	96.7742	465	100	98.3871	0.98163
4	0	0	10000	0.03	59.9	96.6129	465	100	98.3065	0.980707
4	0	0	10000	0.04	59.5	95.9677	465	100	97.9839	0.977008
4	0	0	10000	0.05	59.5	95.9677	465	100	97.9839	0.977008
4	0	0	10000	0.1	59.9	96.6129	465	100	98.3065	0.980707
4	0	1	0.01	0	59.8	96.4516	465	100	98.2258	0.979783
4	0	1	0.01	0.01	60	96.7742	465	100	98.3871	0.98163
4	0	1	0.01	0.02	59.2	95.4839	465	100	97.7419	0.97423
4	0	1	0.01	0.03	59.5	95.9677	465	100	97.9839	0.977008
4	0	1	0.01	0.04	59.9	96.6129	465	100	98.3065	0.980707
4	0	1	0.01	0.05	59.9	96.6129	465	100	98.3065	0.980707
4	0	1	0.01	0.1	59.6	96.129	465	100	98.0645	0.977934
4	0	1	0.1	0	59.9	96.6129	465	100	98.3065	0.980707
4	0	1	0.1	0.01	59.9	96.6129	465	100	98.3065	0.980707
4	0	1	0.1	0.02	59.8	96.4516	465	100	98.2258	0.979783
4	0	1	0.1	0.03	59.4	95.8065	465	100	97.9032	0.976083
4	0	1	0.1	0.04	60	96.7742	465	100	98.3871	0.98163
4	0	1	0.1	0.05	59.7	96.2903	465	100	98.1452	0.978858
4	0	1	0.1	0.1	59.7	96.2903	465	100	98.1452	0.978858
4	0	1	1	0	59.8	96.4516	465	100	98.2258	0.979783
4	0	1	1	0.01	59.9	96.6129	465	100	98.3065	0.980707
4	0	1	1	0.02	59.7	96.2903	465	100	98.1452	0.978858
4	0	1	1	0.03	59.3	95.6452	465	100	97.8226	0.975156
4	0	1	1	0.04	60	96.7742	465	100	98.3871	0.98163
4	0	1	1	0.05	59.3	95.6452	465	100	97.8226	0.975156
4	0	1	1	0.1	59.2	95.4839	465	100	97.7419	0.97423
4	0	1	100	0	59.8	96.4516	465	100	98.2258	0.979783
4	0	1	100	0.01	59.7	96.2903	465	100	98.1452	0.978858
4	0	1	100	0.02	59.7	96.2903	465	100	98.1452	0.978858
4	0	1	100	0.03	59.9	96.6129	465	100	98.3065	0.980707
4	0	1	100	0.04	59.9	96.6129	465	100	98.3065	0.980707
4	0	1	100	0.05	59.8	96.4516	465	100	98.2258	0.979783
4	0	1	100	0.1	59.9	96.6129	465	100	98.3065	0.980707
4	0	1	10000	0	59.5	95.9677	465	100	97.9839	0.977008
4	0	1	10000	0.01	60	96.7742	465	100	98.3871	0.98163
4	0	1	10000	0.02	59.9	96.6129	465	100	98.3065	0.980707
4	0	1	10000	0.03	59.5	95.9677	465	100	97.9839	0.977008
4	0	1	10000	0.04	60	96.7742	465	100	98.3871	0.98163
4	0	1	10000	0.05	59.4	95.8065	465	100	97.9032	0.976083
4	0	1	10000	0.1	59.7	96.2903	465	100	98.1452	0.978858
4	3	0	0.01	0	62	100	465	100	100	1
4	3	0	0.01	0.01	62	100	465	100	100	1
4	3	0	0.01	0.02	61.9	99.8387	465	100	99.9194	0.999086
4	3	0	0.01	0.03	62	100	465	100	100	1
4	3	0	0.01	0.04	62	100	465	100	100	1
4	3	0	0.01	0.05	61.9	99.8387	465	100	99.9194	0.999086
4	3	0	0.01	0.1	62	100	465	100	100	1
4	3	0	0.1	0	62	100	465	100	100	1
4	3	0	0.1	0.01	62	100	465	100	100	1
4	3	0	0.1	0.02	62	100	465	100	100	1
4	3	0	0.1	0.03	62	100	465	100	100	1
4	3	0	0.1	0.04	62	100	465	100	100	1
4	3	0	0.1	0.05	61.9	99.8387	465	100	99.9194	0.999086
4	3	0	0.1	0.1	62	100	465	100	100	1
4	3	0	1	0	62	100	465	100	100	1
4	3	0	1	0.01	62	100	465	100	100	1
4	3	0	1	0.02	62	100	465	100	100	1
4	3	0	1	0.03	62	100	465	100	100	1
4	3	0	1	0.04	61.9	99.8387	465	100	99.9194	0.999086
4	3	0	1	0.05	61.9	99.8387	465	100	99.9194	0.999086
4	3	0	1	0.1	62	100	465	100	100	1
4	3	0	100	0	62	100	465	100	100	1
4	3	0	100	0.01	61.9	99.8387	465	100	99.9194	0.999086
4	3	0	100	0.02	62	100	465	100	100	1
4	3	0	100	0.03	62	100	465	100	100	1
4	3	0	100	0.04	62	100	465	100	100	1
4	3	0	100	0.05	62	100	465	100	100	1
4	3	0	100	0.1	62	100	465	100	100	1
4	3	0	10000	0	62	100	465	100	100	1
4	3	0	10000	0.01	62	100	465	100	100	1
4	3	0	10000	0.02	62	100	465	100	100	1
4	3	0	10000	0.03	62	100	465	100	100	1
4	3	0	10000	0.04	61.9	99.8387	465	100	99.9194	0.999086
4	3	0	10000	0.05	62	100	465	100	100	1
4	3	0	10000	0.1	62	100	465	100	100	1
4	3	1	0.01	0	62	100	465	100	100	1
4	3	1	0.01	0.01	62	100	465	100	100	1
4	3	1	0.01	0.02	62	100	465	100	100	1
4	3	1	0.01	0.03	62	100	465	100	100	1
4	3	1	0.01	0.04	62	100	465	100	100	1
4	3	1	0.01	0.05	61.8	99.6774	465	100	99.8387	0.998171
4	3	1	0.01	0.1	62	100	465	100	100	1
4	3	1	0.1	0	62	100	465	100	100	1
4	3	1	0.1	0.01	62	100	465	100	100	1
4	3	1	0.1	0.02	62	100	465	100	100	1
4	3	1	0.1	0.03	62	100	465	100	100	1
4	3	1	0.1	0.04	62	100	465	100	100	1
4	3	1	0.1	0.05	62	100	465	100	100	1
4	3	1	0.1	0.1	62	100	465	100	100	1
4	3	1	1	0	62	100	465	100	100	1
4	3	1	1	0.01	62	100	465	100	100	1
4	3	1	1	0.02	62	100	465	100	100	1
4	3	1	1	0.03	62	100	465	100	100	1
4	3	1	1	0.04	62	100	465	100	100	1
4	3	1	1	0.05	62	100	465	100	100	1
4	3	1	1	0.1	62	100	465	100	100	1
4	3	1	100	0	62	100	465	100	100	1
4	3	1	100	0.01	62	100	465	100	100	1
4	3	1	100	0.02	62	100	465	100	100	1
4	3	1	100	0.03	62	100	465	100	100	1
4	3	1	100	0.04	62	100	465	100	100	1
4	3	1	100	0.05	62	100	465	100	100	1
4	3	1	100	0.1	62	100	465	100	100	1
4	3	1	10000	0	62	100	465	100	100	1
4	3	1	10000	0.01	61.9	99.8387	465	100	99.9194	0.999086
4	3	1	10000	0.02	62	100	465	100	100	1
4	3	1	10000	0.03	61.9	99.8387	465	100	99.9194	0.999086
4	3	1	10000	0.04	61.8	99.6774	465	100	99.8387	0.998171
4	3	1	10000	0.05	62	100	465	100	100	1
4	3	1	10000	0.1	62	100	465	100	100	1
4	6	0	0.01	0	61.9	99.8387	465	100	99.9194	0.999086
4	6	0	0.01	0.01	61.8	99.6774	465	100	99.8387	0.998171
4	6	0	0.01	0.02	61.9	99.8387	465	100	99.9194	0.999086
4	6	0	0.01	0.03	62	100	465	100	100	1
4	6	0	0.01	0.04	62	100	465	100	100	1
4	6	0	0.01	0.05	61.9	99.8387	465	100	99.9194	0.999086
4	6	0	0.01	0.1	62	100	465	100	100	1
4	6	0	0.1	0	62	100	465	100	100	1
4	6	0	0.1	0.01	62	100	465	100	100	1
4	6	0	0.1	0.02	62	100	465	100	100	1
4	6	0	0.1	0.03	62	100	465	100	100	1
4	6	0	0.1	0.04	62	100	465	100	100	1
4	6	0	0.1	0.05	61.9	99.8387	465	100	99.9194	0.999086
4	6	0	0.1	0.1	62	100	465	100	100	1
4	6	0	1	0	62	100	465	100	100	1
4	6	0	1	0.01	61.9	99.8387	465	100	99.9194	0.999086
4	6	0	1	0.02	61.9	99.8387	465	100	99.9194	0.999086
4	6	0	1	0.03	62	100	465	100	100	1
4	6	0	1	0.04	62	100	465	100	100	1
4	6	0	1	0.05	62	100	465	100	100	1
4	6	0	1	0.1	62	100	465	100	100	1
4	6	0	100	0	62	100	465	100	100	1
4	6	0	100	0.01	62	100	465	100	100	1
4	6	0	100	0.02	61.8	99.6774	465	100	99.8387	0.998171
4	6	0	100	0.03	62	100	465	100	100	1
4	6	0	100	0.04	61.9	99.8387	465	100	99.9194	0.999086
4	6	0	100	0.05	62	100	465	100	100	1
4	6	0	100	0.1	61.9	99.8387	465	100	99.9194	0.999086
4	6	0	10000	0	61.9	99.8387	464.9	99.9785	99.9086	0.998172
4	6	0	10000	0.01	62	100	465	100	100	1
4	6	0	10000	0.02	62	100	465	100	100	1
4	6	0	10000	0.03	62	100	465	100	100	1
4	6	0	10000	0.04	62	100	465	100	100	1
4	6	0	10000	0.05	62	100	465	100	100	1
4	6	0	10000	0.1	62	100	465	100	100	1
4	6	1	0.01	0	62	100	465	100	100	1
4	6	1	0.01	0.01	62	100	465	100	100	1
4	6	1	0.01	0.02	61.9	99.8387	465	100	99.9194	0.999086
4	6	1	0.01	0.03	62	100	465	100	100	1
4	6	1	0.01	0.04	61.9	99.8387	465	100	99.9194	0.999086
4	6	1	0.01	0.05	62	100	465	100	100	1
4	6	1	0.01	0.1	61.9	99.8387	465	100	99.9194	0.999086
4	6	1	0.1	0	62	100	465	100	100	1
4	6	1	0.1	0.01	62	100	465	100	100	1
4	6	1	0.1	0.02	62	100	465	100	100	1
4	6	1	0.1	0.03	62	100	465	100	100	1
4	6	1	0.1	0.04	61.9	99.8387	465	100	99.9194	0.999086
4	6	1	0.1	0.05	62	100	465	100	100	1
4	6	1	0.1	0.1	62	100	465	100	100	1
4	6	1	1	0	62	100	465	100	100	1
4	6	1	1	0.01	62	100	465	100	100	1
4	6	1	1	0.02	62	100	465	100	100	1
4	6	1	1	0.03	61.9	99.8387	465	100	99.9194	0.999086
4	6	1	1	0.04	62	100	465	100	100	1
4	6	1	1	0.05	62	100	465	100	100	1
4	6	1	1	0.1	62	100	465	100	100	1
4	6	1	100	0	62	100	465	100	100	1
4	6	1	100	0.01	61.9	99.8387	465	100	99.9194	0.999086
4	6	1	100	0.02	62	100	465	100	100	1
4	6	1	100	0.03	62	100	465	100	100	1
4	6	1	100	0.04	62	100	465	100	100	1
4	6	1	100	0.05	62	100	465	100	100	1
4	6	1	100	0.1	62	100	465	100	100	1
4	6	1	10000	0	62	100	465	100	100	1
4	6	1	10000	0.01	62	100	465	100	100	1
4	6	1	10000	0.02	62	100	465	100	100	1
4	6	1	10000	0.03	62	100	465	100	100	1
4	6	1	10000	0.04	62	100	465	100	100	1
4	6	1	10000	0.05	62	100	465	100	100	1
4	6	1	10000	0.1	62	100	465	100	100	1
5	0	0	0.01	0	57.5	92.7419	465	100	96.371	0.9584
5	0	0	0.01	0.01	57.1	92.0968	465	100	96.0484	0.954654
5	0	0	0.01	0.02	57.6	92.9032	465	100	96.4516	0.959335
5	0	0	0.01	0.03	57.2	92.2581	465	100	96.129	0.955591
5	0	0	0.01	0.04	57.4	92.5806	465	100	96.2903	0.957464
5	0	0	0.01	0.05	57.1	92.0968	465	100	96.0484	0.954654
5	0	0	0.01	0.1	57.2	92.2581	465	100	96.129	0.955591
5	0	0	0.1	0	59.4	95.8065	465	100	97.9032	0.976083
5	0	0	0.1	0.01	59.5	95.9677	465	100	97.9839	0.977008
5	0	0	0.1	0.02	59.5	95.9677	465	100	97.9839	0.977008
5	0	0	0.1	0.03	60	96.7742	465	100	98.3871	0.98163
5	0	0	0.1	0.04	60	96.7742	465	100	98.3871	0.98163
5	0	0	0.1	0.05	59.4	95.8065	465	100	97.9032	0.976083
5	0	0	0.1	0.1	59.9	96.6129	465	100	98.3065	0.980707
5	0	0	1	0	59.7	96.2903	465	100	98.1452	0.978858
5	0	0	1	0.01	59.7	96.2903	465	100	98.1452	0.978858
5	0	0	1	0.02	59.8	96.4516	465	100	98.2258	0.979783
5	0	0	1	0.03	59.4	95.8065	465	100	97.9032	0.976083
5	0	0	1	0.04	60	96.7742	465	100	98.3871	0.98163
5	0	0	1	0.05	60	96.7742	465	100	98.3871	0.98163
5	0	0	1	0.1	59.8	96.4516	465	100	98.2258	0.979783
5	0	0	100	0	59.8	96.4516	465	100	98.2258	0.979783
5	0	0	100	0.01	59.9	96.6129	465	100	98.3065	0.980707
5	0	0	100	0.02	59.5	95.9677	465	100	97.9839	0.977008
5	0	0	100	0.03	59.8	96.4516	465	100	98.2258	0.979783
5	0	0	100	0.04	60	96.7742	465	100	98.3871	0.98163
5	0	0	100	0.05	59.8	96.4516	465	100	98.2258	0.979783
5	0	0	100	0.1	59.9	96.6129	465	100	98.3065	0.980707
5	0	0	10000	0	59.8	96.4516	465	100	98.2258	0.979783
5	0	0	10000	0.01	59.4	95.8065	465	100	97.9032	0.976083
5	0	0	10000	0.02	59.7	96.2903	465	100	98.1452	0.978858
5	0	0	10000	0.03	59.9	96.6129	465	100	98.3065	0.980707
5	0	0	10000	0.04	59.8	96.4516	465	100	98.2258	0.979783
5	0	0	10000	0.05	59.5	95.9677	465	100	97.9839	0.977008
5	0	0	10000	0.1	59.9	96.6129	465	100	98.3065	0.980707
5	0	1	0.01	0	57.5	92.7419	465	100	96.371	0.9584
5	0	1	0.01	0.01	57.2	92.2581	465	100	96.129	0.955591
5	0	1	0.01	0.02	57.1	92.0968	465	100	96.0484	0.954654
5	0	1	0.01	0.03	56.8	91.6129	465	100	95.8065	0.951839
5	0	1	0.01	0.04	57.7	93.0645	465	100	96.5323	0.96027
5	0	1	0.01	0.05	56.5	91.129	465	100	95.5645	0.949019
5	0	1	0.01	0.1	57.3	92.4194	465	100	96.2097	0.956528
5	0	1	0.1	0	59.9	96.6129	465	100	98.3065	0.980707
5	0	1	0.1	0.01	59.7	96.2903	465	100	98.1452	0.978858
5	0	1	0.1	0.02	59.2	95.4839	465	100	97.7419	0.97423
5	0	1	0.1	0.03	59.7	96.2903	465	100	98.1452	0.978858
5	0	1	0.1	0.04	59	95.1613	465	100	97.5806	0.972375
5	0	1	0.1	0.05	59.8	96.4516	465	100	98.2258	0.979783
5	0	1	0.1	0.1	59.4	95.8065	465	100	97.9032	0.976083
5	0	1	1	0	60.1	96.9355	465	100	98.4677	0.982553
5	0	1	1	0.01	59.6	96.129	465	100	98.0645	0.977934
5	0	1	1	0.02	60	96.7742	465	100	98.3871	0.98163
5	0	1	1	0.03	59.8	96.4516	465	100	98.2258	0.979783
5	0	1	1	0.04	59.8	96.4516	465	100	98.2258	0.979783
5	0	1	1	0.05	60.1	96.9355	465	100	98.4677	0.982553
5	0	1	1	0.1	59.8	96.4516	465	100	98.2258	0.979783
5	0	1	100	0	59.9	96.6129	465	100	98.3065	0.980707
5	0	1	100	0.01	60	96.7742	465	100	98.3871	0.98163
5	0	1	100	0.02	60	96.7742	465	100	98.3871	0.98163
5	0	1	100	0.03	59.8	96.4516	465	100	98.2258	0.979783
5	0	1	100	0.04	59.9	96.6129	465	100	98.3065	0.980707
5	0	1	100	0.05	60	96.7742	465	100	98.3871	0.98163
5	0	1	100	0.1	59.6	96.129	465	100	98.0645	0.977934
5	0	1	10000	0	59.3	95.6452	465	100	97.8226	0.975156
5	0	1	10000	0.01	59.9	96.6129	465	100	98.3065	0.980707
5	0	1	10000	0.02	59.8	96.4516	465	100	98.2258	0.979783
5	0	1	10000	0.03	59.8	96.4516	465	100	98.2258	0.979783
5	0	1	10000	0.04	59.9	96.6129	465	100	98.3065	0.980707
5	0	1	10000	0.05	60.2	97.0968	465	100	98.5484	0.983475
5	0	1	10000	0.1	59.3	95.6452	465	100	97.8226	0.975156
5	3	0	0.01	0	62	100	465	100	100	1
5	3	0	0.01	0.01	61.8	99.6774	465	100	99.8387	0.998171
5	3	0	0.01	0.02	61.9	99.8387	464.9	99.9785	99.9086	0.998172
5	3	0	0.01	0.03	61.8	99.6774	464.9	99.9785	99.828	0.997257
5	3	0	0.01	0.04	62	100	465	100	100	1
5	3	0	0.01	0.05	62	100	465	100	100	1
5	3	0	0.01	0.1	61.9	99.8387	465	100	99.9194	0.999086
5	3	0	0.1	0	61.9	99.8387	465	100	99.9194	0.999086
5	3	0	0.1	0.01	62	100	464.9	99.9785	99.9892	0.999087
5	3	0	0.1	0.02	61.9	99.8387	464.9	99.9785	99.9086	0.998172
5	3	0	0.1	0.03	62	100	465	100	100	1
5	3	0	0.1	0.04	61.8	99.6774	465	100	99.8387	0.998171
5	3	0	0.1	0.05	62	100	465	100	100	1
5	3	0	0.1	0.1	62	100	465	100	100	1
5	3	0	1	0	62	100	465	100	100	1
5	3	0	1	0.01	61.9	99.8387	465	100	99.9194	0.999086
5	3	0	1	0.02	62	100	465	100	100	1
5	3	0	1	0.03	61.9	99.8387	465	100	99.9194	0.999086
5	3	0	1	0.04	62	100	465	100	100	1
5	3	0	1	0.05	61.8	99.6774	465	100	99.8387	0.998171
5	3	0	1	0.1	61.9	99.8387	465	100	99.9194	0.999086
5	3	0	100	0	61.8	99.6774	465	100	99.8387	0.998171
5	3	0	100	0.01	61.9	99.8387	465	100	99.9194	0.999086
5	3	0	100	0.02	62	100	465	100	100	1
5	3	0	100	0.03	61.7	99.5161	465	100	99.7581	0.997256
5	3	0	100	0.04	61.7	99.5161	465	100	99.7581	0.997256
5	3	0	100	0.05	61.8	99.6774	465	100	99.8387	0.998171
5	3	0	100	0.1	61.8	99.6774	465	100	99.8387	0.998171
5	3	0	10000	0	62	100	465	100	100	1
5	3	0	10000	0.01	61.9	99.8387	465	100	99.9194	0.999086
5	3	0	10000	0.02	61.9	99.8387	465	100	99.9194	0.999086
5	3	0	10000	0.03	61.9	99.8387	465	100	99.9194	0.999086
5	3	0	10000	0.04	61.9	99.8387	465	100	99.9194	0.999086
5	3	0	10000	0.05	61.9	99.8387	465	100	99.9194	0.999086
5	3	0	10000	0.1	62	100	464.9	99.9785	99.9892	0.999087
5	3	1	0.01	0	62	100	465	100	100	1
5	3	1	0.01	0.01	61.9	99.8387	465	100	99.9194	0.999086
5	3	1	0.01	0.02	61.8	99.6774	465	100	99.8387	0.998171
5	3	1	0.01	0.03	61.8	99.6774	465	100	99.8387	0.998171
5	3	1	0.01	0.04	61.9	99.8387	464.9	99.9785	99.9086	0.998172
5	3	1	0.01	0.05	61.8	99.6774	465	100	99.8387	0.998171
5	3	1	0.01	0.1	62	100	465	100	100	1
5	3	1	0.1	0	61.9	99.8387	464.9	99.9785	99.9086	0.998172
5	3	1	0.1	0.01	61.9	99.8387	465	100	99.9194	0.999086
5	3	1	0.1	0.02	61.9	99.8387	465	100	99.9194	0.999086
5	3	1	0.1	0.03	62	100	465	100	100	1
5	3	1	0.1	0.04	61.8	99.6774	465	100	99.8387	0.998171
5	3	1	0.1	0.05	62	100	465	100	100	1
5	3	1	0.1	0.1	61.9	99.8387	465	100	99.9194	0.999086
5	3	1	1	0	61.9	99.8387	464.9	99.9785	99.9086	0.998172
5	3	1	1	0.01	61.9	99.8387	465	100	99.9194	0.999086
5	3	1	1	0.02	62	100	465	100	100	1
5	3	1	1	0.03	61.9	99.8387	465	100	99.9194	0.999086
5	3	1	1	0.04	61.9	99.8387	465	100	99.9194	0.999086
5	3	1	1	0.05	61.9	99.8387	465	100	99.9194	0.999086
5	3	1	1	0.1	61.9	99.8387	465	100	99.9194	0.999086
5	3	1	100	0	61.8	99.6774	465	100	99.8387	0.998171
5	3	1	100	0.01	61.8	99.6774	465	100	99.8387	0.998171
5	3	1	100	0.02	61.9	99.8387	465	100	99.9194	0.999086
5	3	1	100	0.03	62	100	465	100	100	1
5	3	1	100	0.04	61.8	99.6774	465	100	99.8387	0.998171
5	3	1	100	0.05	61.7	99.5161	465	100	99.7581	0.997256
5	3	1	100	0.1	62	100	465	100	100	1
5	3	1	10000	0	61.9	99.8387	465	100	99.9194	0.999086
5	3	1	10000	0.01	62	100	465	100	100	1
5	3	1	10000	0.02	61.8	99.6774	464.9	99.9785	99.828	0.997257
5	3	1	10000	0.03	62	100	465	100	100	1
5	3	1	10000	0.04	61.9	99.8387	465	100	99.9194	0.999086
5	3	1	10000	0.05	61.8	99.6774	465	100	99.8387	0.998171
5	3	1	10000	0.1	61.9	99.8387	465	100	99.9194	0.999086
5	6	0	0.01	0	61.7	99.5161	465	100	99.7581	0.997256
5	6	0	0.01	0.01	61.9	99.8387	465	100	99.9194	0.999086
5	6	0	0.01	0.02	61.8	99.6774	465	100	99.8387	0.998171
5	6	0	0.01	0.03	62	100	465	100	100	1
5	6	0	0.01	0.04	61.7	99.5161	465	100	99.7581	0.997256
5	6	0	0.01	0.05	61.9	99.8387	465	100	99.9194	0.999086
5	6	0	0.01	0.1	61.7	99.5161	465	100	99.7581	0.997256
5	6	0	0.1	0	62	100	465	100	100	1
5	6	0	0.1	0.01	62	100	465	100	100	1
5	6	0	0.1	0.02	62	100	465	100	100	1
5	6	0	0.1	0.03	62	100	465	100	100	1
5	6	0	0.1	0.04	62	100	465	100	100	1
5	6	0	0.1	0.05	61.9	99.8387	465	100	99.9194	0.999086
5	6	0	0.1	0.1	62	100	465	100	100	1
5	6	0	1	0	61.9	99.8387	465	100	99.9194	0.999086
5	6	0	1	0.01	61.9	99.8387	465	100	99.9194	0.999086
5	6	0	1	0.02	61.8	99.6774	465	100	99.8387	0.998171
5	6	0	1	0.03	62	100	465	100	100	1
5	6	0	1	0.04	62	100	465	100	100	1
5	6	0	1	0.05	62	100	465	100	100	1
5	6	0	1	0.1	61.9	99.8387	465	100	99.9194	0.999086
5	6	0	100	0	61.9	99.8387	465	100	99.9194	0.999086
5	6	0	100	0.01	62	100	465	100	100	1
5	6	0	100	0.02	62	100	465	100	100	1
5	6	0	100	0.03	62	100	465	100	100	1
5	6	0	100	0.04	62	100	465	100	100	1
5	6	0	100	0.05	62	100	465	100	100	1
5	6	0	100	0.1	62	100	465	100	100	1
5	6	0	10000	0	62	100	465	100	100	1
5	6	0	10000	0.01	62	100	465	100	100	1
5	6	0	10000	0.02	62	100	465	100	100	1
5	6	0	10000	0.03	62	100	465	100	100	1
5	6	0	10000	0.04	62	100	465	100	100	1
5	6	0	10000	0.05	62	100	465	100	100	1
5	6	0	10000	0.1	62	100	465	100	100	1
5	6	1	0.01	0	62	100	465	100	100	1
5	6	1	0.01	0.01	62	100	465	100	100	1
5	6	1	0.01	0.02	61.9	99.8387	465	100	99.9194	0.999086
5	6	1	0.01	0.03	61.7	99.5161	465	100	99.7581	0.997256
5	6	1	0.01	0.04	61.9	99.8387	465	100	99.9194	0.999086
5	6	1	0.01	0.05	62	100	465	100	100	1
5	6	1	0.01	0.1	62	100	465	100	100	1
5	6	1	0.1	0	61.9	99.8387	465	100	99.9194	0.999086
5	6	1	0.1	0.01	62	100	465	100	100	1
5	6	1	0.1	0.02	62	100	465	100	100	1
5	6	1	0.1	0.03	61.9	99.8387	465	100	99.9194	0.999086
5	6	1	0.1	0.04	62	100	465	100	100	1
5	6	1	0.1	0.05	62	100	465	100	100	1
5	6	1	0.1	0.1	61.9	99.8387	465	100	99.9194	0.999086
5	6	1	1	0	62	100	465	100	100	1
5	6	1	1	0.01	62	100	465	100	100	1
5	6	1	1	0.02	62	100	465	100	100	1
5	6	1	1	0.03	62	100	465	100	100	1
5	6	1	1	0.04	62	100	465	100	100	1
5	6	1	1	0.05	61.9	99.8387	465	100	99.9194	0.999086
5	6	1	1	0.1	62	100	465	100	100	1
5	6	1	100	0	62	100	465	100	100	1
5	6	1	100	0.01	62	100	465	100	100	1
5	6	1	100	0.02	62	100	465	100	100	1
5	6	1	100	0.03	61.9	99.8387	465	100	99.9194	0.999086
5	6	1	100	0.04	62	100	465	100	100	1
5	6	1	100	0.05	62	100	465	100	100	1
5	6	1	100	0.1	61.7	99.5161	465	100	99.7581	0.997256
5	6	1	10000	0	62	100	465	100	100	1
5	6	1	10000	0.01	62	100	465	100	100	1
5	6	1	10000	0.02	62	100	465	100	100	1
5	6	1	10000	0.03	62	100	465	100	100	1
5	6	1	10000	0.04	61.9	99.8387	465	100	99.9194	0.999086
5	6	1	10000	0.05	62	100	465	100	100	1
5	6	1	10000	0.1	62	100	465	100	100	1
6	0	0	0.01	0	54.4	87.7419	465	100	93.871	0.929144
6	0	0	0.01	0.01	54.4	87.7419	465	100	93.871	0.929144
6	0	0	0.01	0.02	54.7	88.2258	465	100	94.1129	0.931999
6	0	0	0.01	0.03	54.2	87.4194	465	100	93.7097	0.927239
6	0	0	0.01	0.04	54.7	88.2258	465	100	94.1129	0.931999
6	0	0	0.01	0.05	55	88.7097	465	100	94.3548	0.934848
6	0	0	0.01	0.1	55.2	89.0323	465	100	94.5161	0.936745
6	0	0	0.1	0	58.9	95	465	100	97.5	0.971447
6	0	0	0.1	0.01	59.5	95.9677	465	100	97.9839	0.977008
6	0	0	0.1	0.02	58.2	93.871	465	100	96.9355	0.964936
6	0	0	0.1	0.03	59.3	95.6452	465	100	97.8226	0.975156
6	0	0	0.1	0.04	57.5	92.7419	465	100	96.371	0.9584
6	0	0	0.1	0.05	58.5	94.3548	465	100	97.1774	0.967729
6	0	0	0.1	0.1	59	95.1613	465	100	97.5806	0.972375
6	0	0	1	0	58.7	94.6774	465	100	97.3387	0.969589
6	0	0	1	0.01	59.1	95.3226	465	100	97.6613	0.973303
6	0	0	1	0.02	58.6	94.5161	465	100	97.2581	0.968659
6	0	0	1	0.03	58.7	94.6774	465	100	97.3387	0.969589
6	0	0	1	0.04	57.9	93.3871	465	100	96.6935	0.962138
6	0	0	1	0.05	58.8	94.8387	465	100	97.4194	0.970518
6	0	0	1	0.1	58.9	95	465	100	97.5	0.971447
6	0	0	100	0	58.7	94.6774	465	100	97.3387	0.969589
6	0	0	100	0.01	58.9	95	465	100	97.5	0.971447
6	0	0	100	0.02	59.1	95.3226	465	100	97.6613	0.973303
6	0	0	100	0.03	57.9	93.3871	465	100	96.6935	0.962138
6	0	0	100	0.04	58.9	95	465	100	97.5	0.971447
6	0	0	100	0.05	59	95.1613	465	100	97.5806	0.972375
6	0	0	100	0.1	58.2	93.871	465	100	96.9355	0.964936
6	0	0	10000	0	59.3	95.6452	465	100	97.8226	0.975156
6	0	0	10000	0.01	59.2	95.4839	465	100	97.7419	0.97423
6	0	0	10000	0.02	59	95.1613	465	100	97.5806	0.972375
6	0	0	10000	0.03	59	95.1613	465	100	97.5806	0.972375
6	0	0	10000	0.04	57.9	93.3871	465	100	96.6935	0.962138
6	0	0	10000	0.05	59.6	96.129	465	100	98.0645	0.977934
6	0	0	10000	0.1	58.8	94.8387	465	100	97.4194	0.970518
6	0	1	0.01	0	55.1	88.871	465	100	94.4355	0.935797
6	0	1	0.01	0.01	54.7	88.2258	465	100	94.1129	0.931999
6	0	1	0.01	0.02	55.1	88.871	465	100	94.4355	0.935797
6	0	1	0.01	0.03	54.4	87.7419	465	100	93.871	0.929144
6	0	1	0.01	0.04	55.1	88.871	465	100	94.4355	0.935797
6	0	1	0.01	0.05	55	88.7097	465	100	94.3548	0.934848
6	0	1	0.01	0.1	55.3	89.1935	465	100	94.5968	0.937692
6	0	1	0.1	0	59.2	95.4839	465	100	97.7419	0.97423
6	0	1	0.1	0.01	57.8	93.2258	465	100	96.6129	0.961204
6	0	1	0.1	0.02	58.4	94.1935	465	100	97.0968	0.966798
6	0	1	0.1	0.03	58.2	93.871	465	100	96.9355	0.964936
6	0	1	0.1	0.04	59	95.1613	465	100	97.5806	0.972375
6	0	1	0.1	0.05	59.1	95.3226	465	100	97.6613	0.973303
6	0	1	0.1	0.1	59.4	95.8065	465	100	97.9032	0.976083
6	0	1	1	0	58.3	94.0323	465	100	97.0161	0.965867
6	0	1	1	0.01	58.9	95	465	100	97.5	0.971447
6	0	1	1	0.02	59.1	95.3226	465	100	97.6613	0.973303
6	0	1	1	0.03	58.6	94.5161	465	100	97.2581	0.968659
6	0	1	1	0.04	58.4	94.1935	465	100	97.0968	0.966798
6	0	1	1	0.05	58.2	93.871	465	100	96.9355	0.964936
6	0	1	1	0.1	58.8	94.8387	465	100	97.4194	0.970518
6	0	1	100	0	59.4	95.8065	465	100	97.9032	0.976083
6	0	1	100	0.01	58.6	94.5161	465	100	97.2581	0.968659
6	0	1	100	0.02	59.2	95.4839	465	100	97.7419	0.97423
6	0	1	100	0.03	59.3	95.6452	465	100	97.8226	0.975156
6	0	1	100	0.04	57.8	93.2258	465	100	96.6129	0.961204
6	0	1	100	0.05	59.1	95.3226	465	100	97.6613	0.973303
6	0	1	100	0.1	58.3	94.0323	465	100	97.0161	0.965867
6	0	1	10000	0	58.6	94.5161	465	100	97.2581	0.968659
6	0	1	10000	0.01	58.9	95	465	100	97.5	0.971447
6	0	1	10000	0.02	58.2	93.871	465	100	96.9355	0.964936
6	0	1	10000	0.03	58.6	94.5161	465	100	97.2581	0.968659
6	0	1	10000	0.04	59.2	95.4839	465	100	97.7419	0.97423
6	0	1	10000	0.05	58.8	94.8387	465	100	97.4194	0.970518
6	0	1	10000	0.1	58.7	94.6774	465	100	97.3387	0.969589
6	3	0	0.01	0	61.1	98.5484	465	100	99.2742	0.991756
6	3	0	0.01	0.01	61.4	99.0323	465	100	99.5161	0.994508
6	3	0	0.01	0.02	61.2	98.7097	465	100	99.3548	0.992674
6	3	0	0.01	0.03	61.1	98.5484	464.9	99.9785	99.2634	0.990836
6	3	0	0.01	0.04	61.4	99.0323	465	100	99.5161	0.994508
6	3	0	0.01	0.05	61.5	99.1935	465	100	99.5968	0.995425
6	3	0	0.01	0.1	61	98.3871	465	100	99.1935	0.990838
6	3	0	0.1	0	61.7	99.5161	464.9	99.9785	99.7473	0.996341
6	3	0	0.1	0.01	61.6	99.3548	465	100	99.6774	0.996341
6	3	0	0.1	0.02	61.9	99.8387	465	100	99.9194	0.999086
6	3	0	0.1	0.03	61.6	99.3548	465	100	99.6774	0.996341
6	3	0	0.1	0.04	61.7	99.5161	465	100	99.7581	0.997256
6	3	0	0.1	0.05	61.5	99.1935	465	100	99.5968	0.995425
6	3	0	0.1	0.1	61.6	99.3548	465	100	99.6774	0.996341
6	3	0	1	0	61.6	99.3548	465	100	99.6774	0.996341
6	3	0	1	0.01	61.7	99.5161	465	100	99.7581	0.997256
6	3	0	1	0.02	61.7	99.5161	465	100	99.7581	0.997256
6	3	0	1	0.03	61.8	99.6774	465	100	99.8387	0.998171
6	3	0	1	0.04	61.6	99.3548	465	100	99.6774	0.996341
6	3	0	1	0.05	61.8	99.6774	465	100	99.8387	0.998171
6	3	0	1	0.1	61.8	99.6774	465	100	99.8387	0.998171
6	3	0	100	0	61.6	99.3548	465	100	99.6774	0.996341
6	3	0	100	0.01	61.4	99.0323	465	100	99.5161	0.994508
6	3	0	100	0.02	61.5	99.1935	465	100	99.5968	0.995425
6	3	0	100	0.03	61.7	99.5161	465	100	99.7581	0.997256
6	3	0	100	0.04	61.3	98.871	465	100	99.4355	0.993591
6	3	0	100	0.05	61.6	99.3548	465	100	99.6774	0.996341
6	3	0	100	0.1	61.6	99.3548	465	100	99.6774	0.996341
6	3	0	10000	0	61.6	99.3548	465	100	99.6774	0.996341
6	3	0	10000	0.01	62	100	465	100	100	1
6	3	0	10000	0.02	61.7	99.5161	465	100	99.7581	0.997256
6	3	0	10000	0.03	61.8	99.6774	465	100	99.8387	0.998171
6	3	0	10000	0.04	61.8	99.6774	465	100	99.8387	0.998171
6	3	0	10000	0.05	61.5	99.1935	465	100	99.5968	0.995425
6	3	0	10000	0.1	61.4	99.0323	465	100	99.5161	0.994508
6	3	1	0.01	0	61.6	99.3548	464.8	99.957	99.6559	0.99451
6	3	1	0.01	0.01	61.4	99.0323	465	100	99.5161	0.994508
6	3	1	0.01	0.02	61.5	99.1935	464.9	99.9785	99.586	0.994507
6	3	1	0.01	0.03	61	98.3871	465	100	99.1935	0.990838
6	3	1	0.01	0.04	61.3	98.871	464.8	99.957	99.414	0.991756
6	3	1	0.01	0.05	61.1	98.5484	464.9	99.9785	99.2634	0.990836
6	3	1	0.01	0.1	61.2	98.7097	465	100	99.3548	0.992674
6	3	1	0.1	0	61.8	99.6774	465	100	99.8387	0.998171
6	3	1	0.1	0.01	61.5	99.1935	465	100	99.5968	0.995425
6	3	1	0.1	0.02	61.9	99.8387	465	100	99.9194	0.999086
6	3	1	0.1	0.03	61.7	99.5161	465	100	99.7581	0.997256
6	3	1	0.1	0.04	61.7	99.5161	465	100	99.7581	0.997256
6	3	1	0.1	0.05	61.4	99.0323	464.9	99.9785	99.5054	0.99359
6	3	1	0.1	0.1	61.7	99.5161	465	100	99.7581	0.997256
6	3	1	1	0	61.7	99.5161	465	100	99.7581	0.997256
6	3	1	1	0.01	61.6	99.3548	465	100	99.6774	0.996341
6	3	1	1	0.02	61.6	99.3548	465	100	99.6774	0.996341
6	3	1	1	0.03	61.9	99.8387	465	100	99.9194	0.999086
6	3	1	1	0.04	61.8	99.6774	465	100	99.8387	0.998171
6	3	1	1	0.05	61.5	99.1935	465	100	99.5968	0.995425
6	3	1	1	0.1	61.6	99.3548	464.9	99.9785	99.6667	0.995424
6	3	1	100	0	61.9	99.8387	465	100	99.9194	0.999086
6	3	1	100	0.01	61.5	99.1935	465	100	99.5968	0.995425
6	3	1	100	0.02	61.7	99.5161	465	100	99.7581	0.997256
6	3	1	100	0.03	61.6	99.3548	465	100	99.6774	0.996341
6	3	1	100	0.04	61.9	99.8387	465	100	99.9194	0.999086
6	3	1	100	0.05	61.2	98.7097	464.9	99.9785	99.3441	0.991754
6	3	1	100	0.1	61.7	99.5161	465	100	99.7581	0.997256
6	3	1	10000	0	61.6	99.3548	465	100	99.6774	0.996341
6	3	1	10000	0.01	61.4	99.0323	465	100	99.5161	0.994508
6	3	1	10000	0.02	61.7	99.5161	465	100	99.7581	0.997256
6	3	1	10000	0.03	61.9	99.8387	465	100	99.9194	0.999086
6	3	1	10000	0.04	61.7	99.5161	465	100	99.7581	0.997256
6	3	1	10000	0.05	62	100	465	100	100	1
6	3	1	10000	0.1	61.4	99.0323	465	100	99.5161	0.994508
6	6	0	0.01	0	61.7	99.5161	465	100	99.7581	0.997256
6	6	0	0.01	0.01	61.8	99.6774	465	100	99.8387	0.998171
6	6	0	0.01	0.02	61.8	99.6774	465	100	99.8387	0.998171
6	6	0	0.01	0.03	61.5	99.1935	465	100	99.5968	0.995425
6	6	0	0.01	0.04	61.8	99.6774	464.9	99.9785	99.828	0.997257
6	6	0	0.01	0.05	61.8	99.6774	465	100	99.8387	0.998171
6	6	0	0.01	0.1	61.6	99.3548	465	100	99.6774	0.996341
6	6	0	0.1	0	61.7	99.5161	465	100	99.7581	0.997256
6	6	0	0.1	0.01	61.9	99.8387	465	100	99.9194	0.999086
6	6	0	0.1	0.02	62	100	465	100	100	1
6	6	0	0.1	0.03	61.7	99.5161	465	100	99.7581	0.997256
6	6	0	0.1	0.04	61.6	99.3548	465	100	99.6774	0.996341
6	6	0	0.1	0.05	61.4	99.0323	465	100	99.5161	0.994508
6	6	0	0.1	0.1	61.5	99.1935	465	100	99.5968	0.995425
6	6	0	1	0	61.6	99.3548	465	100	99.6774	0.996341
6	6	0	1	0.01	61.8	99.6774	465	100	99.8387	0.998171
6	6	0	1	0.02	61.9	99.8387	465	100	99.9194	0.999086
6	6	0	1	0.03	61.7	99.5161	465	100	99.7581	0.997256
6	6	0	1	0.04	61.7	99.5161	465	100	99.7581	0.997256
6	6	0	1	0.05	61.8	99.6774	465	100	99.8387	0.998171
6	6	0	1	0.1	61.8	99.6774	465	100	99.8387	0.998171
6	6	0	100	0	61.8	99.6774	465	100	99.8387	0.998171
6	6	0	100	0.01	61.7	99.5161	465	100	99.7581	0.997256
6	6	0	100	0.02	61.9	99.8387	465	100	99.9194	0.999086
6	6	0	100	0.03	61.8	99.6774	465	100	99.8387	0.998171
6	6	0	100	0.04	61.9	99.8387	465	100	99.9194	0.999086
6	6	0	100	0.05	61.7	99.5161	465	100	99.7581	0.997256
6	6	0	100	0.1	61.7	99.5161	465	100	99.7581	0.997256
6	6	0	10000	0	61.8	99.6774	465	100	99.8387	0.998171
6	6	0	10000	0.01	61.8	99.6774	465	100	99.8387	0.998171
6	6	0	10000	0.02	61.8	99.6774	465	100	99.8387	0.998171
6	6	0	10000	0.03	61.8	99.6774	465	100	99.8387	0.998171
6	6	0	10000	0.04	61.8	99.6774	465	100	99.8387	0.998171
6	6	0	10000	0.05	61.8	99.6774	465	100	99.8387	0.998171
6	6	0	10000	0.1	61.7	99.5161	464.9	99.9785	99.7473	0.996341
6	6	1	0.01	0	61.9	99.8387	465	100	99.9194	0.999086
6	6	1	0.01	0.01	61.5	99.1935	465	100	99.5968	0.995425
6	6	1	0.01	0.02	61.7	99.5161	465	100	99.7581	0.997256
6	6	1	0.01	0.03	61.4	99.0323	464.9	99.9785	99.5054	0.99359
6	6	1	0.01	0.04	61.4	99.0323	464.9	99.9785	99.5054	0.99359
6	6	1	0.01	0.05	61.4	99.0323	465	100	99.5161	0.994508
6	6	1	0.01	0.1	61.6	99.3548	465	100	99.6774	0.996341
6	6	1	0.1	0	61.9	99.8387	465	100	99.9194	0.999086
6	6	1	0.1	0.01	61.9	99.8387	465	100	99.9194	0.999086
6	6	1	0.1	0.02	61.9	99.8387	465	100	99.9194	0.999086
6	6	1	0.1	0.03	61.9	99.8387	465	100	99.9194	0.999086
6	6	1	0.1	0.04	61.7	99.5161	465	100	99.7581	0.997256
6	6	1	0.1	0.05	61.7	99.5161	465	100	99.7581	0.997256
6	6	1	0.1	0.1	61.7	99.5161	465	100	99.7581	0.997256
6	6	1	1	0	61.8	99.6774	465	100	99.8387	0.998171
6	6	1	1	0.01	61.9	99.8387	465	100	99.9194	0.999086
6	6	1	1	0.02	61.9	99.8387	465	100	99.9194	0.999086
6	6	1	1	0.03	61.6	99.3548	465	100	99.6774	0.996341
6	6	1	1	0.04	61.9	99.8387	465	100	99.9194	0.999086
6	6	1	1	0.05	61.5	99.1935	465	100	99.5968	0.995425
6	6	1	1	0.1	61.8	99.6774	465	100	99.8387	0.998171
6	6	1	100	0	61.9	99.8387	465	100	99.9194	0.999086
6	6	1	100	0.01	61.6	99.3548	465	100	99.6774	0.996341
6	6	1	100	0.02	61.9	99.8387	465	100	99.9194	0.999086
6	6	1	100	0.03	61.7	99.5161	465	100	99.7581	0.997256
6	6	1	100	0.04	61.7	99.5161	465	100	99.7581	0.997256
6	6	1	100	0.05	61.7	99.5161	465	100	99.7581	0.997256
6	6	1	100	0.1	61.8	99.6774	465	100	99.8387	0.998171
6	6	1	10000	0	62	100	465	100	100	1
6	6	1	10000	0.01	61.6	99.3548	465	100	99.6774	0.996341
6	6	1	10000	0.02	61.7	99.5161	465	100	99.7581	0.997256
6	6	1	10000	0.03	61.9	99.8387	465	100	99.9194	0.999086
6	6	1	10000	0.04	61.6	99.3548	465	100	99.6774	0.996341
6	6	1	10000	0.05	61.6	99.3548	465	100	99.6774	0.996341
6	6	1	10000	0.1	61.8	99.6774	465	100	99.8387	0.998171
1	0	0	0.01	0	61	98.3871	464	99.7849	99.086	0.98172
1	0	0	0.01	0.01	61	98.3871	463.8	99.7419	99.0645	0.979922
1	0	0	0.01	0.02	61	98.3871	463.9	99.7634	99.0753	0.98082
1	0	0	0.01	0.03	61	98.3871	463.6	99.6989	99.043	0.978132
1	0	0	0.01	0.04	61	98.3871	464	99.7849	99.086	0.98172
1	0	0	0.01	0.05	60.9	98.2258	463.6	99.6989	98.9624	0.977202
1	0	0	0.01	0.1	60.9	98.2258	463.6	99.6989	98.9624	0.977202
1	0	0	0.1	0	59.9	96.6129	462.9	99.5484	98.0806	0.961613
1	0	0	0.1	0.01	60.3	97.2581	462.8	99.5269	98.3925	0.964489
1	0	0	0.1	0.02	60.1	96.9355	463	99.5699	98.2527	0.96438
1	0	0	0.1	0.03	60	96.7742	462.8	99.5269	98.1505	0.961668
1	0	0	0.1	0.04	60	96.7742	462.8	99.5269	98.1505	0.961668
1	0	0	0.1	0.05	59.9	96.6129	462.2	99.3978	98.0054	0.955452
1	0	0	0.1	0.1	60.2	97.0968	462.9	99.5484	98.3226	0.964433
1	0	0	1	0	60	96.7742	462.5	99.4624	98.1183	0.959024
1	0	0	1	0.01	60.1	96.9355	462	99.3548	98.1452	0.955604
1	0	0	1	0.02	60.4	97.4194	462.6	99.4839	98.4516	0.96367
1	0	0	1	0.03	60.1	96.9355	462.3	99.4194	98.1774	0.958216
1	0	0	1	0.04	60.1	96.9355	462.4	99.4409	98.1882	0.959091
1	0	0	1	0.05	60.1	96.9355	462.5	99.4624	98.1989	0.959967
1	0	0	1	0.1	60.1	96.9355	463	99.5699	98.2527	0.96438
1	0	0	100	0	60.2	97.0968	463	99.5699	98.3333	0.965319
1	0	0	100	0.01	60.3	97.2581	463	99.5699	98.414	0.966257
1	0	0	100	0.02	60	96.7742	462.2	99.3978	98.086	0.956398
1	0	0	100	0.03	59.9	96.6129	462.8	99.5269	98.0699	0.960727
1	0	0	100	0.04	60	96.7742	463	99.5699	98.172	0.963441
1	0	0	100	0.05	60.3	97.2581	462.5	99.4624	98.3602	0.961852
1	0	0	100	0.1	59.8	96.4516	463	99.5699	98.0108	0.961561
1	0	0	10000	0	60	96.7742	462.9	99.5484	98.1613	0.962553
1	0	0	10000	0.01	59.8	96.4516	462.5	99.4624	97.957	0.957136
1	0	0	10000	0.02	60	96.7742	462.5	99.4624	98.1183	0.959024
1	0	0	10000	0.03	60.2	97.0968	463.4	99.6559	98.3763	0.968883
1	0	0	10000	0.04	59.9	96.6129	463	99.5699	98.0914	0.962501
1	0	0	10000	0.05	60.3	97.2581	463	99.5699	98.414	0.966257
1	0	0	10000	0.1	60	96.7742	462.8	99.5269	98.1505	0.961668
1	0	1	0.01	0	61	98.3871	463.7	99.7204	99.0538	0.979026
1	0	1	0.01	0.01	61	98.3871	463.7	99.7204	99.0538	0.979026
1	0	1	0.01	0.02	61	98.3871	464	99.7849	99.086	0.98172
1	0	1	0.01	0.03	61	98.3871	463.9	99.7634	99.0753	0.98082
1	0	1	0.01	0.04	61	98.3871	463.9	99.7634	99.0753	0.98082
1	0	1	0.01	0.05	60.9	98.2258	464.1	99.8065	99.0161	0.981696
1	0	1	0.01	0.1	61	98.3871	463.8	99.7419	99.0645	0.979922
1	0	1	0.1	0	59.9	96.6129	462.6	99.4839	98.0484	0.958961
1	0	1	0.1	0.01	60.2	97.0968	462.5	99.4624	98.2796	0.96091
1	0	1	0.1	0.02	60.3	97.2581	462.7	99.5054	98.3817	0.963608
1	0	1	0.1	0.03	60.3	97.2581	462	99.3548	98.3065	0.957496
1	0	1	0.1	0.04	60.3	97.2581	463	99.5699	98.414	0.966257
1	0	1	0.1	0.05	60.1	96.9355	462.9	99.5484	98.2419	0.963493
1	0	1	0.1	0.1	60	96.7742	462.4	99.4409	98.1075	0.958147
1	0	1	1	0	60.5	97.5806	462.6	99.4839	98.5323	0.96461
1	0	1	1	0.01	60.1	96.9355	462.5	99.4624	98.1989	0.959967
1	0	1	1	0.02	60.2	97.0968	463.1	99.5914	98.3441	0.966207
1	0	1	1	0.03	60.3	97.2581	463.1	99.5914	98.4247	0.967144
1	0	1	1	0.04	60.4	97.4194	462.5	99.4624	98.4409	0.962793
1	0	1	1	0.05	60	96.7742	462.5	99.4624	98.1183	0.959024
1	0	1	1	0.1	59.9	96.6129	462.6	99.4839	98.0484	0.958961
1	0	1	100	0	60.1	96.9355	462.9	99.5484	98.2419	0.963493
1	0	1	100	0.01	60.2	97.0968	462.2	99.3978	98.2473	0.958288
1	0	1	100	0.02	60.3	97.2581	462.8	99.5269	98.3925	0.964489
1	0	1	100	0.03	60.2	97.0968	462.6	99.4839	98.2903	0.961788
1	0	1	100	0.04	60.3	97.2581	462.7	99.5054	98.3817	0.963608
1	0	1	100	0.05	60.2	97.0968	462.5	99.4624	98.2796	0.96091
1	0	1	100	0.1	59.7	96.2903	462.1	99.3763	97.8333	0.952686
1	0	1	10000	0	60.3	97.2581	462.8	99.5269	98.3925	0.964489
1	0	1	10000	0.01	60.6	97.7419	462.8	99.5269	98.6344	0.967305
1	0	1	10000	0.02	60	96.7742	462.7	99.5054	98.1398	0.960785
1	0	1	10000	0.03	60.2	97.0968	462.5	99.4624	98.2796	0.96091
1	0	1	10000	0.04	60	96.7742	463.1	99.5914	98.1828	0.96433
1	0	1	10000	0.05	60.1	96.9355	463	99.5699	98.2527	0.96438
1	0	1	10000	0.1	60.1	96.9355	462.9	99.5484	98.2419	0.963493
1	3	0	0.01	0	61	98.3871	463.9	99.7634	99.0753	0.98082
1	3	0	0.01	0.01	61	98.3871	463.9	99.7634	99.0753	0.98082
1	3	0	0.01	0.02	61	98.3871	464.3	99.8495	99.1183	0.984433
1	3	0	0.01	0.03	60.8	98.0645	464	99.7849	98.9247	0.979866
1	3	0	0.01	0.04	61	98.3871	463.7	99.7204	99.0538	0.979026
1	3	0	0.01	0.05	61	98.3871	464	99.7849	99.086	0.98172
1	3	0	0.01	0.1	60.9	98.2258	463.9	99.7634	98.9946	0.979892
1	3	0	0.1	0	60	96.7742	463.2	99.6129	98.1935	0.965222
1	3	0	0.1	0.01	60	96.7742	462.1	99.3763	98.0753	0.955527
1	3	0	0.1	0.02	59.9	96.6129	462.2	99.3978	98.0054	0.955452
1	3	0	0.1	0.03	60.1	96.9355	463.3	99.6344	98.2849	0.967052
1	3	0	0.1	0.04	60.2	97.0968	462.4	99.4409	98.2688	0.960034
1	3	0	0.1	0.05	59.9	96.6129	462.6	99.4839	98.0484	0.958961
1	3	0	0.1	0.1	60.2	97.0968	462.7	99.5054	98.3011	0.962667
1	3	0	1	0	60.3	97.2581	462.2	99.3978	98.328	0.959233
1	3	0	1	0.01	60.4	97.4194	462.9	99.5484	98.4839	0.966311
1	3	0	1	0.02	59.8	96.4516	462.1	99.3763	97.914	0.953633
1	3	0	1	0.03	60.2	97.0968	462.7	99.5054	98.3011	0.962667
1	3	0	1	0.04	60.3	97.2581	463	99.5699	98.414	0.966257
1	3	0	1	0.05	59.7	96.2903	462.6	99.4839	97.8871	0.957073
1	3	0	1	0.1	60.4	97.4194	462.6	99.4839	98.4516	0.96367
1	3	0	100	0	60.2	97.0968	462.9	99.5484	98.3226	0.964433
1	3	0	100	0.01	60	96.7742	462.7	99.5054	98.1398	0.960785
1	3	0	100	0.02	60.2	97.0968	462.3	99.4194	98.2581	0.95916
1	3	0	100	0.03	60.2	97.0968	462.7	99.5054	98.3011	0.962667
1	3	0	100	0.04	60	96.7742	463.2	99.6129	98.1935	0.965222
1	3	0	100	0.05	60.1	96.9355	462.9	99.5484	98.2419	0.963493
1	3	0	100	0.1	60.1	96.9355	462.7	99.5054	98.2204	0.961726
1	3	0	10000	0	60.2	97.0968	462.6	99.4839	98.2903	0.961788
1	3	0	10000	0.01	60.3	97.2581	462.4	99.4409	98.3495	0.960977
1	3	0	10000	0.02	60.3	97.2581	463.2	99.6129	98.4355	0.968033
1	3	0	10000	0.03	60.2	97.0968	463.2	99.6129	98.3548	0.967097
1	3	0	10000	0.04	60.1	96.9355	462.8	99.5269	98.2312	0.962609
1	3	0	10000	0.05	60.5	97.5806	462.6	99.4839	98.5323	0.96461
1	3	0	10000	0.1	60	96.7742	462.4	99.4409	98.1075	0.958147
1	3	1	0.01	0	61	98.3871	463.9	99.7634	99.0753	0.98082
1	3	1	0.01	0.01	61	98.3871	464	99.7849	99.086	0.98172
1	3	1	0.01	0.02	61	98.3871	463.5	99.6774	99.0323	0.97724
1	3	1	0.01	0.03	60.9	98.2258	463.8	99.7419	98.9839	0.978994
1	3	1	0.01	0.04	61	98.3871	464.1	99.8065	99.0968	0.982623
1	3	1	0.01	0.05	61	98.3871	464	99.7849	99.086	0.98172
1	3	1	0.01	0.1	61	98.3871	464	99.7849	99.086	0.98172
1	3	1	0.1	0	60.2	97.0968	462.8	99.5269	98.3118	0.963549
1	3	1	0.1	0.01	60.1	96.9355	463.4	99.6559	98.2957	0.967947
1	3	1	0.1	0.02	60.3	97.2581	463	99.5699	98.414	0.966257
1	3	1	0.1	0.03	60	96.7742	462.8	99.5269	98.1505	0.961668
1	3	1	0.1	0.04	60.3	97.2581	462.4	99.4409	98.3495	0.960977
1	3	1	0.1	0.05	60.4	97.4194	463.1	99.5914	98.5054	0.968081
1	3	1	0.1	0.1	60.3	97.2581	462.7	99.5054	98.3817	0.963608
1	3	1	1	0	60.3	97.2581	462.6	99.4839	98.371	0.962729
1	3	1	1	0.01	60	96.7742	462.9	99.5484	98.1613	0.962553
1	3	1	1	0.02	60.2	97.0968	462.7	99.5054	98.3011	0.962667
1	3	1	1	0.03	59.9	96.6129	462.8	99.5269	98.0699	0.960727
1	3	1	1	0.04	60.4	97.4194	463.2	99.6129	98.5161	0.96897
1	3	1	1	0.05	60.1	96.9355	462.4	99.4409	98.1882	0.959091
1	3	1	1	0.1	60.3	97.2581	462.7	99.5054	98.3817	0.963608
1	3	1	100	0	59.8	96.4516	462.7	99.5054	97.9785	0.9589
1	3	1	100	0.01	60.2	97.0968	462.6	99.4839	98.2903	0.961788
1	3	1	100	0.02	60.1	96.9355	462.6	99.4839	98.2097	0.960846
1	3	1	100	0.03	60.4	97.4194	462.9	99.5484	98.4839	0.966311
1	3	1	100	0.04	60.2	97.0968	462.7	99.5054	98.3011	0.962667
1	3	1	100	0.05	60.2	97.0968	462.9	99.5484	98.3226	0.964433
1	3	1	100	0.1	60.3	97.2581	462.9	99.5484	98.4032	0.965372
1	3	1	10000	0	60.1	96.9355	462.8	99.5269	98.2312	0.962609
1	3	1	10000	0.01	60.1	96.9355	462.7	99.5054	98.2204	0.961726
1	3	1	10000	0.02	60	96.7742	462.7	99.5054	98.1398	0.960785
1	3	1	10000	0.03	60	96.7742	463.4	99.6559	98.2151	0.967011
1	3	1	10000	0.04	60.3	97.2581	462.9	99.5484	98.4032	0.965372
1	3	1	10000	0.05	60.3	97.2581	462.6	99.4839	98.371	0.962729
1	3	1	10000	0.1	60.1	96.9355	462.8	99.5269	98.2312	0.962609
1	6	0	0.01	0	60.9	98.2258	463.9	99.7634	98.9946	0.979892
1	6	0	0.01	0.01	61	98.3871	463.8	99.7419	99.0645	0.979922
1	6	0	0.01	0.02	60.9	98.2258	463.8	99.7419	98.9839	0.978994
1	6	0	0.01	0.03	61	98.3871	463.9	99.7634	99.0753	0.98082
1	6	0	0.01	0.04	61	98.3871	464	99.7849	99.086	0.98172
1	6	0	0.01	0.05	61	98.3871	463.8	99.7419	99.0645	0.979922
1	6	0	0.01	0.1	61	98.3871	463.9	99.7634	99.0753	0.98082
1	6	0	0.1	0	59.8	96.4516	463	99.5699	98.0108	0.961561
1	6	0	0.1	0.01	59.9	96.6129	463.2	99.6129	98.1129	0.964284
1	6	0	0.1	0.02	59.8	96.4516	462.8	99.5269	97.9892	0.959785
1	6	0	0.1	0.03	60.1	96.9355	462.8	99.5269	98.2312	0.962609
1	6	0	0.1	0.04	60.1	96.9355	462.8	99.5269	98.2312	0.962609
1	6	0	0.1	0.05	60.3	97.2581	462.3	99.4194	98.3387	0.960104
1	6	0	0.1	0.1	60	96.7742	463	99.5699	98.172	0.963441
1	6	0	1	0	60.2	97.0968	462.7	99.5054	98.3011	0.962667
1	6	0	1	0.01	60	96.7742	462.3	99.4194	98.0968	0.957272
1	6	0	1	0.02	60.2	97.0968	463.1	99.5914	98.3441	0.966207
1	6	0	1	0.03	60.1	96.9355	462.9	99.5484	98.2419	0.963493
1	6	0	1	0.04	60	96.7742	463.1	99.5914	98.1828	0.96433
1	6	0	1	0.05	60.4	97.4194	462.7	99.5054	98.4624	0.964548
1	6	0	1	0.1	60.2	97.0968	462.4	99.4409	98.2688	0.960034
1	6	0	100	0	60.2	97.0968	462.7	99.5054	98.3011	0.962667
1	6	0	100	0.01	60.2	97.0968	462.6	99.4839	98.2903	0.961788
1	6	0	100	0.02	60	96.7742	462.6	99.4839	98.129	0.959903
1	6	0	100	0.03	60.2	97.0968	462.6	99.4839	98.2903	0.961788
1	6	0	100	0.04	60.1	96.9355	463.3	99.6344	98.2849	0.967052
1	6	0	100	0.05	60	96.7742	463	99.5699	98.172	0.963441
1	6	0	100	0.1	59.9	96.6129	462.6	99.4839	98.0484	0.958961
1	6	0	10000	0	60.2	97.0968	462.3	99.4194	98.2581	0.95916
1	6	0	10000	0.01	60.5	97.5806	462.9	99.5484	98.5645	0.967249
1	6	0	10000	0.02	60.2	97.0968	462	99.3548	98.2258	0.956551
1	6	0	10000	0.03	60.3	97.2581	462.4	99.4409	98.3495	0.960977
1	6	0	10000	0.04	60.3	97.2581	462.8	99.5269	98.3925	0.964489
1	6	0	10000	0.05	60.1	96.9355	462.4	99.4409	98.1882	0.959091
1	6	0	10000	0.1	60.4	97.4194	462.6	99.4839	98.4516	0.96367
1	6	1	0.01	0	61	98.3871	464.2	99.828	99.1075	0.983527
1	6	1	0.01	0.01	61	98.3871	464	99.7849	99.086	0.98172
1	6	1	0.01	0.02	60.9	98.2258	463.9	99.7634	98.9946	0.979892
1	6	1	0.01	0.03	61	98.3871	463.7	99.7204	99.0538	0.979026
1	6	1	0.01	0.04	61	98.3871	463.7	99.7204	99.0538	0.979026
1	6	1	0.01	0.05	61	98.3871	463.6	99.6989	99.043	0.978132
1	6	1	0.01	0.1	60.9	98.2258	463.8	99.7419	98.9839	0.978994
1	6	1	0.1	0	60.3	97.2581	462.9	99.5484	98.4032	0.965372
1	6	1	0.1	0.01	60.2	97.0968	463	99.5699	98.3333	0.965319
1	6	1	0.1	0.02	60.1	96.9355	462.9	99.5484	98.2419	0.963493
1	6	1	0.1	0.03	60	96.7742	462.6	99.4839	98.129	0.959903
1	6	1	0.1	0.04	60.1	96.9355	462.2	99.3978	98.1667	0.957344
1	6	1	0.1	0.05	60.3	97.2581	462.8	99.5269	98.3925	0.964489
1	6	1	0.1	0.1	60.2	97.0968	462.7	99.5054	98.3011	0.962667
1	6	1	1	0	59.8	96.4516	462.9	99.5484	98	0.960672
1	6	1	1	0.01	60.3	97.2581	462.8	99.5269	98.3925	0.964489
1	6	1	1	0.02	60.2	97.0968	463	99.5699	98.3333	0.965319
1	6	1	1	0.03	60.4	97.4194	463	99.5699	98.4946	0.967195
1	6	1	1	0.04	59.8	96.4516	462.8	99.5269	97.9892	0.959785
1	6	1	1	0.05	60.1	96.9355	463.1	99.5914	98.2634	0.965269
1	6	1	1	0.1	60	96.7742	462.9	99.5484	98.1613	0.962553
1	6	1	100	0	60	96.7742	462.7	99.5054	98.1398	0.960785
1	6	1	100	0.01	60.3	97.2581	463.3	99.6344	98.4462	0.968925
1	6	1	100	0.02	60.1	96.9355	462.5	99.4624	98.1989	0.959967
1	6	1	100	0.03	60.3	97.2581	462.6	99.4839	98.371	0.962729
1	6	1	100	0.04	60.2	97.0968	462.6	99.4839	98.2903	0.961788
1	6	1	100	0.05	60.2	97.0968	463.4	99.6559	98.3763	0.968883
1	6	1	100	0.1	60.3	97.2581	462.7	99.5054	98.3817	0.963608
1	6	1	10000	0	60.1	96.9355	462.6	99.4839	98.2097	0.960846
1	6	1	10000	0.01	60.3	97.2581	463.4	99.6559	98.457	0.969818
1	6	1	10000	0.02	60	96.7742	462.5	99.4624	98.1183	0.959024
1	6	1	10000	0.03	60.1	96.9355	462.8	99.5269	98.2312	0.962609
1	6	1	10000	0.04	60.2	97.0968	462.7	99.5054	98.3011	0.962667
1	6	1	10000	0.05	60.3	97.2581	462.2	99.3978	98.328	0.959233
1	6	1	10000	0.1	60.5	97.5806	462.5	99.4624	98.5215	0.963734

## Sheet: g5
Feature 1 (k-mers)	Feature 2 (PseAAC)	Feature 3 (Grouping of amino acids into classes based on their physicochemical properties)	Softness of the SVM Margin
k-mer size	lambda	used (1) or not used (0)	C	t	Correctly Classified GTA	Correctly Classified GTA (%)	Correctly Classified Virus	Correctly Classified Virus (%)	Weighted Accuracy (%)	MCC
0	0	1	0.01	0	0	0	627	100	50	UNDF
0	0	1	0.01	0.01	0	0	627	100	50	UNDF
0	0	1	0.01	0.02	0	0	627	100	50	UNDF
0	0	1	0.01	0.03	0	0	627	100	50	UNDF
0	0	1	0.01	0.04	0	0	627	100	50	UNDF
0	0	1	0.01	0.05	0	0	627	100	50	UNDF
0	0	1	0.01	0.1	0	0	627	100	50	UNDF
0	0	1	0.1	0	0	0	627	100	50	UNDF
0	0	1	0.1	0.01	0	0	627	100	50	UNDF
0	0	1	0.1	0.02	0	0	627	100	50	UNDF
0	0	1	0.1	0.03	0	0	627	100	50	UNDF
0	0	1	0.1	0.04	0	0	627	100	50	UNDF
0	0	1	0.1	0.05	0	0	627	100	50	UNDF
0	0	1	0.1	0.1	0	0	627	100	50	UNDF
0	0	1	1	0	16.3	24.3284	626.2	99.8724	62.1004	0.461041
0	0	1	1	0.01	13.3	19.8507	626.3	99.8884	59.8696	0.414649
0	0	1	1	0.02	7.7	11.4925	626.7	99.9522	55.7223	0.316642
0	0	1	1	0.03	16.6	24.7761	626.4	99.9043	62.3402	0.468845
0	0	1	1	0.04	12.8	19.1045	626.5	99.9203	59.5124	0.409813
0	0	1	1	0.05	11	16.4179	626.6	99.9362	58.1771	0.379982
0	0	1	1	0.1	12.6	18.806	626.6	99.9362	59.3711	0.408269
0	0	1	100	0	58.9	87.9104	621	99.0431	93.4768	0.882015
0	0	1	100	0.01	59.1	88.209	620.9	99.0271	93.618	0.883054
0	0	1	100	0.02	59.4	88.6567	620.9	99.0271	93.8419	0.885763
0	0	1	100	0.03	59.3	88.5075	621	99.0431	93.7753	0.885629
0	0	1	100	0.04	59.2	88.3582	621	99.0431	93.7006	0.884726
0	0	1	100	0.05	58.9	87.9104	620.8	99.0112	93.4608	0.880476
0	0	1	100	0.1	59.3	88.5075	621	99.0431	93.7753	0.885629
0	0	1	10000	0	62.9	93.8806	590.3	94.1467	94.0137	0.741514
0	0	1	10000	0.01	62.9	93.8806	578.7	92.2967	93.0886	0.693828
0	0	1	10000	0.02	62.3	92.9851	598.1	95.3907	94.1879	0.772539
0	0	1	10000	0.03	63.4	94.6269	573.6	91.4833	93.0551	0.679737
0	0	1	10000	0.04	62.8	93.7313	584.6	93.2376	93.4845	0.716216
0	0	1	10000	0.05	63.1	94.1791	594.8	94.8644	94.5218	0.764051
0	0	1	10000	0.1	61.7	92.0896	594.5	94.8166	93.4531	0.749364
0	3	0	0.01	0	63.3	94.4776	622.9	99.3461	96.9119	0.935747
0	3	0	0.01	0.01	62.5	93.2836	623	99.362	96.3228	0.929562
0	3	0	0.01	0.02	62.5	93.2836	623	99.362	96.3228	0.929562
0	3	0	0.01	0.03	61.9	92.3881	623	99.362	95.8751	0.924316
0	3	0	0.01	0.04	62.4	93.1343	623	99.362	96.2482	0.928689
0	3	0	0.01	0.05	62.5	93.2836	623	99.362	96.3228	0.929562
0	3	0	0.01	0.1	62.6	93.4328	623	99.362	96.3974	0.930434
0	3	0	0.1	0	64.7	96.5672	622.3	99.2504	97.9088	0.943269
0	3	0	0.1	0.01	64.6	96.4179	622.1	99.2185	97.8182	0.940883
0	3	0	0.1	0.02	63.9	95.3731	622.3	99.2504	97.3118	0.936331
0	3	0	0.1	0.03	64.6	96.4179	622.3	99.2504	97.8342	0.942404
0	3	0	0.1	0.04	64.3	95.9701	622.5	99.2823	97.6262	0.941334
0	3	0	0.1	0.05	64.7	96.5672	622.4	99.2663	97.9168	0.944031
0	3	0	0.1	0.1	64.5	96.2687	622.3	99.2504	97.7595	0.941538
0	3	0	1	0	63.5	94.7761	623.1	99.378	97.0771	0.939043
0	3	0	1	0.01	64.1	95.6716	623	99.362	97.5168	0.943458
0	3	0	1	0.02	63.5	94.7761	622.8	99.3301	97.0531	0.936708
0	3	0	1	0.03	63.5	94.7761	622.6	99.2982	97.0372	0.93516
0	3	0	1	0.04	64	95.5224	622.5	99.2823	97.4023	0.938733
0	3	0	1	0.05	64.6	96.4179	622.8	99.3301	97.874	0.946232
0	3	0	1	0.1	64.4	96.1194	622.9	99.3461	97.7327	0.945276
0	3	0	100	0	62.8	93.7313	622.7	99.3142	96.5228	0.929836
0	3	0	100	0.01	63.1	94.1791	621.3	99.0909	96.635	0.921742
0	3	0	100	0.02	63	94.0299	621.5	99.1228	96.5763	0.922375
0	3	0	100	0.03	62.3	92.9851	622.2	99.2344	96.1098	0.921581
0	3	0	100	0.04	63.8	95.2239	621.9	99.1866	97.2052	0.93241
0	3	0	100	0.05	62.8	93.7313	621.4	99.1069	96.4191	0.919859
0	3	0	100	0.1	61.8	92.2388	621.1	99.059	95.6489	0.908753
0	3	0	10000	0	62.7	93.5821	622.4	99.2663	96.4242	0.926634
0	3	0	10000	0.01	63.3	94.4776	622.3	99.2504	96.864	0.931106
0	3	0	10000	0.02	63.4	94.6269	622.3	99.2504	96.9386	0.931978
0	3	0	10000	0.03	62.7	93.5821	620.5	98.9633	96.2727	0.912226
0	3	0	10000	0.04	63	94.0299	622	99.2026	96.6162	0.926182
0	3	0	10000	0.05	62.3	92.9851	621.7	99.1547	96.0699	0.917739
0	3	0	10000	0.1	62.4	93.1343	622.4	99.2663	96.2003	0.924007
0	3	1	0.01	0	61.8	92.2388	623	99.362	95.8004	0.92344
0	3	1	0.01	0.01	62.4	93.1343	622.9	99.3461	96.2402	0.927905
0	3	1	0.01	0.02	63	94.0299	623	99.362	96.6959	0.933919
0	3	1	0.01	0.03	62.1	92.6866	623	99.362	96.0243	0.926067
0	3	1	0.01	0.04	62.3	92.9851	623	99.362	96.1736	0.927816
0	3	1	0.01	0.05	62.9	93.8806	622.9	99.3461	96.6133	0.932267
0	3	1	0.01	0.1	62.5	93.2836	623	99.362	96.3228	0.929562
0	3	1	0.1	0	65.2	97.3134	622.4	99.2663	98.2899	0.948348
0	3	1	0.1	0.01	64.2	95.8209	622.4	99.2663	97.5436	0.939701
0	3	1	0.1	0.02	64.5	96.2687	622.3	99.2504	97.7595	0.941538
0	3	1	0.1	0.03	64.5	96.2687	622.3	99.2504	97.7595	0.941538
0	3	1	0.1	0.04	64.6	96.4179	622.6	99.2982	97.8581	0.944696
0	3	1	0.1	0.05	64.5	96.2687	622.2	99.2344	97.7516	0.940776
0	3	1	0.1	0.1	64.4	96.1194	622.1	99.2185	97.669	0.939149
0	3	1	1	0	63.2	94.3284	622.9	99.3461	96.8372	0.934878
0	3	1	1	0.01	64	95.5224	622.6	99.2982	97.4103	0.939502
0	3	1	1	0.02	64	95.5224	623.1	99.378	97.4502	0.943371
0	3	1	1	0.03	63.9	95.3731	623	99.362	97.3676	0.941728
0	3	1	1	0.04	63.5	94.7761	622.1	99.2185	96.9973	0.931317
0	3	1	1	0.05	64.1	95.6716	623.4	99.4258	97.5487	0.946574
0	3	1	1	0.1	63.5	94.7761	622.3	99.2504	97.0133	0.932849
0	3	1	100	0	62.3	92.9851	622.4	99.2663	96.1257	0.92313
0	3	1	100	0.01	62.9	93.8806	621.8	99.1707	96.5256	0.923777
0	3	1	100	0.02	63.2	94.3284	621.3	99.0909	96.7096	0.922621
0	3	1	100	0.03	63.2	94.3284	621.3	99.0909	96.7096	0.922621
0	3	1	100	0.04	62.9	93.8806	621.2	99.075	96.4778	0.919229
0	3	1	100	0.05	63.7	95.0746	622.3	99.2504	97.1625	0.934591
0	3	1	100	0.1	63.3	94.4776	621.8	99.1707	96.8241	0.927282
0	3	1	10000	0	62.1	92.6866	621.5	99.1228	95.9047	0.914448
0	3	1	10000	0.01	62.9	93.8806	621.6	99.1388	96.5097	0.922255
0	3	1	10000	0.02	63	94.0299	621.2	99.075	96.5524	0.92011
0	3	1	10000	0.03	63.7	95.0746	621.5	99.1228	97.0987	0.92851
0	3	1	10000	0.04	62.7	93.5821	622	99.2026	96.3923	0.923553
0	3	1	10000	0.05	62.8	93.7313	621.5	99.1228	96.4271	0.920617
0	3	1	10000	0.1	62.3	92.9851	620.9	99.0271	96.0061	0.911675
0	6	0	0.01	0	62.3	92.9851	623	99.362	96.1736	0.927816
0	6	0	0.01	0.01	61.9	92.3881	623	99.362	95.8751	0.924316
0	6	0	0.01	0.02	62.6	93.4328	623	99.362	96.3974	0.930434
0	6	0	0.01	0.03	61.9	92.3881	623	99.362	95.8751	0.924316
0	6	0	0.01	0.04	62	92.5373	622.9	99.3461	95.9417	0.924405
0	6	0	0.01	0.05	62.1	92.6866	623	99.362	96.0243	0.926067
0	6	0	0.01	0.1	62.4	93.1343	623	99.362	96.2482	0.928689
0	6	0	0.1	0	64.8	96.7164	622.8	99.3301	98.0233	0.947957
0	6	0	0.1	0.01	64.8	96.7164	622.6	99.2982	98.0073	0.946423
0	6	0	0.1	0.02	64.7	96.5672	622.7	99.3142	97.9407	0.946326
0	6	0	0.1	0.03	64.8	96.7164	622.5	99.2823	97.9994	0.945658
0	6	0	0.1	0.04	64.7	96.5672	622.4	99.2663	97.9168	0.944031
0	6	0	0.1	0.05	64.9	96.8657	622.5	99.2823	98.074	0.946522
0	6	0	0.1	0.1	64.9	96.8657	622.8	99.3301	98.0979	0.948818
0	6	0	1	0	63.8	95.2239	624.1	99.5375	97.3807	0.949515
0	6	0	1	0.01	63.9	95.3731	623.3	99.4099	97.3915	0.944066
0	6	0	1	0.02	64.8	96.7164	623.6	99.4577	98.0871	0.954156
0	6	0	1	0.03	63.5	94.7761	623.7	99.4737	97.1249	0.943757
0	6	0	1	0.04	64.2	95.8209	623.5	99.4418	97.6313	0.948219
0	6	0	1	0.05	63.9	95.3731	623.9	99.5056	97.4394	0.948787
0	6	0	1	0.1	64.3	95.9701	623.8	99.4896	97.7299	0.951435
0	6	0	100	0	64.7	96.5672	624.6	99.6172	98.0922	0.961204
0	6	0	100	0.01	64.4	96.1194	624	99.5215	97.8205	0.953871
0	6	0	100	0.02	64.3	95.9701	624.8	99.6491	97.8096	0.959398
0	6	0	100	0.03	64.2	95.8209	624.3	99.5694	97.6951	0.954539
0	6	0	100	0.04	64.8	96.7164	624.8	99.6491	98.1828	0.963655
0	6	0	100	0.05	64.5	96.2687	625.1	99.697	97.9828	0.963521
0	6	0	100	0.1	64.5	96.2687	624.6	99.6172	97.9429	0.959499
0	6	0	10000	0	64.3	95.9701	624.6	99.6172	97.7937	0.957792
0	6	0	10000	0.01	64	95.5224	625.1	99.697	97.6097	0.959267
0	6	0	10000	0.02	64	95.5224	625	99.681	97.6017	0.958455
0	6	0	10000	0.03	63.9	95.3731	624.4	99.5853	97.4792	0.952768
0	6	0	10000	0.04	64.6	96.4179	624.7	99.6332	98.0255	0.961152
0	6	0	10000	0.05	64.2	95.8209	624.3	99.5694	97.6951	0.954539
0	6	0	10000	0.1	64.3	95.9701	624.1	99.5375	97.7538	0.953806
0	6	1	0.01	0	62.2	92.8358	623	99.362	96.0989	0.926942
0	6	1	0.01	0.01	61.8	92.2388	623	99.362	95.8004	0.92344
0	6	1	0.01	0.02	61.7	92.0896	623	99.362	95.7258	0.922563
0	6	1	0.01	0.03	62.6	93.4328	623	99.362	96.3974	0.930434
0	6	1	0.01	0.04	61.6	91.9403	623	99.362	95.6512	0.921686
0	6	1	0.01	0.05	61	91.0448	623	99.362	95.2034	0.916411
0	6	1	0.01	0.1	62.1	92.6866	623	99.362	96.0243	0.926067
0	6	1	0.1	0	64.5	96.2687	622.5	99.2823	97.7755	0.943065
0	6	1	0.1	0.01	64.8	96.7164	622.6	99.2982	98.0073	0.946423
0	6	1	0.1	0.02	64.5	96.2687	622.8	99.3301	97.7994	0.945368
0	6	1	0.1	0.03	64.8	96.7164	622.8	99.3301	98.0233	0.947957
0	6	1	0.1	0.04	64.7	96.5672	622.6	99.2982	97.9327	0.945559
0	6	1	0.1	0.05	64.2	95.8209	622.6	99.2982	97.5596	0.941235
0	6	1	0.1	0.1	64.6	96.4179	622.7	99.3142	97.8661	0.945463
0	6	1	1	0	64.1	95.6716	623.7	99.4737	97.5727	0.948928
0	6	1	1	0.01	64.2	95.8209	623.2	99.3939	97.6074	0.945876
0	6	1	1	0.02	64.8	96.7164	623.4	99.4258	98.0711	0.952597
0	6	1	1	0.03	64.3	95.9701	623.3	99.4099	97.69	0.947517
0	6	1	1	0.04	64.3	95.9701	623.8	99.4896	97.7299	0.951435
0	6	1	1	0.05	63.9	95.3731	624	99.5215	97.4473	0.94958
0	6	1	1	0.1	64.5	96.2687	624.2	99.5534	97.911	0.956312
0	6	1	100	0	64.7	96.5672	625	99.681	98.1241	0.964413
0	6	1	100	0.01	64.3	95.9701	624.6	99.6172	97.7937	0.957792
0	6	1	100	0.02	63.9	95.3731	624.3	99.5694	97.4713	0.951968
0	6	1	100	0.03	64.8	96.7164	625	99.681	98.1987	0.965262
0	6	1	100	0.04	63.4	94.6269	624.8	99.6491	97.138	0.951705
0	6	1	100	0.05	64.8	96.7164	624.5	99.6013	98.1588	0.961258
0	6	1	100	0.1	65	97.0149	624.1	99.5375	98.2762	0.959793
0	6	1	10000	0	64.3	95.9701	623.9	99.5056	97.7379	0.952224
0	6	1	10000	0.01	64.2	95.8209	623.9	99.5056	97.6632	0.951365
0	6	1	10000	0.02	64.4	96.1194	624.3	99.5694	97.8444	0.956251
0	6	1	10000	0.03	64.4	96.1194	624.8	99.6491	97.8843	0.960251
0	6	1	10000	0.04	64	95.5224	624.2	99.5534	97.5379	0.952029
0	6	1	10000	0.05	63.9	95.3731	624.1	99.5375	97.4553	0.950374
0	6	1	10000	0.1	63.9	95.3731	624.1	99.5375	97.4553	0.950374
2	0	0	0.01	0	66.9	99.8507	626.7	99.9522	99.9014	0.996702
2	0	0	0.01	0.01	66.9	99.8507	626.8	99.9681	99.9094	0.997524
2	0	0	0.01	0.02	67	100	626.5	99.9203	99.9601	0.995892
2	0	0	0.01	0.03	66.9	99.8507	627	100	99.9254	0.999174
2	0	0	0.01	0.04	67	100	626.7	99.9522	99.9761	0.99753
2	0	0	0.01	0.05	67	100	626.9	99.9841	99.992	0.999175
2	0	0	0.01	0.1	67	100	626.6	99.9362	99.9681	0.99671
2	0	0	0.1	0	66.9	99.8507	626.8	99.9681	99.9094	0.997524
2	0	0	0.1	0.01	67	100	627	100	100	1
2	0	0	0.1	0.02	67	100	626.5	99.9203	99.9601	0.995892
2	0	0	0.1	0.03	66.9	99.8507	626.7	99.9522	99.9014	0.996702
2	0	0	0.1	0.04	67	100	627	100	100	1
2	0	0	0.1	0.05	66.9	99.8507	626.6	99.9362	99.8935	0.995881
2	0	0	0.1	0.1	67	100	627	100	100	1
2	0	0	1	0	66.9	99.8507	626.9	99.9841	99.9174	0.998348
2	0	0	1	0.01	66.9	99.8507	626.5	99.9203	99.8855	0.995063
2	0	0	1	0.02	67	100	626.8	99.9681	99.9841	0.998352
2	0	0	1	0.03	67	100	627	100	100	1
2	0	0	1	0.04	66.8	99.7015	627	100	99.8507	0.998347
2	0	0	1	0.05	67	100	626.7	99.9522	99.9761	0.99753
2	0	0	1	0.1	67	100	626.7	99.9522	99.9761	0.99753
2	0	0	100	0	66.9	99.8507	626.4	99.9043	99.8775	0.994246
2	0	0	100	0.01	67	100	626.9	99.9841	99.992	0.999175
2	0	0	100	0.02	66.8	99.7015	627	100	99.8507	0.998347
2	0	0	100	0.03	66.8	99.7015	626.9	99.9841	99.8428	0.997521
2	0	0	100	0.04	67	100	626.3	99.8884	99.9442	0.994261
2	0	0	100	0.05	67	100	626.9	99.9841	99.992	0.999175
2	0	0	100	0.1	66.9	99.8507	626.8	99.9681	99.9094	0.997524
2	0	0	10000	0	67	100	626.7	99.9522	99.9761	0.99753
2	0	0	10000	0.01	66.8	99.7015	626.9	99.9841	99.8428	0.997521
2	0	0	10000	0.02	66.8	99.7015	626.8	99.9681	99.8348	0.996696
2	0	0	10000	0.03	67	100	626.7	99.9522	99.9761	0.99753
2	0	0	10000	0.04	66.9	99.8507	626.9	99.9841	99.9174	0.998348
2	0	0	10000	0.05	66.9	99.8507	626.9	99.9841	99.9174	0.998348
2	0	0	10000	0.1	66.9	99.8507	626.8	99.9681	99.9094	0.997524
2	0	1	0.01	0	67	100	626.8	99.9681	99.9841	0.998352
2	0	1	0.01	0.01	67	100	626.7	99.9522	99.9761	0.99753
2	0	1	0.01	0.02	66.9	99.8507	626.5	99.9203	99.8855	0.995063
2	0	1	0.01	0.03	67	100	626.9	99.9841	99.992	0.999175
2	0	1	0.01	0.04	66.8	99.7015	626.7	99.9522	99.8268	0.995873
2	0	1	0.01	0.05	66.9	99.8507	626.8	99.9681	99.9094	0.997524
2	0	1	0.01	0.1	67	100	626.8	99.9681	99.9841	0.998352
2	0	1	0.1	0	66.9	99.8507	627	100	99.9254	0.999174
2	0	1	0.1	0.01	67	100	627	100	100	1
2	0	1	0.1	0.02	66.9	99.8507	626.9	99.9841	99.9174	0.998348
2	0	1	0.1	0.03	67	100	626.7	99.9522	99.9761	0.99753
2	0	1	0.1	0.04	67	100	626.8	99.9681	99.9841	0.998352
2	0	1	0.1	0.05	66.9	99.8507	626.7	99.9522	99.9014	0.996702
2	0	1	0.1	0.1	66.9	99.8507	626.7	99.9522	99.9014	0.996702
2	0	1	1	0	66.9	99.8507	626.8	99.9681	99.9094	0.997524
2	0	1	1	0.01	67	100	626.9	99.9841	99.992	0.999175
2	0	1	1	0.02	66.9	99.8507	627	100	99.9254	0.999174
2	0	1	1	0.03	67	100	626.5	99.9203	99.9601	0.995892
2	0	1	1	0.04	66.8	99.7015	626.8	99.9681	99.8348	0.996696
2	0	1	1	0.05	67	100	626.2	99.8724	99.9362	0.993448
2	0	1	1	0.1	66.9	99.8507	626.9	99.9841	99.9174	0.998348
2	0	1	100	0	66.9	99.8507	626.9	99.9841	99.9174	0.998348
2	0	1	100	0.01	67	100	626.8	99.9681	99.9841	0.998352
2	0	1	100	0.02	67	100	626.4	99.9043	99.9522	0.995076
2	0	1	100	0.03	66.9	99.8507	626.6	99.9362	99.8935	0.995881
2	0	1	100	0.04	66.9	99.8507	626.4	99.9043	99.8775	0.994246
2	0	1	100	0.05	67	100	626.9	99.9841	99.992	0.999175
2	0	1	100	0.1	66.9	99.8507	626.9	99.9841	99.9174	0.998348
2	0	1	10000	0	67	100	626.8	99.9681	99.9841	0.998352
2	0	1	10000	0.01	67	100	627	100	100	1
2	0	1	10000	0.02	66.9	99.8507	626.7	99.9522	99.9014	0.996702
2	0	1	10000	0.03	66.9	99.8507	626.8	99.9681	99.9094	0.997524
2	0	1	10000	0.04	67	100	626.7	99.9522	99.9761	0.99753
2	0	1	10000	0.05	66.9	99.8507	626.9	99.9841	99.9174	0.998348
2	0	1	10000	0.1	67	100	626.5	99.9203	99.9601	0.995892
2	3	0	0.01	0	67	100	627	100	100	1
2	3	0	0.01	0.01	66.9	99.8507	626.8	99.9681	99.9094	0.997524
2	3	0	0.01	0.02	67	100	626.8	99.9681	99.9841	0.998352
2	3	0	0.01	0.03	67	100	626.8	99.9681	99.9841	0.998352
2	3	0	0.01	0.04	67	100	626.7	99.9522	99.9761	0.99753
2	3	0	0.01	0.05	66.8	99.7015	626.9	99.9841	99.8428	0.997521
2	3	0	0.01	0.1	67	100	626.2	99.8724	99.9362	0.993448
2	3	0	0.1	0	66.9	99.8507	626.6	99.9362	99.8935	0.995881
2	3	0	0.1	0.01	67	100	626.8	99.9681	99.9841	0.998352
2	3	0	0.1	0.02	67	100	626.6	99.9362	99.9681	0.99671
2	3	0	0.1	0.03	67	100	626.7	99.9522	99.9761	0.99753
2	3	0	0.1	0.04	67	100	626.7	99.9522	99.9761	0.99753
2	3	0	0.1	0.05	67	100	626.8	99.9681	99.9841	0.998352
2	3	0	0.1	0.1	66.9	99.8507	626.9	99.9841	99.9174	0.998348
2	3	0	1	0	67	100	626.9	99.9841	99.992	0.999175
2	3	0	1	0.01	67	100	627	100	100	1
2	3	0	1	0.02	67	100	626.6	99.9362	99.9681	0.99671
2	3	0	1	0.03	67	100	626.9	99.9841	99.992	0.999175
2	3	0	1	0.04	67	100	626.7	99.9522	99.9761	0.99753
2	3	0	1	0.05	67	100	626.8	99.9681	99.9841	0.998352
2	3	0	1	0.1	67	100	626.8	99.9681	99.9841	0.998352
2	3	0	100	0	67	100	626.7	99.9522	99.9761	0.99753
2	3	0	100	0.01	67	100	626.8	99.9681	99.9841	0.998352
2	3	0	100	0.02	67	100	626.7	99.9522	99.9761	0.99753
2	3	0	100	0.03	67	100	626.8	99.9681	99.9841	0.998352
2	3	0	100	0.04	66.9	99.8507	626.9	99.9841	99.9174	0.998348
2	3	0	100	0.05	67	100	627	100	100	1
2	3	0	100	0.1	67	100	627	100	100	1
2	3	0	10000	0	66.9	99.8507	626.9	99.9841	99.9174	0.998348
2	3	0	10000	0.01	67	100	626.8	99.9681	99.9841	0.998352
2	3	0	10000	0.02	67	100	627	100	100	1
2	3	0	10000	0.03	67	100	626.9	99.9841	99.992	0.999175
2	3	0	10000	0.04	66.9	99.8507	626.8	99.9681	99.9094	0.997524
2	3	0	10000	0.05	66.9	99.8507	626.9	99.9841	99.9174	0.998348
2	3	0	10000	0.1	67	100	626.9	99.9841	99.992	0.999175
2	3	1	0.01	0	67	100	626.8	99.9681	99.9841	0.998352
2	3	1	0.01	0.01	67	100	627	100	100	1
2	3	1	0.01	0.02	67	100	627	100	100	1
2	3	1	0.01	0.03	66.9	99.8507	627	100	99.9254	0.999174
2	3	1	0.01	0.04	66.9	99.8507	627	100	99.9254	0.999174
2	3	1	0.01	0.05	67	100	626.5	99.9203	99.9601	0.995892
2	3	1	0.01	0.1	67	100	626.6	99.9362	99.9681	0.99671
2	3	1	0.1	0	66.9	99.8507	626.8	99.9681	99.9094	0.997524
2	3	1	0.1	0.01	67	100	626.9	99.9841	99.992	0.999175
2	3	1	0.1	0.02	67	100	626.8	99.9681	99.9841	0.998352
2	3	1	0.1	0.03	66.9	99.8507	626.8	99.9681	99.9094	0.997524
2	3	1	0.1	0.04	67	100	626.9	99.9841	99.992	0.999175
2	3	1	0.1	0.05	67	100	626.9	99.9841	99.992	0.999175
2	3	1	0.1	0.1	67	100	626.9	99.9841	99.992	0.999175
2	3	1	1	0	67	100	626.8	99.9681	99.9841	0.998352
2	3	1	1	0.01	66.9	99.8507	626.9	99.9841	99.9174	0.998348
2	3	1	1	0.02	66.9	99.8507	626.9	99.9841	99.9174	0.998348
2	3	1	1	0.03	67	100	627	100	100	1
2	3	1	1	0.04	67	100	626.8	99.9681	99.9841	0.998352
2	3	1	1	0.05	67	100	626.9	99.9841	99.992	0.999175
2	3	1	1	0.1	67	100	627	100	100	1
2	3	1	100	0	66.8	99.7015	626.9	99.9841	99.8428	0.997521
2	3	1	100	0.01	67	100	626.8	99.9681	99.9841	0.998352
2	3	1	100	0.02	66.9	99.8507	626.9	99.9841	99.9174	0.998348
2	3	1	100	0.03	67	100	626.5	99.9203	99.9601	0.995892
2	3	1	100	0.04	66.9	99.8507	626.9	99.9841	99.9174	0.998348
2	3	1	100	0.05	66.9	99.8507	627	100	99.9254	0.999174
2	3	1	100	0.1	67	100	626.8	99.9681	99.9841	0.998352
2	3	1	10000	0	67	100	626.8	99.9681	99.9841	0.998352
2	3	1	10000	0.01	67	100	626.7	99.9522	99.9761	0.99753
2	3	1	10000	0.02	67	100	626.9	99.9841	99.992	0.999175
2	3	1	10000	0.03	67	100	626.8	99.9681	99.9841	0.998352
2	3	1	10000	0.04	67	100	626.7	99.9522	99.9761	0.99753
2	3	1	10000	0.05	66.9	99.8507	627	100	99.9254	0.999174
2	3	1	10000	0.1	66.9	99.8507	626.9	99.9841	99.9174	0.998348
2	6	0	0.01	0	67	100	626.8	99.9681	99.9841	0.998352
2	6	0	0.01	0.01	67	100	626.9	99.9841	99.992	0.999175
2	6	0	0.01	0.02	67	100	626.8	99.9681	99.9841	0.998352
2	6	0	0.01	0.03	67	100	626.6	99.9362	99.9681	0.99671
2	6	0	0.01	0.04	67	100	626.9	99.9841	99.992	0.999175
2	6	0	0.01	0.05	66.8	99.7015	626.9	99.9841	99.8428	0.997521
2	6	0	0.01	0.1	66.9	99.8507	626.9	99.9841	99.9174	0.998348
2	6	0	0.1	0	66.9	99.8507	626.9	99.9841	99.9174	0.998348
2	6	0	0.1	0.01	67	100	626.6	99.9362	99.9681	0.99671
2	6	0	0.1	0.02	66.9	99.8507	626.8	99.9681	99.9094	0.997524
2	6	0	0.1	0.03	67	100	626.9	99.9841	99.992	0.999175
2	6	0	0.1	0.04	67	100	626.8	99.9681	99.9841	0.998352
2	6	0	0.1	0.05	67	100	626.9	99.9841	99.992	0.999175
2	6	0	0.1	0.1	67	100	627	100	100	1
2	6	0	1	0	67	100	626.8	99.9681	99.9841	0.998352
2	6	0	1	0.01	67	100	626.8	99.9681	99.9841	0.998352
2	6	0	1	0.02	67	100	626.8	99.9681	99.9841	0.998352
2	6	0	1	0.03	67	100	626.8	99.9681	99.9841	0.998352
2	6	0	1	0.04	67	100	626.9	99.9841	99.992	0.999175
2	6	0	1	0.05	67	100	626.8	99.9681	99.9841	0.998352
2	6	0	1	0.1	67	100	626.4	99.9043	99.9522	0.995076
2	6	0	100	0	67	100	627	100	100	1
2	6	0	100	0.01	67	100	626.6	99.9362	99.9681	0.99671
2	6	0	100	0.02	67	100	627	100	100	1
2	6	0	100	0.03	67	100	626.8	99.9681	99.9841	0.998352
2	6	0	100	0.04	67	100	626.5	99.9203	99.9601	0.995892
2	6	0	100	0.05	67	100	626.7	99.9522	99.9761	0.99753
2	6	0	100	0.1	67	100	627	100	100	1
2	6	0	10000	0	67	100	627	100	100	1
2	6	0	10000	0.01	66.8	99.7015	626.8	99.9681	99.8348	0.996696
2	6	0	10000	0.02	67	100	626.8	99.9681	99.9841	0.998352
2	6	0	10000	0.03	67	100	626.7	99.9522	99.9761	0.99753
2	6	0	10000	0.04	66.9	99.8507	626.8	99.9681	99.9094	0.997524
2	6	0	10000	0.05	66.9	99.8507	626.5	99.9203	99.8855	0.995063
2	6	0	10000	0.1	67	100	626.9	99.9841	99.992	0.999175
2	6	1	0.01	0	66.9	99.8507	626.8	99.9681	99.9094	0.997524
2	6	1	0.01	0.01	67	100	626.2	99.8724	99.9362	0.993448
2	6	1	0.01	0.02	67	100	627	100	100	1
2	6	1	0.01	0.03	66.9	99.8507	626.8	99.9681	99.9094	0.997524
2	6	1	0.01	0.04	67	100	626.5	99.9203	99.9601	0.995892
2	6	1	0.01	0.05	67	100	626.9	99.9841	99.992	0.999175
2	6	1	0.01	0.1	66.9	99.8507	626.7	99.9522	99.9014	0.996702
2	6	1	0.1	0	67	100	626.9	99.9841	99.992	0.999175
2	6	1	0.1	0.01	67	100	626.8	99.9681	99.9841	0.998352
2	6	1	0.1	0.02	67	100	626.8	99.9681	99.9841	0.998352
2	6	1	0.1	0.03	67	100	626.6	99.9362	99.9681	0.99671
2	6	1	0.1	0.04	67	100	627	100	100	1
2	6	1	0.1	0.05	66.9	99.8507	626.9	99.9841	99.9174	0.998348
2	6	1	0.1	0.1	67	100	626.5	99.9203	99.9601	0.995892
2	6	1	1	0	67	100	626.9	99.9841	99.992	0.999175
2	6	1	1	0.01	66.9	99.8507	626.9	99.9841	99.9174	0.998348
2	6	1	1	0.02	66.8	99.7015	626.7	99.9522	99.8268	0.995873
2	6	1	1	0.03	66.9	99.8507	626.8	99.9681	99.9094	0.997524
2	6	1	1	0.04	66.8	99.7015	626.9	99.9841	99.8428	0.997521
2	6	1	1	0.05	67	100	626.8	99.9681	99.9841	0.998352
2	6	1	1	0.1	67	100	626.5	99.9203	99.9601	0.995892
2	6	1	100	0	67	100	626.7	99.9522	99.9761	0.99753
2	6	1	100	0.01	67	100	626.9	99.9841	99.992	0.999175
2	6	1	100	0.02	67	100	626.9	99.9841	99.992	0.999175
2	6	1	100	0.03	67	100	627	100	100	1
2	6	1	100	0.04	66.9	99.8507	626.2	99.8724	99.8616	0.992617
2	6	1	100	0.05	66.9	99.8507	627	100	99.9254	0.999174
2	6	1	100	0.1	67	100	626.7	99.9522	99.9761	0.99753
2	6	1	10000	0	67	100	626.5	99.9203	99.9601	0.995892
2	6	1	10000	0.01	67	100	626.9	99.9841	99.992	0.999175
2	6	1	10000	0.02	67	100	627	100	100	1
2	6	1	10000	0.03	67	100	626.7	99.9522	99.9761	0.99753
2	6	1	10000	0.04	67	100	626.7	99.9522	99.9761	0.99753
2	6	1	10000	0.05	67	100	626.9	99.9841	99.992	0.999175
2	6	1	10000	0.1	67	100	627	100	100	1
3	0	0	0.01	0	67	100	627	100	100	1
3	0	0	0.01	0.01	67	100	627	100	100	1
3	0	0	0.01	0.02	67	100	626.9	99.9841	99.992	0.999175
3	0	0	0.01	0.03	67	100	626.9	99.9841	99.992	0.999175
3	0	0	0.01	0.04	67	100	627	100	100	1
3	0	0	0.01	0.05	67	100	627	100	100	1
3	0	0	0.01	0.1	67	100	627	100	100	1
3	0	0	0.1	0	67	100	627	100	100	1
3	0	0	0.1	0.01	67	100	627	100	100	1
3	0	0	0.1	0.02	67	100	627	100	100	1
3	0	0	0.1	0.03	67	100	627	100	100	1
3	0	0	0.1	0.04	67	100	627	100	100	1
3	0	0	0.1	0.05	67	100	627	100	100	1
3	0	0	0.1	0.1	67	100	626.9	99.9841	99.992	0.999175
3	0	0	1	0	67	100	627	100	100	1
3	0	0	1	0.01	67	100	627	100	100	1
3	0	0	1	0.02	67	100	627	100	100	1
3	0	0	1	0.03	67	100	627	100	100	1
3	0	0	1	0.04	67	100	627	100	100	1
3	0	0	1	0.05	67	100	626.9	99.9841	99.992	0.999175
3	0	0	1	0.1	67	100	627	100	100	1
3	0	0	100	0	67	100	627	100	100	1
3	0	0	100	0.01	67	100	626.9	99.9841	99.992	0.999175
3	0	0	100	0.02	67	100	627	100	100	1
3	0	0	100	0.03	67	100	627	100	100	1
3	0	0	100	0.04	67	100	627	100	100	1
3	0	0	100	0.05	67	100	627	100	100	1
3	0	0	100	0.1	67	100	627	100	100	1
3	0	0	10000	0	67	100	626.9	99.9841	99.992	0.999175
3	0	0	10000	0.01	67	100	627	100	100	1
3	0	0	10000	0.02	67	100	627	100	100	1
3	0	0	10000	0.03	67	100	627	100	100	1
3	0	0	10000	0.04	67	100	627	100	100	1
3	0	0	10000	0.05	67	100	627	100	100	1
3	0	0	10000	0.1	67	100	627	100	100	1
3	0	1	0.01	0	67	100	627	100	100	1
3	0	1	0.01	0.01	67	100	626.9	99.9841	99.992	0.999175
3	0	1	0.01	0.02	67	100	627	100	100	1
3	0	1	0.01	0.03	67	100	627	100	100	1
3	0	1	0.01	0.04	67	100	626.9	99.9841	99.992	0.999175
3	0	1	0.01	0.05	67	100	627	100	100	1
3	0	1	0.01	0.1	67	100	626.9	99.9841	99.992	0.999175
3	0	1	0.1	0	67	100	626.9	99.9841	99.992	0.999175
3	0	1	0.1	0.01	67	100	627	100	100	1
3	0	1	0.1	0.02	67	100	627	100	100	1
3	0	1	0.1	0.03	67	100	627	100	100	1
3	0	1	0.1	0.04	67	100	626.9	99.9841	99.992	0.999175
3	0	1	0.1	0.05	67	100	627	100	100	1
3	0	1	0.1	0.1	67	100	626.9	99.9841	99.992	0.999175
3	0	1	1	0	67	100	627	100	100	1
3	0	1	1	0.01	67	100	626.8	99.9681	99.9841	0.998352
3	0	1	1	0.02	67	100	627	100	100	1
3	0	1	1	0.03	67	100	627	100	100	1
3	0	1	1	0.04	67	100	626.9	99.9841	99.992	0.999175
3	0	1	1	0.05	67	100	627	100	100	1
3	0	1	1	0.1	67	100	627	100	100	1
3	0	1	100	0	67	100	627	100	100	1
3	0	1	100	0.01	67	100	627	100	100	1
3	0	1	100	0.02	67	100	627	100	100	1
3	0	1	100	0.03	67	100	627	100	100	1
3	0	1	100	0.04	67	100	626.9	99.9841	99.992	0.999175
3	0	1	100	0.05	67	100	627	100	100	1
3	0	1	100	0.1	67	100	626.8	99.9681	99.9841	0.998352
3	0	1	10000	0	67	100	627	100	100	1
3	0	1	10000	0.01	67	100	627	100	100	1
3	0	1	10000	0.02	67	100	627	100	100	1
3	0	1	10000	0.03	67	100	627	100	100	1
3	0	1	10000	0.04	67	100	626.9	99.9841	99.992	0.999175
3	0	1	10000	0.05	67	100	627	100	100	1
3	0	1	10000	0.1	67	100	627	100	100	1
3	3	0	0.01	0	67	100	627	100	100	1
3	3	0	0.01	0.01	67	100	627	100	100	1
3	3	0	0.01	0.02	67	100	627	100	100	1
3	3	0	0.01	0.03	67	100	627	100	100	1
3	3	0	0.01	0.04	67	100	627	100	100	1
3	3	0	0.01	0.05	67	100	627	100	100	1
3	3	0	0.01	0.1	67	100	627	100	100	1
3	3	0	0.1	0	67	100	627	100	100	1
3	3	0	0.1	0.01	67	100	627	100	100	1
3	3	0	0.1	0.02	67	100	627	100	100	1
3	3	0	0.1	0.03	67	100	627	100	100	1
3	3	0	0.1	0.04	67	100	627	100	100	1
3	3	0	0.1	0.05	67	100	627	100	100	1
3	3	0	0.1	0.1	67	100	627	100	100	1
3	3	0	1	0	67	100	627	100	100	1
3	3	0	1	0.01	67	100	627	100	100	1
3	3	0	1	0.02	67	100	627	100	100	1
3	3	0	1	0.03	67	100	627	100	100	1
3	3	0	1	0.04	67	100	627	100	100	1
3	3	0	1	0.05	67	100	627	100	100	1
3	3	0	1	0.1	67	100	627	100	100	1
3	3	0	100	0	67	100	627	100	100	1
3	3	0	100	0.01	67	100	627	100	100	1
3	3	0	100	0.02	67	100	627	100	100	1
3	3	0	100	0.03	67	100	627	100	100	1
3	3	0	100	0.04	67	100	627	100	100	1
3	3	0	100	0.05	67	100	627	100	100	1
3	3	0	100	0.1	67	100	627	100	100	1
3	3	0	10000	0	67	100	627	100	100	1
3	3	0	10000	0.01	67	100	627	100	100	1
3	3	0	10000	0.02	67	100	627	100	100	1
3	3	0	10000	0.03	67	100	627	100	100	1
3	3	0	10000	0.04	67	100	627	100	100	1
3	3	0	10000	0.05	67	100	627	100	100	1
3	3	0	10000	0.1	67	100	627	100	100	1
3	3	1	0.01	0	67	100	627	100	100	1
3	3	1	0.01	0.01	67	100	627	100	100	1
3	3	1	0.01	0.02	67	100	627	100	100	1
3	3	1	0.01	0.03	67	100	627	100	100	1
3	3	1	0.01	0.04	67	100	627	100	100	1
3	3	1	0.01	0.05	67	100	627	100	100	1
3	3	1	0.01	0.1	67	100	627	100	100	1
3	3	1	0.1	0	67	100	627	100	100	1
3	3	1	0.1	0.01	67	100	627	100	100	1
3	3	1	0.1	0.02	67	100	627	100	100	1
3	3	1	0.1	0.03	67	100	627	100	100	1
3	3	1	0.1	0.04	67	100	627	100	100	1
3	3	1	0.1	0.05	67	100	627	100	100	1
3	3	1	0.1	0.1	67	100	627	100	100	1
3	3	1	1	0	67	100	627	100	100	1
3	3	1	1	0.01	67	100	627	100	100	1
3	3	1	1	0.02	67	100	627	100	100	1
3	3	1	1	0.03	67	100	627	100	100	1
3	3	1	1	0.04	67	100	627	100	100	1
3	3	1	1	0.05	67	100	627	100	100	1
3	3	1	1	0.1	67	100	627	100	100	1
3	3	1	100	0	67	100	627	100	100	1
3	3	1	100	0.01	67	100	627	100	100	1
3	3	1	100	0.02	67	100	627	100	100	1
3	3	1	100	0.03	67	100	627	100	100	1
3	3	1	100	0.04	67	100	627	100	100	1
3	3	1	100	0.05	67	100	627	100	100	1
3	3	1	100	0.1	67	100	627	100	100	1
3	3	1	10000	0	67	100	627	100	100	1
3	3	1	10000	0.01	67	100	627	100	100	1
3	3	1	10000	0.02	67	100	627	100	100	1
3	3	1	10000	0.03	67	100	627	100	100	1
3	3	1	10000	0.04	67	100	627	100	100	1
3	3	1	10000	0.05	67	100	627	100	100	1
3	3	1	10000	0.1	67	100	627	100	100	1
3	6	0	0.01	0	67	100	627	100	100	1
3	6	0	0.01	0.01	67	100	627	100	100	1
3	6	0	0.01	0.02	67	100	627	100	100	1
3	6	0	0.01	0.03	67	100	627	100	100	1
3	6	0	0.01	0.04	67	100	627	100	100	1
3	6	0	0.01	0.05	67	100	627	100	100	1
3	6	0	0.01	0.1	67	100	627	100	100	1
3	6	0	0.1	0	67	100	627	100	100	1
3	6	0	0.1	0.01	67	100	627	100	100	1
3	6	0	0.1	0.02	67	100	627	100	100	1
3	6	0	0.1	0.03	67	100	627	100	100	1
3	6	0	0.1	0.04	67	100	627	100	100	1
3	6	0	0.1	0.05	67	100	627	100	100	1
3	6	0	0.1	0.1	67	100	627	100	100	1
3	6	0	1	0	67	100	627	100	100	1
3	6	0	1	0.01	67	100	627	100	100	1
3	6	0	1	0.02	67	100	627	100	100	1
3	6	0	1	0.03	67	100	627	100	100	1
3	6	0	1	0.04	67	100	627	100	100	1
3	6	0	1	0.05	67	100	627	100	100	1
3	6	0	1	0.1	67	100	627	100	100	1
3	6	0	100	0	67	100	627	100	100	1
3	6	0	100	0.01	67	100	627	100	100	1
3	6	0	100	0.02	67	100	627	100	100	1
3	6	0	100	0.03	67	100	627	100	100	1
3	6	0	100	0.04	67	100	627	100	100	1
3	6	0	100	0.05	67	100	627	100	100	1
3	6	0	100	0.1	67	100	627	100	100	1
3	6	0	10000	0	67	100	627	100	100	1
3	6	0	10000	0.01	67	100	627	100	100	1
3	6	0	10000	0.02	67	100	627	100	100	1
3	6	0	10000	0.03	67	100	627	100	100	1
3	6	0	10000	0.04	67	100	627	100	100	1
3	6	0	10000	0.05	67	100	627	100	100	1
3	6	0	10000	0.1	67	100	627	100	100	1
3	6	1	0.01	0	67	100	627	100	100	1
3	6	1	0.01	0.01	67	100	627	100	100	1
3	6	1	0.01	0.02	67	100	627	100	100	1
3	6	1	0.01	0.03	67	100	627	100	100	1
3	6	1	0.01	0.04	67	100	627	100	100	1
3	6	1	0.01	0.05	67	100	627	100	100	1
3	6	1	0.01	0.1	67	100	627	100	100	1
3	6	1	0.1	0	67	100	627	100	100	1
3	6	1	0.1	0.01	67	100	627	100	100	1
3	6	1	0.1	0.02	67	100	627	100	100	1
3	6	1	0.1	0.03	67	100	627	100	100	1
3	6	1	0.1	0.04	67	100	627	100	100	1
3	6	1	0.1	0.05	67	100	627	100	100	1
3	6	1	0.1	0.1	67	100	627	100	100	1
3	6	1	1	0	67	100	627	100	100	1
3	6	1	1	0.01	67	100	627	100	100	1
3	6	1	1	0.02	67	100	627	100	100	1
3	6	1	1	0.03	67	100	627	100	100	1
3	6	1	1	0.04	67	100	627	100	100	1
3	6	1	1	0.05	67	100	627	100	100	1
3	6	1	1	0.1	67	100	627	100	100	1
3	6	1	100	0	67	100	627	100	100	1
3	6	1	100	0.01	67	100	627	100	100	1
3	6	1	100	0.02	67	100	627	100	100	1
3	6	1	100	0.03	67	100	627	100	100	1
3	6	1	100	0.04	67	100	627	100	100	1
3	6	1	100	0.05	67	100	627	100	100	1
3	6	1	100	0.1	67	100	627	100	100	1
3	6	1	10000	0	67	100	627	100	100	1
3	6	1	10000	0.01	67	100	627	100	100	1
3	6	1	10000	0.02	67	100	627	100	100	1
3	6	1	10000	0.03	67	100	627	100	100	1
3	6	1	10000	0.04	67	100	627	100	100	1
3	6	1	10000	0.05	67	100	627	100	100	1
3	6	1	10000	0.1	67	100	627	100	100	1
4	0	0	0.01	0	67	100	627	100	100	1
4	0	0	0.01	0.01	67	100	627	100	100	1
4	0	0	0.01	0.02	67	100	627	100	100	1
4	0	0	0.01	0.03	66.9	99.8507	627	100	99.9254	0.999174
4	0	0	0.01	0.04	67	100	627	100	100	1
4	0	0	0.01	0.05	67	100	627	100	100	1
4	0	0	0.01	0.1	67	100	627	100	100	1
4	0	0	0.1	0	67	100	627	100	100	1
4	0	0	0.1	0.01	67	100	627	100	100	1
4	0	0	0.1	0.02	67	100	627	100	100	1
4	0	0	0.1	0.03	66.9	99.8507	627	100	99.9254	0.999174
4	0	0	0.1	0.04	67	100	627	100	100	1
4	0	0	0.1	0.05	67	100	627	100	100	1
4	0	0	0.1	0.1	67	100	627	100	100	1
4	0	0	1	0	67	100	627	100	100	1
4	0	0	1	0.01	66.9	99.8507	627	100	99.9254	0.999174
4	0	0	1	0.02	67	100	627	100	100	1
4	0	0	1	0.03	66.8	99.7015	627	100	99.8507	0.998347
4	0	0	1	0.04	67	100	627	100	100	1
4	0	0	1	0.05	67	100	627	100	100	1
4	0	0	1	0.1	67	100	627	100	100	1
4	0	0	100	0	67	100	627	100	100	1
4	0	0	100	0.01	67	100	627	100	100	1
4	0	0	100	0.02	67	100	627	100	100	1
4	0	0	100	0.03	67	100	627	100	100	1
4	0	0	100	0.04	67	100	627	100	100	1
4	0	0	100	0.05	67	100	627	100	100	1
4	0	0	100	0.1	67	100	627	100	100	1
4	0	0	10000	0	67	100	627	100	100	1
4	0	0	10000	0.01	67	100	627	100	100	1
4	0	0	10000	0.02	67	100	627	100	100	1
4	0	0	10000	0.03	67	100	627	100	100	1
4	0	0	10000	0.04	67	100	627	100	100	1
4	0	0	10000	0.05	67	100	627	100	100	1
4	0	0	10000	0.1	67	100	627	100	100	1
4	0	1	0.01	0	67	100	627	100	100	1
4	0	1	0.01	0.01	67	100	627	100	100	1
4	0	1	0.01	0.02	67	100	627	100	100	1
4	0	1	0.01	0.03	67	100	627	100	100	1
4	0	1	0.01	0.04	67	100	627	100	100	1
4	0	1	0.01	0.05	67	100	627	100	100	1
4	0	1	0.01	0.1	67	100	627	100	100	1
4	0	1	0.1	0	67	100	627	100	100	1
4	0	1	0.1	0.01	66.6	99.403	627	100	99.7015	0.996693
4	0	1	0.1	0.02	67	100	627	100	100	1
4	0	1	0.1	0.03	67	100	627	100	100	1
4	0	1	0.1	0.04	67	100	627	100	100	1
4	0	1	0.1	0.05	67	100	627	100	100	1
4	0	1	0.1	0.1	67	100	627	100	100	1
4	0	1	1	0	67	100	627	100	100	1
4	0	1	1	0.01	67	100	627	100	100	1
4	0	1	1	0.02	67	100	627	100	100	1
4	0	1	1	0.03	67	100	627	100	100	1
4	0	1	1	0.04	67	100	627	100	100	1
4	0	1	1	0.05	67	100	627	100	100	1
4	0	1	1	0.1	66.7	99.5522	627	100	99.7761	0.99752
4	0	1	100	0	67	100	627	100	100	1
4	0	1	100	0.01	67	100	627	100	100	1
4	0	1	100	0.02	67	100	627	100	100	1
4	0	1	100	0.03	67	100	627	100	100	1
4	0	1	100	0.04	67	100	627	100	100	1
4	0	1	100	0.05	67	100	627	100	100	1
4	0	1	100	0.1	67	100	627	100	100	1
4	0	1	10000	0	67	100	627	100	100	1
4	0	1	10000	0.01	67	100	627	100	100	1
4	0	1	10000	0.02	67	100	627	100	100	1
4	0	1	10000	0.03	67	100	627	100	100	1
4	0	1	10000	0.04	67	100	627	100	100	1
4	0	1	10000	0.05	67	100	627	100	100	1
4	0	1	10000	0.1	67	100	627	100	100	1
4	3	0	0.01	0	67	100	627	100	100	1
4	3	0	0.01	0.01	67	100	627	100	100	1
4	3	0	0.01	0.02	67	100	627	100	100	1
4	3	0	0.01	0.03	67	100	627	100	100	1
4	3	0	0.01	0.04	67	100	627	100	100	1
4	3	0	0.01	0.05	67	100	627	100	100	1
4	3	0	0.01	0.1	67	100	627	100	100	1
4	3	0	0.1	0	67	100	627	100	100	1
4	3	0	0.1	0.01	67	100	627	100	100	1
4	3	0	0.1	0.02	67	100	627	100	100	1
4	3	0	0.1	0.03	67	100	627	100	100	1
4	3	0	0.1	0.04	67	100	627	100	100	1
4	3	0	0.1	0.05	67	100	627	100	100	1
4	3	0	0.1	0.1	67	100	627	100	100	1
4	3	0	1	0	66.9	99.8507	627	100	99.9254	0.999174
4	3	0	1	0.01	67	100	627	100	100	1
4	3	0	1	0.02	67	100	627	100	100	1
4	3	0	1	0.03	67	100	627	100	100	1
4	3	0	1	0.04	67	100	627	100	100	1
4	3	0	1	0.05	67	100	627	100	100	1
4	3	0	1	0.1	67	100	627	100	100	1
4	3	0	100	0	67	100	627	100	100	1
4	3	0	100	0.01	67	100	627	100	100	1
4	3	0	100	0.02	67	100	627	100	100	1
4	3	0	100	0.03	67	100	627	100	100	1
4	3	0	100	0.04	67	100	627	100	100	1
4	3	0	100	0.05	67	100	627	100	100	1
4	3	0	100	0.1	67	100	627	100	100	1
4	3	0	10000	0	67	100	627	100	100	1
4	3	0	10000	0.01	67	100	627	100	100	1
4	3	0	10000	0.02	67	100	627	100	100	1
4	3	0	10000	0.03	67	100	627	100	100	1
4	3	0	10000	0.04	67	100	627	100	100	1
4	3	0	10000	0.05	67	100	627	100	100	1
4	3	0	10000	0.1	67	100	627	100	100	1
4	3	1	0.01	0	67	100	627	100	100	1
4	3	1	0.01	0.01	67	100	627	100	100	1
4	3	1	0.01	0.02	67	100	627	100	100	1
4	3	1	0.01	0.03	67	100	627	100	100	1
4	3	1	0.01	0.04	67	100	627	100	100	1
4	3	1	0.01	0.05	67	100	627	100	100	1
4	3	1	0.01	0.1	67	100	627	100	100	1
4	3	1	0.1	0	67	100	627	100	100	1
4	3	1	0.1	0.01	67	100	627	100	100	1
4	3	1	0.1	0.02	67	100	627	100	100	1
4	3	1	0.1	0.03	67	100	627	100	100	1
4	3	1	0.1	0.04	67	100	627	100	100	1
4	3	1	0.1	0.05	67	100	627	100	100	1
4	3	1	0.1	0.1	67	100	627	100	100	1
4	3	1	1	0	67	100	627	100	100	1
4	3	1	1	0.01	67	100	627	100	100	1
4	3	1	1	0.02	67	100	627	100	100	1
4	3	1	1	0.03	67	100	627	100	100	1
4	3	1	1	0.04	67	100	627	100	100	1
4	3	1	1	0.05	67	100	627	100	100	1
4	3	1	1	0.1	67	100	627	100	100	1
4	3	1	100	0	67	100	627	100	100	1
4	3	1	100	0.01	67	100	627	100	100	1
4	3	1	100	0.02	67	100	627	100	100	1
4	3	1	100	0.03	67	100	627	100	100	1
4	3	1	100	0.04	67	100	627	100	100	1
4	3	1	100	0.05	67	100	627	100	100	1
4	3	1	100	0.1	67	100	627	100	100	1
4	3	1	10000	0	67	100	627	100	100	1
4	3	1	10000	0.01	67	100	627	100	100	1
4	3	1	10000	0.02	67	100	627	100	100	1
4	3	1	10000	0.03	67	100	627	100	100	1
4	3	1	10000	0.04	67	100	627	100	100	1
4	3	1	10000	0.05	67	100	627	100	100	1
4	3	1	10000	0.1	67	100	627	100	100	1
4	6	0	0.01	0	67	100	627	100	100	1
4	6	0	0.01	0.01	67	100	627	100	100	1
4	6	0	0.01	0.02	67	100	627	100	100	1
4	6	0	0.01	0.03	67	100	627	100	100	1
4	6	0	0.01	0.04	67	100	627	100	100	1
4	6	0	0.01	0.05	67	100	627	100	100	1
4	6	0	0.01	0.1	67	100	627	100	100	1
4	6	0	0.1	0	67	100	627	100	100	1
4	6	0	0.1	0.01	67	100	627	100	100	1
4	6	0	0.1	0.02	67	100	627	100	100	1
4	6	0	0.1	0.03	67	100	627	100	100	1
4	6	0	0.1	0.04	67	100	627	100	100	1
4	6	0	0.1	0.05	67	100	627	100	100	1
4	6	0	0.1	0.1	67	100	627	100	100	1
4	6	0	1	0	67	100	627	100	100	1
4	6	0	1	0.01	67	100	627	100	100	1
4	6	0	1	0.02	67	100	627	100	100	1
4	6	0	1	0.03	67	100	627	100	100	1
4	6	0	1	0.04	67	100	627	100	100	1
4	6	0	1	0.05	67	100	627	100	100	1
4	6	0	1	0.1	67	100	627	100	100	1
4	6	0	100	0	67	100	627	100	100	1
4	6	0	100	0.01	67	100	627	100	100	1
4	6	0	100	0.02	67	100	627	100	100	1
4	6	0	100	0.03	67	100	627	100	100	1
4	6	0	100	0.04	67	100	627	100	100	1
4	6	0	100	0.05	66.9	99.8507	627	100	99.9254	0.999174
4	6	0	100	0.1	67	100	627	100	100	1
4	6	0	10000	0	67	100	627	100	100	1
4	6	0	10000	0.01	67	100	627	100	100	1
4	6	0	10000	0.02	67	100	627	100	100	1
4	6	0	10000	0.03	67	100	627	100	100	1
4	6	0	10000	0.04	67	100	627	100	100	1
4	6	0	10000	0.05	67	100	627	100	100	1
4	6	0	10000	0.1	67	100	627	100	100	1
4	6	1	0.01	0	66.9	99.8507	627	100	99.9254	0.999174
4	6	1	0.01	0.01	67	100	627	100	100	1
4	6	1	0.01	0.02	67	100	627	100	100	1
4	6	1	0.01	0.03	67	100	627	100	100	1
4	6	1	0.01	0.04	67	100	627	100	100	1
4	6	1	0.01	0.05	67	100	627	100	100	1
4	6	1	0.01	0.1	67	100	627	100	100	1
4	6	1	0.1	0	67	100	627	100	100	1
4	6	1	0.1	0.01	67	100	627	100	100	1
4	6	1	0.1	0.02	67	100	627	100	100	1
4	6	1	0.1	0.03	67	100	627	100	100	1
4	6	1	0.1	0.04	67	100	627	100	100	1
4	6	1	0.1	0.05	67	100	627	100	100	1
4	6	1	0.1	0.1	67	100	627	100	100	1
4	6	1	1	0	67	100	627	100	100	1
4	6	1	1	0.01	67	100	627	100	100	1
4	6	1	1	0.02	67	100	627	100	100	1
4	6	1	1	0.03	67	100	627	100	100	1
4	6	1	1	0.04	67	100	627	100	100	1
4	6	1	1	0.05	67	100	627	100	100	1
4	6	1	1	0.1	67	100	627	100	100	1
4	6	1	100	0	67	100	627	100	100	1
4	6	1	100	0.01	67	100	627	100	100	1
4	6	1	100	0.02	67	100	627	100	100	1
4	6	1	100	0.03	67	100	627	100	100	1
4	6	1	100	0.04	67	100	627	100	100	1
4	6	1	100	0.05	67	100	627	100	100	1
4	6	1	100	0.1	67	100	627	100	100	1
4	6	1	10000	0	67	100	627	100	100	1
4	6	1	10000	0.01	67	100	627	100	100	1
4	6	1	10000	0.02	67	100	627	100	100	1
4	6	1	10000	0.03	67	100	627	100	100	1
4	6	1	10000	0.04	67	100	627	100	100	1
4	6	1	10000	0.05	67	100	627	100	100	1
4	6	1	10000	0.1	67	100	627	100	100	1
5	0	0	0.01	0	67	100	627	100	100	1
5	0	0	0.01	0.01	67	100	627	100	100	1
5	0	0	0.01	0.02	66.9	99.8507	627	100	99.9254	0.999174
5	0	0	0.01	0.03	67	100	627	100	100	1
5	0	0	0.01	0.04	66.7	99.5522	627	100	99.7761	0.99752
5	0	0	0.01	0.05	67	100	627	100	100	1
5	0	0	0.01	0.1	66.7	99.5522	627	100	99.7761	0.99752
5	0	0	0.1	0	67	100	627	100	100	1
5	0	0	0.1	0.01	67	100	627	100	100	1
5	0	0	0.1	0.02	66.8	99.7015	627	100	99.8507	0.998347
5	0	0	0.1	0.03	66.7	99.5522	627	100	99.7761	0.99752
5	0	0	0.1	0.04	66.3	98.9552	627	100	99.4776	0.994208
5	0	0	0.1	0.05	66.9	99.8507	627	100	99.9254	0.999174
5	0	0	0.1	0.1	67	100	627	100	100	1
5	0	0	1	0	66.9	99.8507	627	100	99.9254	0.999174
5	0	0	1	0.01	67	100	627	100	100	1
5	0	0	1	0.02	66.8	99.7015	627	100	99.8507	0.998347
5	0	0	1	0.03	67	100	627	100	100	1
5	0	0	1	0.04	66.9	99.8507	627	100	99.9254	0.999174
5	0	0	1	0.05	67	100	627	100	100	1
5	0	0	1	0.1	66.7	99.5522	627	100	99.7761	0.99752
5	0	0	100	0	67	100	627	100	100	1
5	0	0	100	0.01	66.8	99.7015	627	100	99.8507	0.998347
5	0	0	100	0.02	67	100	627	100	100	1
5	0	0	100	0.03	67	100	627	100	100	1
5	0	0	100	0.04	66.8	99.7015	627	100	99.8507	0.998347
5	0	0	100	0.05	66.5	99.2537	627	100	99.6269	0.995865
5	0	0	100	0.1	66.9	99.8507	627	100	99.9254	0.999174
5	0	0	10000	0	67	100	627	100	100	1
5	0	0	10000	0.01	66.7	99.5522	627	100	99.7761	0.99752
5	0	0	10000	0.02	66.8	99.7015	627	100	99.8507	0.998347
5	0	0	10000	0.03	67	100	627	100	100	1
5	0	0	10000	0.04	66.8	99.7015	627	100	99.8507	0.998347
5	0	0	10000	0.05	66.9	99.8507	627	100	99.9254	0.999174
5	0	0	10000	0.1	67	100	627	100	100	1
5	0	1	0.01	0	66.9	99.8507	627	100	99.9254	0.999174
5	0	1	0.01	0.01	67	100	627	100	100	1
5	0	1	0.01	0.02	67	100	627	100	100	1
5	0	1	0.01	0.03	66.9	99.8507	627	100	99.9254	0.999174
5	0	1	0.01	0.04	66.5	99.2537	627	100	99.6269	0.995865
5	0	1	0.01	0.05	66.8	99.7015	627	100	99.8507	0.998347
5	0	1	0.01	0.1	66.9	99.8507	627	100	99.9254	0.999174
5	0	1	0.1	0	66.9	99.8507	627	100	99.9254	0.999174
5	0	1	0.1	0.01	66.9	99.8507	627	100	99.9254	0.999174
5	0	1	0.1	0.02	67	100	627	100	100	1
5	0	1	0.1	0.03	66.9	99.8507	627	100	99.9254	0.999174
5	0	1	0.1	0.04	67	100	627	100	100	1
5	0	1	0.1	0.05	66.6	99.403	627	100	99.7015	0.996693
5	0	1	0.1	0.1	67	100	627	100	100	1
5	0	1	1	0	67	100	627	100	100	1
5	0	1	1	0.01	66.7	99.5522	627	100	99.7761	0.99752
5	0	1	1	0.02	66.9	99.8507	627	100	99.9254	0.999174
5	0	1	1	0.03	67	100	627	100	100	1
5	0	1	1	0.04	67	100	627	100	100	1
5	0	1	1	0.05	66.8	99.7015	627	100	99.8507	0.998347
5	0	1	1	0.1	67	100	627	100	100	1
5	0	1	100	0	67	100	627	100	100	1
5	0	1	100	0.01	67	100	627	100	100	1
5	0	1	100	0.02	66.8	99.7015	627	100	99.8507	0.998347
5	0	1	100	0.03	67	100	627	100	100	1
5	0	1	100	0.04	67	100	627	100	100	1
5	0	1	100	0.05	66.7	99.5522	627	100	99.7761	0.99752
5	0	1	100	0.1	67	100	627	100	100	1
5	0	1	10000	0	66.9	99.8507	627	100	99.9254	0.999174
5	0	1	10000	0.01	67	100	627	100	100	1
5	0	1	10000	0.02	66.9	99.8507	627	100	99.9254	0.999174
5	0	1	10000	0.03	67	100	627	100	100	1
5	0	1	10000	0.04	67	100	627	100	100	1
5	0	1	10000	0.05	66.9	99.8507	627	100	99.9254	0.999174
5	0	1	10000	0.1	66.9	99.8507	627	100	99.9254	0.999174
5	3	0	0.01	0	66.9	99.8507	627	100	99.9254	0.999174
5	3	0	0.01	0.01	67	100	627	100	100	1
5	3	0	0.01	0.02	67	100	627	100	100	1
5	3	0	0.01	0.03	66.8	99.7015	627	100	99.8507	0.998347
5	3	0	0.01	0.04	67	100	627	100	100	1
5	3	0	0.01	0.05	66.8	99.7015	627	100	99.8507	0.998347
5	3	0	0.01	0.1	67	100	627	100	100	1
5	3	0	0.1	0	66.9	99.8507	627	100	99.9254	0.999174
5	3	0	0.1	0.01	67	100	627	100	100	1
5	3	0	0.1	0.02	67	100	627	100	100	1
5	3	0	0.1	0.03	67	100	627	100	100	1
5	3	0	0.1	0.04	67	100	627	100	100	1
5	3	0	0.1	0.05	67	100	627	100	100	1
5	3	0	0.1	0.1	66.8	99.7015	627	100	99.8507	0.998347
5	3	0	1	0	67	100	627	100	100	1
5	3	0	1	0.01	67	100	627	100	100	1
5	3	0	1	0.02	67	100	627	100	100	1
5	3	0	1	0.03	67	100	627	100	100	1
5	3	0	1	0.04	66.6	99.403	627	100	99.7015	0.996693
5	3	0	1	0.05	66.8	99.7015	627	100	99.8507	0.998347
5	3	0	1	0.1	67	100	627	100	100	1
5	3	0	100	0	67	100	627	100	100	1
5	3	0	100	0.01	67	100	627	100	100	1
5	3	0	100	0.02	67	100	627	100	100	1
5	3	0	100	0.03	66.9	99.8507	627	100	99.9254	0.999174
5	3	0	100	0.04	67	100	627	100	100	1
5	3	0	100	0.05	67	100	627	100	100	1
5	3	0	100	0.1	66.4	99.1045	627	100	99.5522	0.995036
5	3	0	10000	0	67	100	627	100	100	1
5	3	0	10000	0.01	67	100	627	100	100	1
5	3	0	10000	0.02	66.9	99.8507	627	100	99.9254	0.999174
5	3	0	10000	0.03	67	100	627	100	100	1
5	3	0	10000	0.04	67	100	627	100	100	1
5	3	0	10000	0.05	67	100	627	100	100	1
5	3	0	10000	0.1	67	100	627	100	100	1
5	3	1	0.01	0	66.8	99.7015	627	100	99.8507	0.998347
5	3	1	0.01	0.01	67	100	627	100	100	1
5	3	1	0.01	0.02	66.8	99.7015	627	100	99.8507	0.998347
5	3	1	0.01	0.03	67	100	627	100	100	1
5	3	1	0.01	0.04	66.7	99.5522	627	100	99.7761	0.99752
5	3	1	0.01	0.05	66.9	99.8507	627	100	99.9254	0.999174
5	3	1	0.01	0.1	66.7	99.5522	627	100	99.7761	0.99752
5	3	1	0.1	0	67	100	627	100	100	1
5	3	1	0.1	0.01	67	100	627	100	100	1
5	3	1	0.1	0.02	67	100	627	100	100	1
5	3	1	0.1	0.03	67	100	627	100	100	1
5	3	1	0.1	0.04	67	100	627	100	100	1
5	3	1	0.1	0.05	67	100	627	100	100	1
5	3	1	0.1	0.1	67	100	627	100	100	1
5	3	1	1	0	66.9	99.8507	627	100	99.9254	0.999174
5	3	1	1	0.01	66.8	99.7015	627	100	99.8507	0.998347
5	3	1	1	0.02	67	100	627	100	100	1
5	3	1	1	0.03	66.9	99.8507	627	100	99.9254	0.999174
5	3	1	1	0.04	66.8	99.7015	627	100	99.8507	0.998347
5	3	1	1	0.05	67	100	627	100	100	1
5	3	1	1	0.1	67	100	627	100	100	1
5	3	1	100	0	66.8	99.7015	627	100	99.8507	0.998347
5	3	1	100	0.01	67	100	627	100	100	1
5	3	1	100	0.02	66.8	99.7015	627	100	99.8507	0.998347
5	3	1	100	0.03	67	100	627	100	100	1
5	3	1	100	0.04	66.6	99.403	627	100	99.7015	0.996693
5	3	1	100	0.05	67	100	627	100	100	1
5	3	1	100	0.1	67	100	627	100	100	1
5	3	1	10000	0	67	100	627	100	100	1
5	3	1	10000	0.01	66.8	99.7015	627	100	99.8507	0.998347
5	3	1	10000	0.02	67	100	627	100	100	1
5	3	1	10000	0.03	67	100	627	100	100	1
5	3	1	10000	0.04	67	100	627	100	100	1
5	3	1	10000	0.05	67	100	627	100	100	1
5	3	1	10000	0.1	66.7	99.5522	627	100	99.7761	0.99752
5	6	0	0.01	0	67	100	627	100	100	1
5	6	0	0.01	0.01	67	100	627	100	100	1
5	6	0	0.01	0.02	67	100	627	100	100	1
5	6	0	0.01	0.03	67	100	627	100	100	1
5	6	0	0.01	0.04	66.8	99.7015	627	100	99.8507	0.998347
5	6	0	0.01	0.05	67	100	627	100	100	1
5	6	0	0.01	0.1	66.8	99.7015	627	100	99.8507	0.998347
5	6	0	0.1	0	67	100	627	100	100	1
5	6	0	0.1	0.01	67	100	627	100	100	1
5	6	0	0.1	0.02	66.8	99.7015	627	100	99.8507	0.998347
5	6	0	0.1	0.03	67	100	627	100	100	1
5	6	0	0.1	0.04	67	100	627	100	100	1
5	6	0	0.1	0.05	67	100	627	100	100	1
5	6	0	0.1	0.1	67	100	627	100	100	1
5	6	0	1	0	67	100	627	100	100	1
5	6	0	1	0.01	67	100	627	100	100	1
5	6	0	1	0.02	66.9	99.8507	627	100	99.9254	0.999174
5	6	0	1	0.03	66.8	99.7015	627	100	99.8507	0.998347
5	6	0	1	0.04	67	100	627	100	100	1
5	6	0	1	0.05	67	100	627	100	100	1
5	6	0	1	0.1	67	100	627	100	100	1
5	6	0	100	0	66.8	99.7015	627	100	99.8507	0.998347
5	6	0	100	0.01	67	100	627	100	100	1
5	6	0	100	0.02	67	100	627	100	100	1
5	6	0	100	0.03	66.8	99.7015	627	100	99.8507	0.998347
5	6	0	100	0.04	67	100	627	100	100	1
5	6	0	100	0.05	67	100	627	100	100	1
5	6	0	100	0.1	66.8	99.7015	627	100	99.8507	0.998347
5	6	0	10000	0	67	100	627	100	100	1
5	6	0	10000	0.01	66.7	99.5522	627	100	99.7761	0.99752
5	6	0	10000	0.02	67	100	627	100	100	1
5	6	0	10000	0.03	66.9	99.8507	627	100	99.9254	0.999174
5	6	0	10000	0.04	66.8	99.7015	627	100	99.8507	0.998347
5	6	0	10000	0.05	67	100	627	100	100	1
5	6	0	10000	0.1	67	100	627	100	100	1
5	6	1	0.01	0	66.9	99.8507	627	100	99.9254	0.999174
5	6	1	0.01	0.01	67	100	627	100	100	1
5	6	1	0.01	0.02	67	100	627	100	100	1
5	6	1	0.01	0.03	66.9	99.8507	627	100	99.9254	0.999174
5	6	1	0.01	0.04	67	100	627	100	100	1
5	6	1	0.01	0.05	67	100	627	100	100	1
5	6	1	0.01	0.1	67	100	627	100	100	1
5	6	1	0.1	0	66.9	99.8507	627	100	99.9254	0.999174
5	6	1	0.1	0.01	66.9	99.8507	627	100	99.9254	0.999174
5	6	1	0.1	0.02	67	100	627	100	100	1
5	6	1	0.1	0.03	67	100	627	100	100	1
5	6	1	0.1	0.04	66.8	99.7015	627	100	99.8507	0.998347
5	6	1	0.1	0.05	66.8	99.7015	627	100	99.8507	0.998347
5	6	1	0.1	0.1	67	100	627	100	100	1
5	6	1	1	0	66.8	99.7015	627	100	99.8507	0.998347
5	6	1	1	0.01	66.9	99.8507	627	100	99.9254	0.999174
5	6	1	1	0.02	66.9	99.8507	627	100	99.9254	0.999174
5	6	1	1	0.03	66.7	99.5522	627	100	99.7761	0.99752
5	6	1	1	0.04	67	100	627	100	100	1
5	6	1	1	0.05	67	100	627	100	100	1
5	6	1	1	0.1	66.9	99.8507	627	100	99.9254	0.999174
5	6	1	100	0	66.7	99.5522	627	100	99.7761	0.99752
5	6	1	100	0.01	66.8	99.7015	627	100	99.8507	0.998347
5	6	1	100	0.02	67	100	627	100	100	1
5	6	1	100	0.03	67	100	627	100	100	1
5	6	1	100	0.04	67	100	627	100	100	1
5	6	1	100	0.05	66.8	99.7015	627	100	99.8507	0.998347
5	6	1	100	0.1	66.8	99.7015	627	100	99.8507	0.998347
5	6	1	10000	0	67	100	627	100	100	1
5	6	1	10000	0.01	67	100	627	100	100	1
5	6	1	10000	0.02	66.8	99.7015	627	100	99.8507	0.998347
5	6	1	10000	0.03	67	100	627	100	100	1
5	6	1	10000	0.04	66.7	99.5522	627	100	99.7761	0.99752
5	6	1	10000	0.05	67	100	627	100	100	1
5	6	1	10000	0.1	67	100	627	100	100	1
6	0	0	0.01	0	66.1	98.6567	627	100	99.3284	0.992549
6	0	0	0.01	0.01	66.3	98.9552	627	100	99.4776	0.994208
6	0	0	0.01	0.02	66.9	99.8507	627	100	99.9254	0.999174
6	0	0	0.01	0.03	66.7	99.5522	627	100	99.7761	0.99752
6	0	0	0.01	0.04	66.4	99.1045	627	100	99.5522	0.995036
6	0	0	0.01	0.05	66.6	99.403	627	100	99.7015	0.996693
6	0	0	0.01	0.1	66.4	99.1045	627	100	99.5522	0.995036
6	0	0	0.1	0	66.7	99.5522	627	100	99.7761	0.99752
6	0	0	0.1	0.01	66.8	99.7015	627	100	99.8507	0.998347
6	0	0	0.1	0.02	66.8	99.7015	627	100	99.8507	0.998347
6	0	0	0.1	0.03	66.7	99.5522	627	100	99.7761	0.99752
6	0	0	0.1	0.04	66.6	99.403	627	100	99.7015	0.996693
6	0	0	0.1	0.05	66.8	99.7015	627	100	99.8507	0.998347
6	0	0	0.1	0.1	66.4	99.1045	627	100	99.5522	0.995036
6	0	0	1	0	66.5	99.2537	627	100	99.6269	0.995865
6	0	0	1	0.01	66.7	99.5522	627	100	99.7761	0.99752
6	0	0	1	0.02	66.7	99.5522	627	100	99.7761	0.99752
6	0	0	1	0.03	66.6	99.403	627	100	99.7015	0.996693
6	0	0	1	0.04	66.7	99.5522	627	100	99.7761	0.99752
6	0	0	1	0.05	66.1	98.6567	627	100	99.3284	0.992549
6	0	0	1	0.1	66.7	99.5522	627	100	99.7761	0.99752
6	0	0	100	0	66.7	99.5522	627	100	99.7761	0.99752
6	0	0	100	0.01	66.8	99.7015	627	100	99.8507	0.998347
6	0	0	100	0.02	66.6	99.403	627	100	99.7015	0.996693
6	0	0	100	0.03	66.5	99.2537	627	100	99.6269	0.995865
6	0	0	100	0.04	66.9	99.8507	627	100	99.9254	0.999174
6	0	0	100	0.05	66.6	99.403	627	100	99.7015	0.996693
6	0	0	100	0.1	66.4	99.1045	627	100	99.5522	0.995036
6	0	0	10000	0	66.8	99.7015	627	100	99.8507	0.998347
6	0	0	10000	0.01	67	100	627	100	100	1
6	0	0	10000	0.02	66.4	99.1045	627	100	99.5522	0.995036
6	0	0	10000	0.03	66.7	99.5522	627	100	99.7761	0.99752
6	0	0	10000	0.04	66.4	99.1045	627	100	99.5522	0.995036
6	0	0	10000	0.05	66.1	98.6567	627	100	99.3284	0.992549
6	0	0	10000	0.1	67	100	627	100	100	1
6	0	1	0.01	0	65.9	98.3582	627	100	99.1791	0.990888
6	0	1	0.01	0.01	66.7	99.5522	627	100	99.7761	0.99752
6	0	1	0.01	0.02	66.5	99.2537	627	100	99.6269	0.995865
6	0	1	0.01	0.03	66.7	99.5522	627	100	99.7761	0.99752
6	0	1	0.01	0.04	66.4	99.1045	627	100	99.5522	0.995036
6	0	1	0.01	0.05	66.5	99.2537	627	100	99.6269	0.995865
6	0	1	0.01	0.1	66.8	99.7015	627	100	99.8507	0.998347
6	0	1	0.1	0	66.5	99.2537	627	100	99.6269	0.995865
6	0	1	0.1	0.01	66.6	99.403	627	100	99.7015	0.996693
6	0	1	0.1	0.02	66.6	99.403	627	100	99.7015	0.996693
6	0	1	0.1	0.03	66.3	98.9552	627	100	99.4776	0.994208
6	0	1	0.1	0.04	66.5	99.2537	627	100	99.6269	0.995865
6	0	1	0.1	0.05	66.3	98.9552	627	100	99.4776	0.994208
6	0	1	0.1	0.1	66.2	98.806	627	100	99.403	0.993378
6	0	1	1	0	66.7	99.5522	627	100	99.7761	0.99752
6	0	1	1	0.01	66.6	99.403	627	100	99.7015	0.996693
6	0	1	1	0.02	66.5	99.2537	627	100	99.6269	0.995865
6	0	1	1	0.03	66.5	99.2537	627	100	99.6269	0.995865
6	0	1	1	0.04	66.8	99.7015	627	100	99.8507	0.998347
6	0	1	1	0.05	66.6	99.403	627	100	99.7015	0.996693
6	0	1	1	0.1	66.7	99.5522	627	100	99.7761	0.99752
6	0	1	100	0	66.2	98.806	627	100	99.403	0.993378
6	0	1	100	0.01	66.3	98.9552	627	100	99.4776	0.994208
6	0	1	100	0.02	66.6	99.403	627	100	99.7015	0.996693
6	0	1	100	0.03	66.2	98.806	627	100	99.403	0.993378
6	0	1	100	0.04	66.7	99.5522	627	100	99.7761	0.99752
6	0	1	100	0.05	66.6	99.403	627	100	99.7015	0.996693
6	0	1	100	0.1	66.7	99.5522	627	100	99.7761	0.99752
6	0	1	10000	0	66.7	99.5522	627	100	99.7761	0.99752
6	0	1	10000	0.01	65.9	98.3582	627	100	99.1791	0.990888
6	0	1	10000	0.02	65.9	98.3582	627	100	99.1791	0.990888
6	0	1	10000	0.03	66.8	99.7015	627	100	99.8507	0.998347
6	0	1	10000	0.04	66.4	99.1045	627	100	99.5522	0.995036
6	0	1	10000	0.05	66.4	99.1045	627	100	99.5522	0.995036
6	0	1	10000	0.1	66.6	99.403	627	100	99.7015	0.996693
6	3	0	0.01	0	66.6	99.403	627	100	99.7015	0.996693
6	3	0	0.01	0.01	66.5	99.2537	627	100	99.6269	0.995865
6	3	0	0.01	0.02	66.7	99.5522	627	100	99.7761	0.99752
6	3	0	0.01	0.03	66.9	99.8507	627	100	99.9254	0.999174
6	3	0	0.01	0.04	67	100	627	100	100	1
6	3	0	0.01	0.05	66.9	99.8507	627	100	99.9254	0.999174
6	3	0	0.01	0.1	66.9	99.8507	627	100	99.9254	0.999174
6	3	0	0.1	0	67	100	627	100	100	1
6	3	0	0.1	0.01	66.8	99.7015	627	100	99.8507	0.998347
6	3	0	0.1	0.02	66.8	99.7015	627	100	99.8507	0.998347
6	3	0	0.1	0.03	66.8	99.7015	627	100	99.8507	0.998347
6	3	0	0.1	0.04	66.8	99.7015	627	100	99.8507	0.998347
6	3	0	0.1	0.05	66.9	99.8507	627	100	99.9254	0.999174
6	3	0	0.1	0.1	66.9	99.8507	627	100	99.9254	0.999174
6	3	0	1	0	66.7	99.5522	627	100	99.7761	0.99752
6	3	0	1	0.01	67	100	627	100	100	1
6	3	0	1	0.02	66.9	99.8507	627	100	99.9254	0.999174
6	3	0	1	0.03	66.8	99.7015	627	100	99.8507	0.998347
6	3	0	1	0.04	66.9	99.8507	627	100	99.9254	0.999174
6	3	0	1	0.05	66.7	99.5522	627	100	99.7761	0.99752
6	3	0	1	0.1	67	100	627	100	100	1
6	3	0	100	0	67	100	627	100	100	1
6	3	0	100	0.01	66.7	99.5522	627	100	99.7761	0.99752
6	3	0	100	0.02	66.6	99.403	627	100	99.7015	0.996693
6	3	0	100	0.03	66.9	99.8507	627	100	99.9254	0.999174
6	3	0	100	0.04	67	100	627	100	100	1
6	3	0	100	0.05	67	100	627	100	100	1
6	3	0	100	0.1	66.9	99.8507	627	100	99.9254	0.999174
6	3	0	10000	0	66.9	99.8507	627	100	99.9254	0.999174
6	3	0	10000	0.01	66.9	99.8507	627	100	99.9254	0.999174
6	3	0	10000	0.02	66.8	99.7015	627	100	99.8507	0.998347
6	3	0	10000	0.03	66.5	99.2537	627	100	99.6269	0.995865
6	3	0	10000	0.04	67	100	627	100	100	1
6	3	0	10000	0.05	66.9	99.8507	627	100	99.9254	0.999174
6	3	0	10000	0.1	66.9	99.8507	627	100	99.9254	0.999174
6	3	1	0.01	0	66.7	99.5522	627	100	99.7761	0.99752
6	3	1	0.01	0.01	66.6	99.403	627	100	99.7015	0.996693
6	3	1	0.01	0.02	67	100	627	100	100	1
6	3	1	0.01	0.03	66.6	99.403	627	100	99.7015	0.996693
6	3	1	0.01	0.04	66.5	99.2537	627	100	99.6269	0.995865
6	3	1	0.01	0.05	66.8	99.7015	627	100	99.8507	0.998347
6	3	1	0.01	0.1	66.6	99.403	627	100	99.7015	0.996693
6	3	1	0.1	0	66.8	99.7015	627	100	99.8507	0.998347
6	3	1	0.1	0.01	67	100	627	100	100	1
6	3	1	0.1	0.02	66.7	99.5522	627	100	99.7761	0.99752
6	3	1	0.1	0.03	66.7	99.5522	627	100	99.7761	0.99752
6	3	1	0.1	0.04	66.8	99.7015	627	100	99.8507	0.998347
6	3	1	0.1	0.05	66.9	99.8507	627	100	99.9254	0.999174
6	3	1	0.1	0.1	66.7	99.5522	627	100	99.7761	0.99752
6	3	1	1	0	66.8	99.7015	627	100	99.8507	0.998347
6	3	1	1	0.01	66.9	99.8507	627	100	99.9254	0.999174
6	3	1	1	0.02	66.7	99.5522	627	100	99.7761	0.99752
6	3	1	1	0.03	66.6	99.403	627	100	99.7015	0.996693
6	3	1	1	0.04	66.8	99.7015	627	100	99.8507	0.998347
6	3	1	1	0.05	66.9	99.8507	627	100	99.9254	0.999174
6	3	1	1	0.1	66.4	99.1045	627	100	99.5522	0.995036
6	3	1	100	0	66.6	99.403	627	100	99.7015	0.996693
6	3	1	100	0.01	66.7	99.5522	627	100	99.7761	0.99752
6	3	1	100	0.02	66.7	99.5522	627	100	99.7761	0.99752
6	3	1	100	0.03	66.8	99.7015	627	100	99.8507	0.998347
6	3	1	100	0.04	66.8	99.7015	627	100	99.8507	0.998347
6	3	1	100	0.05	67	100	627	100	100	1
6	3	1	100	0.1	66.7	99.5522	627	100	99.7761	0.99752
6	3	1	10000	0	66.6	99.403	627	100	99.7015	0.996693
6	3	1	10000	0.01	66.9	99.8507	627	100	99.9254	0.999174
6	3	1	10000	0.02	66.2	98.806	627	100	99.403	0.993378
6	3	1	10000	0.03	67	100	627	100	100	1
6	3	1	10000	0.04	66.6	99.403	627	100	99.7015	0.996693
6	3	1	10000	0.05	67	100	627	100	100	1
6	3	1	10000	0.1	66.5	99.2537	627	100	99.6269	0.995865
6	6	0	0.01	0	67	100	627	100	100	1
6	6	0	0.01	0.01	66.9	99.8507	627	100	99.9254	0.999174
6	6	0	0.01	0.02	66.9	99.8507	627	100	99.9254	0.999174
6	6	0	0.01	0.03	67	100	627	100	100	1
6	6	0	0.01	0.04	67	100	627	100	100	1
6	6	0	0.01	0.05	66.7	99.5522	627	100	99.7761	0.99752
6	6	0	0.01	0.1	66.9	99.8507	627	100	99.9254	0.999174
6	6	0	0.1	0	67	100	627	100	100	1
6	6	0	0.1	0.01	66.9	99.8507	627	100	99.9254	0.999174
6	6	0	0.1	0.02	66.7	99.5522	627	100	99.7761	0.99752
6	6	0	0.1	0.03	66.6	99.403	627	100	99.7015	0.996693
6	6	0	0.1	0.04	66.9	99.8507	627	100	99.9254	0.999174
6	6	0	0.1	0.05	66.6	99.403	627	100	99.7015	0.996693
6	6	0	0.1	0.1	66.5	99.2537	627	100	99.6269	0.995865
6	6	0	1	0	66.8	99.7015	627	100	99.8507	0.998347
6	6	0	1	0.01	66.7	99.5522	627	100	99.7761	0.99752
6	6	0	1	0.02	66.9	99.8507	627	100	99.9254	0.999174
6	6	0	1	0.03	67	100	627	100	100	1
6	6	0	1	0.04	66.4	99.1045	627	100	99.5522	0.995036
6	6	0	1	0.05	66.7	99.5522	627	100	99.7761	0.99752
6	6	0	1	0.1	66.8	99.7015	627	100	99.8507	0.998347
6	6	0	100	0	66.6	99.403	627	100	99.7015	0.996693
6	6	0	100	0.01	66.9	99.8507	627	100	99.9254	0.999174
6	6	0	100	0.02	66.8	99.7015	627	100	99.8507	0.998347
6	6	0	100	0.03	66.7	99.5522	627	100	99.7761	0.99752
6	6	0	100	0.04	66.9	99.8507	627	100	99.9254	0.999174
6	6	0	100	0.05	67	100	627	100	100	1
6	6	0	100	0.1	66.8	99.7015	627	100	99.8507	0.998347
6	6	0	10000	0	66.9	99.8507	627	100	99.9254	0.999174
6	6	0	10000	0.01	66.7	99.5522	627	100	99.7761	0.99752
6	6	0	10000	0.02	67	100	627	100	100	1
6	6	0	10000	0.03	66.7	99.5522	627	100	99.7761	0.99752
6	6	0	10000	0.04	66.9	99.8507	627	100	99.9254	0.999174
6	6	0	10000	0.05	66.9	99.8507	627	100	99.9254	0.999174
6	6	0	10000	0.1	66.7	99.5522	627	100	99.7761	0.99752
6	6	1	0.01	0	66.7	99.5522	627	100	99.7761	0.99752
6	6	1	0.01	0.01	66.6	99.403	627	100	99.7015	0.996693
6	6	1	0.01	0.02	66.9	99.8507	627	100	99.9254	0.999174
6	6	1	0.01	0.03	67	100	627	100	100	1
6	6	1	0.01	0.04	67	100	627	100	100	1
6	6	1	0.01	0.05	66.9	99.8507	627	100	99.9254	0.999174
6	6	1	0.01	0.1	66.8	99.7015	627	100	99.8507	0.998347
6	6	1	0.1	0	66.7	99.5522	627	100	99.7761	0.99752
6	6	1	0.1	0.01	67	100	627	100	100	1
6	6	1	0.1	0.02	66.9	99.8507	627	100	99.9254	0.999174
6	6	1	0.1	0.03	66.8	99.7015	627	100	99.8507	0.998347
6	6	1	0.1	0.04	66.8	99.7015	627	100	99.8507	0.998347
6	6	1	0.1	0.05	66.9	99.8507	627	100	99.9254	0.999174
6	6	1	0.1	0.1	66.2	98.806	627	100	99.403	0.993378
6	6	1	1	0	66.6	99.403	627	100	99.7015	0.996693
6	6	1	1	0.01	66.9	99.8507	627	100	99.9254	0.999174
6	6	1	1	0.02	66.9	99.8507	627	100	99.9254	0.999174
6	6	1	1	0.03	66.5	99.2537	627	100	99.6269	0.995865
6	6	1	1	0.04	66.7	99.5522	627	100	99.7761	0.99752
6	6	1	1	0.05	66.7	99.5522	627	100	99.7761	0.99752
6	6	1	1	0.1	66.9	99.8507	627	100	99.9254	0.999174
6	6	1	100	0	66.6	99.403	627	100	99.7015	0.996693
6	6	1	100	0.01	66.8	99.7015	627	100	99.8507	0.998347
6	6	1	100	0.02	66.7	99.5522	627	100	99.7761	0.99752
6	6	1	100	0.03	66.8	99.7015	627	100	99.8507	0.998347
6	6	1	100	0.04	66.7	99.5522	627	100	99.7761	0.99752
6	6	1	100	0.05	66.8	99.7015	627	100	99.8507	0.998347
6	6	1	100	0.1	66.8	99.7015	627	100	99.8507	0.998347
6	6	1	10000	0	67	100	627	100	100	1
6	6	1	10000	0.01	67	100	627	100	100	1
6	6	1	10000	0.02	66.9	99.8507	627	100	99.9254	0.999174
6	6	1	10000	0.03	66.8	99.7015	627	100	99.8507	0.998347
6	6	1	10000	0.04	67	100	627	100	100	1
6	6	1	10000	0.05	67	100	627	100	100	1
6	6	1	10000	0.1	66.9	99.8507	627	100	99.9254	0.999174
1	0	0	0.01	0	63.7	95.0746	621.7	99.1547	97.1147	0.930021
1	0	0	0.01	0.01	63.6	94.9254	621.7	99.1547	97.04	0.929147
1	0	0	0.01	0.02	63.2	94.3284	621.9	99.1866	96.7575	0.927169
1	0	0	0.01	0.03	62.9	93.8806	621.8	99.1707	96.5256	0.923777
1	0	0	0.01	0.04	63.9	95.3731	621.7	99.1547	97.2639	0.931767
1	0	0	0.01	0.05	63.7	95.0746	622	99.2026	97.1386	0.932299
1	0	0	0.01	0.1	64.1	95.6716	622.1	99.2185	97.4451	0.936543
1	0	0	0.1	0	62	92.5373	621	99.0431	95.7902	0.909771
1	0	0	0.1	0.01	62	92.5373	621.5	99.1228	95.8301	0.913564
1	0	0	0.1	0.02	62.8	93.7313	621.6	99.1388	96.435	0.921376
1	0	0	0.1	0.03	61.7	92.0896	620.2	98.9155	95.5025	0.90111
1	0	0	0.1	0.04	60.9	90.8955	621	99.0431	94.9693	0.899986
1	0	0	0.1	0.05	61.9	92.3881	621	99.0431	95.7156	0.908884
1	0	0	0.1	0.1	61.4	91.6418	621.2	99.075	95.3584	0.905961
1	0	0	1	0	62.2	92.8358	621.5	99.1228	95.9793	0.915331
1	0	0	1	0.01	60.8	90.7463	621.4	99.1069	94.9266	0.90215
1	0	0	1	0.02	61.5	91.791	620.9	99.0271	95.4091	0.904575
1	0	0	1	0.03	61.4	91.6418	621.3	99.0909	95.3664	0.906723
1	0	0	1	0.04	62.2	92.8358	621.1	99.059	95.9474	0.912297
1	0	0	1	0.05	62.3	92.9851	621.4	99.1069	96.046	0.915453
1	0	0	1	0.1	62	92.5373	621.5	99.1228	95.8301	0.913564
1	0	0	100	0	61.9	92.3881	621.5	99.1228	95.7554	0.91268
1	0	0	100	0.01	61.1	91.194	620.2	98.9155	95.0548	0.895746
1	0	0	100	0.02	62	92.5373	621.4	99.1069	95.8221	0.912802
1	0	0	100	0.03	60.8	90.7463	621.3	99.0909	94.9186	0.901383
1	0	0	100	0.04	61.6	91.9403	621.1	99.059	95.4997	0.906978
1	0	0	100	0.05	61.5	91.791	621	99.0431	95.4171	0.905332
1	0	0	100	0.1	62.8	93.7313	621.6	99.1388	96.435	0.921376
1	0	0	10000	0	61.5	91.791	621.5	99.1228	95.4569	0.909139
1	0	0	10000	0.01	61	91.0448	620.8	99.0112	95.028	0.899362
1	0	0	10000	0.02	61.9	92.3881	621.2	99.075	95.7315	0.910398
1	0	0	10000	0.03	60.8	90.7463	622.5	99.2823	95.0143	0.910695
1	0	0	10000	0.04	60.3	90	621.1	99.059	94.5295	0.895384
1	0	0	10000	0.05	61.9	92.3881	621.3	99.0909	95.7395	0.911157
1	0	0	10000	0.1	62.1	92.6866	620.4	98.9474	95.817	0.90616
1	0	1	0.01	0	64.4	96.1194	622.3	99.2504	97.6849	0.940671
1	0	1	0.01	0.01	63.2	94.3284	621.8	99.1707	96.7495	0.926407
1	0	1	0.01	0.02	63	94.0299	622	99.2026	96.6162	0.926182
1	0	1	0.01	0.03	63.6	94.9254	622.1	99.2185	97.0719	0.93219
1	0	1	0.01	0.04	63.4	94.6269	622.2	99.2344	96.9307	0.93121
1	0	1	0.01	0.05	63.3	94.4776	621.9	99.1866	96.8321	0.928044
1	0	1	0.01	0.1	63.9	95.3731	622.2	99.2344	97.3038	0.935566
1	0	1	0.1	0	61.9	92.3881	621.5	99.1228	95.7554	0.91268
1	0	1	0.1	0.01	62	92.5373	621.5	99.1228	95.8301	0.913564
1	0	1	0.1	0.02	61.3	91.4925	621.3	99.0909	95.2917	0.905834
1	0	1	0.1	0.03	62.5	93.2836	621.6	99.1388	96.2112	0.918737
1	0	1	0.1	0.04	61.5	91.791	622	99.2026	95.4968	0.912986
1	0	1	0.1	0.05	62.6	93.4328	621.2	99.075	96.2539	0.916586
1	0	1	0.1	0.1	61.5	91.791	620.5	98.9633	95.3772	0.901565
1	0	1	1	0	61.7	92.0896	620.8	99.0112	95.5504	0.9056
1	0	1	1	0.01	61.3	91.4925	621.1	99.059	95.2758	0.904311
1	0	1	1	0.02	61.3	91.4925	620.4	98.9474	95.22	0.899031
1	0	1	1	0.03	62.4	93.1343	621.9	99.1866	96.1605	0.920151
1	0	1	1	0.04	61.3	91.4925	622.5	99.2823	95.3874	0.915113
1	0	1	1	0.05	61.5	91.791	621.9	99.1866	95.4888	0.912214
1	0	1	1	0.1	61.1	91.194	620.8	99.0112	95.1026	0.900255
1	0	1	100	0	61.9	92.3881	621.1	99.059	95.7235	0.90964
1	0	1	100	0.01	61.6	91.9403	620.7	98.9952	95.4678	0.903957
1	0	1	100	0.02	62.4	93.1343	621.2	99.075	96.1046	0.91482
1	0	1	100	0.03	61.4	91.6418	621.2	99.075	95.3584	0.905961
1	0	1	100	0.04	61.4	91.6418	621.1	99.059	95.3504	0.905201
1	0	1	100	0.05	61.5	91.791	622	99.2026	95.4968	0.912986
1	0	1	100	0.1	61.5	91.791	621.6	99.1388	95.4649	0.909905
1	0	1	10000	0	61.8	92.2388	620.6	98.9793	95.609	0.904986
1	0	1	10000	0.01	60.8	90.7463	620.2	98.9155	94.8309	0.893057
1	0	1	10000	0.02	61.6	91.9403	620.9	99.0271	95.4837	0.905465
1	0	1	10000	0.03	62.6	93.4328	621.8	99.1707	96.3017	0.921143
1	0	1	10000	0.04	62.1	92.6866	621.5	99.1228	95.9047	0.914448
1	0	1	10000	0.05	61.2	91.3433	620.7	98.9952	95.1692	0.900392
1	0	1	10000	0.1	61.9	92.3881	620.9	99.0271	95.7076	0.90813
1	3	0	0.01	0	63.8	95.2239	621.8	99.1707	97.1973	0.931651
1	3	0	0.01	0.01	63.6	94.9254	622.3	99.2504	97.0879	0.933721
1	3	0	0.01	0.02	63.5	94.7761	622.3	99.2504	97.0133	0.932849
1	3	0	0.01	0.03	63.9	95.3731	622	99.2026	97.2878	0.934042
1	3	0	0.01	0.04	63.9	95.3731	621.9	99.1866	97.2799	0.933282
1	3	0	0.01	0.05	63.7	95.0746	621.6	99.1388	97.1067	0.929265
1	3	0	0.01	0.1	63.8	95.2239	622.5	99.2823	97.2531	0.936996
1	3	0	0.1	0	62.3	92.9851	621.3	99.0909	96.038	0.914694
1	3	0	0.1	0.01	62.5	93.2836	620.8	99.0112	96.1474	0.912695
1	3	0	0.1	0.02	61.8	92.2388	621.8	99.1707	95.7047	0.914095
1	3	0	0.1	0.03	62.2	92.8358	620.8	99.0112	95.9235	0.910038
1	3	0	0.1	0.04	61.7	92.0896	621.9	99.1866	95.6381	0.913981
1	3	0	0.1	0.05	62.5	93.2836	621.3	99.0909	96.1872	0.916459
1	3	0	0.1	0.1	62.2	92.8358	621.3	99.0909	95.9634	0.913811
1	3	0	1	0	62.4	93.1343	622.1	99.2185	96.1764	0.921688
1	3	0	1	0.01	61.4	91.6418	622.1	99.2185	95.4301	0.912877
1	3	0	1	0.02	62.5	93.2836	621.7	99.1547	96.2191	0.9195
1	3	0	1	0.03	62.4	93.1343	621.5	99.1228	96.1286	0.917095
1	3	0	1	0.04	62	92.5373	622.6	99.2982	95.9178	0.922054
1	3	0	1	0.05	62.4	93.1343	622.2	99.2344	96.1844	0.922459
1	3	0	1	0.1	61	91.0448	622.2	99.2344	95.1396	0.910117
1	3	0	100	0	61.5	91.791	622.8	99.3301	95.5606	0.91923
1	3	0	100	0.01	62.6	93.4328	621.8	99.1707	96.3017	0.921143
1	3	0	100	0.02	62.4	93.1343	622.2	99.2344	96.1844	0.922459
1	3	0	100	0.03	61.8	92.2388	622	99.2026	95.7207	0.915635
1	3	0	100	0.04	62.7	93.5821	622.6	99.2982	96.4402	0.928185
1	3	0	100	0.05	62.5	93.2836	621.9	99.1866	96.2351	0.92103
1	3	0	100	0.1	62	92.5373	621.2	99.075	95.8061	0.911283
1	3	0	10000	0	62.9	93.8806	622.2	99.2344	96.5575	0.926842
1	3	0	10000	0.01	62.6	93.4328	621.7	99.1547	96.2938	0.92038
1	3	0	10000	0.02	61.8	92.2388	622.3	99.2504	95.7446	0.917959
1	3	0	10000	0.03	62.2	92.8358	622.1	99.2185	96.0272	0.91993
1	3	0	10000	0.04	62	92.5373	621.8	99.1707	95.854	0.91586
1	3	0	10000	0.05	62	92.5373	622.4	99.2663	95.9018	0.920496
1	3	0	10000	0.1	62.2	92.8358	620.7	98.9952	95.9155	0.909289
1	3	1	0.01	0	63	94.0299	621.9	99.1866	96.6082	0.925418
1	3	1	0.01	0.01	63.5	94.7761	622.3	99.2504	97.0133	0.932849
1	3	1	0.01	0.02	63.3	94.4776	622.4	99.2663	96.872	0.931875
1	3	1	0.01	0.03	63.4	94.6269	622	99.2026	96.9147	0.929681
1	3	1	0.01	0.04	63.3	94.4776	622.4	99.2663	96.872	0.931875
1	3	1	0.01	0.05	63.8	95.2239	622	99.2026	97.2132	0.933171
1	3	1	0.01	0.1	63.1	94.1791	622.1	99.2185	96.6988	0.927823
1	3	1	0.1	0	61.9	92.3881	621	99.0431	95.7156	0.908884
1	3	1	0.1	0.01	62.2	92.8358	622	99.2026	96.0192	0.91916
1	3	1	0.1	0.02	62.7	93.5821	620.2	98.9155	96.2488	0.910003
1	3	1	0.1	0.03	62.3	92.9851	621.2	99.075	96.03	0.913937
1	3	1	0.1	0.04	61.6	91.9403	621.8	99.1707	95.5555	0.912327
1	3	1	0.1	0.05	62.3	92.9851	620.9	99.0271	96.0061	0.911675
1	3	1	0.1	0.1	61.8	92.2388	620.1	98.8995	95.5692	0.901259
1	3	1	1	0	61.8	92.2388	622.3	99.2504	95.7446	0.917959
1	3	1	1	0.01	62.9	93.8806	621.5	99.1228	96.5017	0.921496
1	3	1	1	0.02	61.7	92.0896	622.1	99.2185	95.654	0.915526
1	3	1	1	0.03	62.2	92.8358	622.1	99.2185	96.0272	0.91993
1	3	1	1	0.04	62.3	92.9851	621.5	99.1228	96.0539	0.916213
1	3	1	1	0.05	62.6	93.4328	621.6	99.1388	96.2858	0.919618
1	3	1	1	0.1	62.3	92.9851	621	99.0431	96.0141	0.912428
1	3	1	100	0	62.6	93.4328	621.9	99.1866	96.3097	0.921908
1	3	1	100	0.01	62.5	93.2836	621.2	99.075	96.1793	0.915703
1	3	1	100	0.02	62.2	92.8358	620.8	99.0112	95.9235	0.910038
1	3	1	100	0.03	61.9	92.3881	622.7	99.3142	95.8511	0.921959
1	3	1	100	0.04	62.2	92.8358	621	99.0431	95.9394	0.911542
1	3	1	100	0.05	62.2	92.8358	620.8	99.0112	95.9235	0.910038
1	3	1	100	0.1	62.7	93.5821	621	99.0431	96.3126	0.915962
1	3	1	10000	0	62.6	93.4328	622.1	99.2185	96.3257	0.923444
1	3	1	10000	0.01	63.3	94.4776	622.2	99.2344	96.856	0.930338
1	3	1	10000	0.02	62.3	92.9851	622	99.2026	96.0938	0.920039
1	3	1	10000	0.03	61.6	91.9403	621.6	99.1388	95.5395	0.910791
1	3	1	10000	0.04	62.8	93.7313	621.9	99.1866	96.459	0.923664
1	3	1	10000	0.05	61.9	92.3881	622.9	99.3461	95.8671	0.923529
1	3	1	10000	0.1	62.3	92.9851	622.6	99.2982	96.1417	0.924685
1	6	0	0.01	0	63.8	95.2239	621.9	99.1866	97.2052	0.93241
1	6	0	0.01	0.01	63.1	94.1791	622	99.2026	96.6908	0.927058
1	6	0	0.01	0.02	62.6	93.4328	621.9	99.1866	96.3097	0.921908
1	6	0	0.01	0.03	63.8	95.2239	622.3	99.2504	97.2371	0.935461
1	6	0	0.01	0.04	64.3	95.9701	622.3	99.2504	97.6103	0.939804
1	6	0	0.01	0.05	63.9	95.3731	622.1	99.2185	97.2958	0.934803
1	6	0	0.01	0.1	64.1	95.6716	621.8	99.1707	97.4211	0.934267
1	6	0	0.1	0	62.7	93.5821	620.2	98.9155	96.2488	0.910003
1	6	0	0.1	0.01	62.7	93.5821	621.1	99.059	96.3206	0.916714
1	6	0	0.1	0.02	62.1	92.6866	621.4	99.1069	95.8967	0.913686
1	6	0	0.1	0.03	61.8	92.2388	621.2	99.075	95.6569	0.909512
1	6	0	0.1	0.04	61.4	91.6418	621.7	99.1547	95.3982	0.909787
1	6	0	0.1	0.05	60.7	90.597	621.2	99.075	94.836	0.899726
1	6	0	0.1	0.1	62.7	93.5821	621.1	99.059	96.3206	0.916714
1	6	0	1	0	63.2	94.3284	621.3	99.0909	96.7096	0.922621
1	6	0	1	0.01	62.6	93.4328	621.4	99.1069	96.2698	0.918098
1	6	0	1	0.02	61.3	91.4925	622.2	99.2344	95.3635	0.912771
1	6	0	1	0.03	61.6	91.9403	623	99.362	95.6512	0.921686
1	6	0	1	0.04	62.2	92.8358	621.9	99.1866	96.0112	0.918391
1	6	0	1	0.05	61.9	92.3881	621.9	99.1866	95.7873	0.915747
1	6	0	1	0.1	62.6	93.4328	621.7	99.1547	96.2938	0.92038
1	6	0	100	0	62.5	93.2836	621.3	99.0909	96.1872	0.916459
1	6	0	100	0.01	62.1	92.6866	622.4	99.2663	95.9765	0.921374
1	6	0	100	0.02	62.8	93.7313	621.8	99.1707	96.451	0.9229
1	6	0	100	0.03	62.6	93.4328	622.4	99.2663	96.3496	0.925759
1	6	0	100	0.04	62.3	92.9851	621.9	99.1866	96.0858	0.919271
1	6	0	100	0.05	62.7	93.5821	621.7	99.1547	96.3684	0.921259
1	6	0	100	0.1	62.7	93.5821	622.2	99.2344	96.4083	0.92509
1	6	0	10000	0	62	92.5373	621.5	99.1228	95.8301	0.913564
1	6	0	10000	0.01	62.5	93.2836	621.6	99.1388	96.2112	0.918737
1	6	0	10000	0.02	62.6	93.4328	622.2	99.2344	96.3336	0.924214
1	6	0	10000	0.03	62	92.5373	622.5	99.2823	95.9098	0.921274
1	6	0	10000	0.04	62.6	93.4328	622.1	99.2185	96.3257	0.923444
1	6	0	10000	0.05	62.8	93.7313	621.9	99.1866	96.459	0.923664
1	6	0	10000	0.1	62.1	92.6866	622.1	99.2185	95.9525	0.919051
1	6	1	0.01	0	63.9	95.3731	622.1	99.2185	97.2958	0.934803
1	6	1	0.01	0.01	64.2	95.8209	621.8	99.1707	97.4958	0.935137
1	6	1	0.01	0.02	63.1	94.1791	622	99.2026	96.6908	0.927058
1	6	1	0.01	0.03	63.4	94.6269	621.7	99.1547	96.8908	0.927398
1	6	1	0.01	0.04	63.7	95.0746	622.3	99.2504	97.1625	0.934591
1	6	1	0.01	0.05	64	95.5224	621.7	99.1547	97.3385	0.932639
1	6	1	0.01	0.1	63.5	94.7761	622	99.2026	96.9893	0.930554
1	6	1	0.1	0	62.2	92.8358	621.9	99.1866	96.0112	0.918391
1	6	1	0.1	0.01	62.5	93.2836	622.1	99.2185	96.251	0.922566
1	6	1	0.1	0.02	61.7	92.0896	621.7	99.1547	95.6221	0.912443
1	6	1	0.1	0.03	61.4	91.6418	621.3	99.0909	95.3664	0.906723
1	6	1	0.1	0.04	61.4	91.6418	621.4	99.1069	95.3743	0.907486
1	6	1	0.1	0.05	62.1	92.6866	621.7	99.1547	95.9206	0.915976
1	6	1	0.1	0.1	62.4	93.1343	621.9	99.1866	96.1605	0.920151
1	6	1	1	0	62.3	92.9851	622.4	99.2663	96.1257	0.92313
1	6	1	1	0.01	62.5	93.2836	621.7	99.1547	96.2191	0.9195
1	6	1	1	0.02	62.4	93.1343	621.9	99.1866	96.1605	0.920151
1	6	1	1	0.03	61.9	92.3881	621.9	99.1866	95.7873	0.915747
1	6	1	1	0.04	61.6	91.9403	621.8	99.1707	95.5555	0.912327
1	6	1	1	0.05	62.1	92.6866	622.8	99.3301	96.0084	0.924496
1	6	1	1	0.1	62.6	93.4328	622	99.2026	96.3177	0.922675
1	6	1	100	0	62	92.5373	622.3	99.2504	95.8939	0.919719
1	6	1	100	0.01	63.2	94.3284	622.2	99.2344	96.7814	0.929464
1	6	1	100	0.02	60.9	90.8955	621.8	99.1707	95.0331	0.906123
1	6	1	100	0.03	62.6	93.4328	621.5	99.1228	96.2778	0.918857
1	6	1	100	0.04	62	92.5373	622.3	99.2504	95.8939	0.919719
1	6	1	100	0.05	62.1	92.6866	621.8	99.1707	95.9286	0.916742
1	6	1	100	0.1	62.5	93.2836	622.8	99.3301	96.3069	0.927996
1	6	1	10000	0	63.5	94.7761	623.1	99.378	97.0771	0.939043
1	6	1	10000	0.01	62.6	93.4328	621.5	99.1228	96.2778	0.918857
1	6	1	10000	0.02	62.8	93.7313	621.7	99.1547	96.443	0.922137
1	6	1	10000	0.03	61.5	91.791	622.3	99.2504	95.5207	0.915315
1	6	1	10000	0.04	62.1	92.6866	620.9	99.0271	95.8568	0.909903
1	6	1	10000	0.05	62	92.5373	622.5	99.2823	95.9098	0.921274
1	6	1	10000	0.1	62.8	93.7313	622.3	99.2504	96.4909	0.926737

## Sheet: g6
Feature 1 (k-mers)	Feature 2 (PseAAC)	Feature 3 (Grouping of amino acids into classes based on their physicochemical properties)	Softness of the SVM Margin
k-mer size	lambda	used (1) or not used (0)	C	t	Correctly Classified GTA	Correctly Classified GTA (%)	Correctly Classified Virus	Correctly Classified Virus (%)	Weighted Accuracy (%)	MCC
0	0	1	0.01	0	60.8	99.6721	1.6	8.42105	54.0466	0.232232
0	0	1	0.01	0.01	60.7	99.5082	2.4	12.6316	56.0699	0.286076
0	0	1	0.01	0.02	60.8	99.6721	2.3	12.1053	55.8887	0.288051
0	0	1	0.01	0.03	60.6	99.3443	3.3	17.3684	58.3563	0.338629
0	0	1	0.01	0.04	60.8	99.6721	3.2	16.8421	58.2571	0.348375
0	0	1	0.01	0.05	61	100	0.7	3.68421	51.8421	0.168345
0	0	1	0.01	0.1	60.7	99.5082	2.7	14.2105	56.8594	0.307291
0	0	1	0.1	0	60.4	99.0164	4.2	22.1053	60.5608	0.378478
0	0	1	0.1	0.01	60.6	99.3443	3.7	19.4737	59.409	0.363163
0	0	1	0.1	0.02	60.4	99.0164	5.8	30.5263	64.7714	0.463408
0	0	1	0.1	0.03	60.6	99.3443	4.4	23.1579	61.2511	0.403215
0	0	1	0.1	0.04	60.6	99.3443	3.3	17.3684	58.3563	0.338629
0	0	1	0.1	0.05	60.6	99.3443	4.7	24.7368	62.0406	0.419462
0	0	1	0.1	0.1	60.3	98.8525	5.5	28.9474	63.8999	0.442446
0	0	1	1	0	59.4	97.377	12.4	65.2632	81.3201	0.70155
0	0	1	1	0.01	59.7	97.8689	12.2	64.2105	81.0397	0.705361
0	0	1	1	0.02	59.4	97.377	12.5	65.7895	81.5833	0.705467
0	0	1	1	0.03	59.3	97.2131	12.3	64.7368	80.975	0.69382
0	0	1	1	0.04	59.5	97.541	12.5	65.7895	81.6652	0.709281
0	0	1	1	0.05	59.4	97.377	12.5	65.7895	81.5833	0.705467
0	0	1	1	0.1	59.8	98.0328	12.5	65.7895	81.9111	0.720936
0	0	1	100	0	58.2	95.4098	14.3	75.2632	85.3365	0.733621
0	0	1	100	0.01	57.9	94.918	14.2	74.7368	84.8274	0.720006
0	0	1	100	0.02	58.1	95.2459	14.1	74.2105	84.7282	0.722536
0	0	1	100	0.03	57.9	94.918	14.3	75.2632	85.0906	0.723937
0	0	1	100	0.04	58.5	95.9016	14.1	74.2105	85.0561	0.73576
0	0	1	100	0.05	58.3	95.5738	13.8	72.6316	84.1027	0.71735
0	0	1	100	0.1	58	95.082	14.5	76.3158	85.6989	0.734966
0	0	1	10000	0	56.9	93.2787	14.4	75.7895	84.5341	0.697102
0	0	1	10000	0.01	57.5	94.2623	15.4	81.0526	87.6575	0.754521
0	0	1	10000	0.02	57.4	94.0984	14.8	77.8947	85.9965	0.728003
0	0	1	10000	0.03	57.4	94.0984	15.5	81.5789	87.8387	0.755409
0	0	1	10000	0.04	57	93.4426	15.2	80	86.7213	0.731792
0	0	1	10000	0.05	58.2	95.4098	15.1	79.4737	87.4418	0.764638
0	0	1	10000	0.1	57.5	94.2623	15	78.9474	86.6048	0.738902
0	3	0	0.01	0	59.7	97.8689	13.3	70	83.9344	0.747734
0	3	0	0.01	0.01	59.9	98.1967	14	73.6842	85.9405	0.781708
0	3	0	0.01	0.02	60	98.3607	14	73.6842	86.0224	0.785493
0	3	0	0.01	0.03	59.7	97.8689	13.5	71.0526	84.4607	0.755339
0	3	0	0.01	0.04	60.4	99.0164	13.7	72.1053	85.5608	0.789938
0	3	0	0.01	0.05	59.8	98.0328	13.1	68.9474	83.4901	0.743939
0	3	0	0.01	0.1	59.3	97.2131	13.6	71.5789	84.396	0.744359
0	3	0	0.1	0	59	96.7213	15.1	79.4737	88.0975	0.790942
0	3	0	0.1	0.01	59	96.7213	14.9	78.4211	87.5712	0.783373
0	3	0	0.1	0.02	59	96.7213	14.9	78.4211	87.5712	0.783373
0	3	0	0.1	0.03	59.3	97.2131	14.7	77.3684	87.2908	0.786181
0	3	0	0.1	0.04	58.8	96.3934	15.3	80.5263	88.4599	0.791809
0	3	0	0.1	0.05	58.9	96.5574	15.1	79.4737	88.0155	0.787569
0	3	0	0.1	0.1	58.8	96.3934	14.8	77.8947	87.1441	0.772799
0	3	0	1	0	58.4	95.7377	14	73.6842	84.711	0.728517
0	3	0	1	0.01	59.7	97.8689	14.5	76.3158	87.0923	0.792975
0	3	0	1	0.02	58.8	96.3934	14.8	77.8947	87.1441	0.772799
0	3	0	1	0.03	59.5	97.541	14	73.6842	85.6126	0.766884
0	3	0	1	0.04	59.6	97.7049	15.3	80.5263	89.1156	0.819147
0	3	0	1	0.05	58.8	96.3934	14.5	76.3158	86.3546	0.761327
0	3	0	1	0.1	58.5	95.9016	14.3	75.2632	85.5824	0.743522
0	3	0	100	0	59.1	96.8852	14.7	77.3684	87.1268	0.779222
0	3	0	100	0.01	59.3	97.2131	14	73.6842	85.4487	0.759655
0	3	0	100	0.02	58.4	95.7377	14	73.6842	84.711	0.728517
0	3	0	100	0.03	58.5	95.9016	13.6	71.5789	83.7403	0.716238
0	3	0	100	0.04	59.5	97.541	14.3	75.2632	86.4021	0.778219
0	3	0	100	0.05	58.6	96.0656	15.1	79.4737	87.7696	0.777598
0	3	0	100	0.1	58.2	95.4098	14	73.6842	84.547	0.721887
0	3	0	10000	0	59.3	97.2131	14.5	76.3158	86.7645	0.778631
0	3	0	10000	0.01	58.5	95.9016	14.1	74.2105	85.0561	0.73576
0	3	0	10000	0.02	58.6	96.0656	14	73.6842	84.8749	0.735248
0	3	0	10000	0.03	59.3	97.2131	14.1	74.2105	85.7118	0.763462
0	3	0	10000	0.04	59.5	97.541	14.7	77.3684	87.4547	0.79325
0	3	0	10000	0.05	60	98.3607	14.5	76.3158	87.3382	0.804044
0	3	0	10000	0.1	59.2	97.0492	14.4	75.7895	86.4193	0.771322
0	3	1	0.01	0	60.1	98.5246	13.7	72.1053	85.3149	0.778153
0	3	1	0.01	0.01	60	98.3607	13.8	72.6316	85.4961	0.778033
0	3	1	0.01	0.02	59.4	97.377	13.2	69.4737	83.4254	0.732644
0	3	1	0.01	0.03	60	98.3607	13.3	70	84.1803	0.759272
0	3	1	0.01	0.04	59.9	98.1967	13.5	71.0526	84.6247	0.762943
0	3	1	0.01	0.05	60.1	98.5246	13.7	72.1053	85.3149	0.778153
0	3	1	0.01	0.1	59.6	97.7049	13.4	70.5263	84.1156	0.747774
0	3	1	0.1	0	58.3	95.5738	15.1	79.4737	87.5237	0.767843
0	3	1	0.1	0.01	59.2	97.0492	15.6	82.1053	89.5772	0.816498
0	3	1	0.1	0.02	58.8	96.3934	15.5	81.5789	88.9862	0.799377
0	3	1	0.1	0.03	59	96.7213	15.8	83.1579	89.9396	0.817279
0	3	1	0.1	0.04	58.7	96.2295	15.2	80	88.1148	0.784704
0	3	1	0.1	0.05	58.9	96.5574	15.4	81.0526	88.805	0.798915
0	3	1	0.1	0.1	58.7	96.2295	15	78.9474	87.5884	0.777086
0	3	1	1	0	58.6	96.0656	15.1	79.4737	87.7696	0.777598
0	3	1	1	0.01	58.5	95.9016	14.2	74.7368	85.3192	0.739644
0	3	1	1	0.02	59	96.7213	14.9	78.4211	87.5712	0.783373
0	3	1	1	0.03	59.3	97.2131	14.4	75.7895	86.5013	0.774848
0	3	1	1	0.04	59.2	97.0492	14.7	77.3684	87.2088	0.782688
0	3	1	1	0.05	59	96.7213	13.5	71.0526	83.887	0.729724
0	3	1	1	0.1	59.3	97.2131	14.4	75.7895	86.5013	0.774848
0	3	1	100	0	59	96.7213	13.8	72.6316	84.6764	0.741328
0	3	1	100	0.01	58.9	96.5574	13.6	71.5789	84.0682	0.730071
0	3	1	100	0.02	59.6	97.7049	14.3	75.2632	86.484	0.781843
0	3	1	100	0.03	59.5	97.541	14.7	77.3684	87.4547	0.79325
0	3	1	100	0.04	59.4	97.377	14.6	76.8421	87.1096	0.785941
0	3	1	100	0.05	59	96.7213	13.7	72.1053	84.4133	0.737467
0	3	1	100	0.1	58.7	96.2295	15	78.9474	87.5884	0.777086
0	3	1	10000	0	59	96.7213	15	78.9474	87.8343	0.78716
0	3	1	10000	0.01	59	96.7213	14.8	77.8947	87.308	0.77958
0	3	1	10000	0.02	59	96.7213	14.8	77.8947	87.308	0.77958
0	3	1	10000	0.03	58.6	96.0656	14.2	74.7368	85.4012	0.743004
0	3	1	10000	0.04	59.2	97.0492	14.2	74.7368	85.893	0.763716
0	3	1	10000	0.05	59.4	97.377	14.2	74.7368	86.0569	0.770841
0	3	1	10000	0.1	59	96.7213	14.2	74.7368	85.7291	0.756703
0	6	0	0.01	0	60.1	98.5246	13.2	69.4737	83.9991	0.759429
0	6	0	0.01	0.01	60.8	99.6721	12.8	67.3684	83.5203	0.77334
0	6	0	0.01	0.02	60.1	98.5246	12.6	66.3158	82.4202	0.736732
0	6	0	0.01	0.03	59.9	98.1967	13.4	70.5263	84.3615	0.759171
0	6	0	0.01	0.04	60.3	98.8525	12.9	67.8947	83.3736	0.756173
0	6	0	0.01	0.05	60	98.3607	13.1	68.9474	83.654	0.75172
0	6	0	0.01	0.1	60	98.3607	13	68.4211	83.3909	0.747934
0	6	0	0.1	0	58.8	96.3934	14.7	77.3684	86.8809	0.768981
0	6	0	0.1	0.01	58.9	96.5574	15.4	81.0526	88.805	0.798915
0	6	0	0.1	0.02	59.4	97.377	15.4	81.0526	89.2148	0.815882
0	6	0	0.1	0.03	59.4	97.377	15.1	79.4737	88.4254	0.804692
0	6	0	0.1	0.04	59.2	97.0492	15.3	80.5263	88.7877	0.805273
0	6	0	0.1	0.05	58.4	95.7377	15.9	83.6842	89.711	0.801602
0	6	0	0.1	0.1	59.1	96.8852	15.6	82.1053	89.4953	0.813126
0	6	0	1	0	58.9	96.5574	14.3	75.2632	85.9103	0.757077
0	6	0	1	0.01	59.1	96.8852	14.5	76.3158	86.6005	0.771629
0	6	0	1	0.02	59	96.7213	14.1	74.2105	85.4659	0.752869
0	6	0	1	0.03	59.5	97.541	14.7	77.3684	87.4547	0.79325
0	6	0	1	0.04	59.5	97.541	14.3	75.2632	86.4021	0.778219
0	6	0	1	0.05	58.6	96.0656	14.3	75.2632	85.6644	0.746872
0	6	0	1	0.1	59.3	97.2131	14.9	78.4211	87.8171	0.793709
0	6	0	100	0	59	96.7213	14.6	76.8421	86.7817	0.771978
0	6	0	100	0.01	59.2	97.0492	14.7	77.3684	87.2088	0.782688
0	6	0	100	0.02	59.3	97.2131	14.7	77.3684	87.2908	0.786181
0	6	0	100	0.03	58.8	96.3934	14.4	75.7895	86.0915	0.757491
0	6	0	100	0.04	59.5	97.541	15.1	79.4737	88.5073	0.808196
0	6	0	100	0.05	59.3	97.2131	15	78.9474	88.0802	0.797464
0	6	0	100	0.1	59.5	97.541	14.7	77.3684	87.4547	0.79325
0	6	0	10000	0	59.5	97.541	14.1	74.2105	85.8758	0.770668
0	6	0	10000	0.01	59.3	97.2131	15.5	81.5789	89.396	0.816169
0	6	0	10000	0.02	58.9	96.5574	14.9	78.4211	87.4892	0.77998
0	6	0	10000	0.03	59.4	97.377	14.3	75.2632	86.3201	0.774624
0	6	0	10000	0.04	59.3	97.2131	14.1	74.2105	85.7118	0.763462
0	6	0	10000	0.05	59.5	97.541	13.8	72.6316	85.0863	0.759296
0	6	0	10000	0.1	59.3	97.2131	13.9	73.1579	85.1855	0.755841
0	6	1	0.01	0	60.4	99.0164	13.1	68.9474	83.9819	0.767719
0	6	1	0.01	0.01	60.3	98.8525	12.7	66.8421	82.8473	0.748655
0	6	1	0.01	0.02	59.6	97.7049	12.8	67.3684	82.5367	0.724749
0	6	1	0.01	0.03	60.1	98.5246	12.6	66.3158	82.4202	0.736732
0	6	1	0.01	0.04	60	98.3607	13	68.4211	83.3909	0.747934
0	6	1	0.01	0.05	60.6	99.3443	13	68.4211	83.8827	0.772253
0	6	1	0.01	0.1	60.3	98.8525	12.9	67.8947	83.3736	0.756173
0	6	1	0.1	0	59.5	97.541	15.6	82.1053	89.8231	0.826768
0	6	1	0.1	0.01	59.2	97.0492	15.3	80.5263	88.7877	0.805273
0	6	1	0.1	0.02	59.2	97.0492	15	78.9474	87.9983	0.794003
0	6	1	0.1	0.03	58.8	96.3934	15.2	80	88.1967	0.788018
0	6	1	0.1	0.04	58.9	96.5574	15.4	81.0526	88.805	0.798915
0	6	1	0.1	0.05	59.1	96.8852	15.1	79.4737	88.1795	0.794341
0	6	1	0.1	0.1	58.8	96.3934	15.1	79.4737	87.9336	0.784221
0	6	1	1	0	58.6	96.0656	13.9	73.1579	84.6117	0.731361
0	6	1	1	0.01	59.2	97.0492	14.5	76.3158	86.6825	0.775116
0	6	1	1	0.02	59.2	97.0492	14.9	78.4211	87.7351	0.790237
0	6	1	1	0.03	59	96.7213	14.5	76.3158	86.5186	0.768168
0	6	1	1	0.04	58.8	96.3934	14.1	74.2105	85.302	0.745946
0	6	1	1	0.05	58.9	96.5574	14.6	76.8421	86.6997	0.768554
0	6	1	1	0.1	58.8	96.3934	14.3	75.2632	85.8283	0.753649
0	6	1	100	0	59.4	97.377	14.3	75.2632	86.3201	0.774624
0	6	1	100	0.01	59.2	97.0492	15	78.9474	87.9983	0.794003
0	6	1	100	0.02	59.4	97.377	15	78.9474	88.1622	0.800952
0	6	1	100	0.03	59.1	96.8852	14.8	77.8947	87.39	0.783009
0	6	1	100	0.04	59.3	97.2131	14.4	75.7895	86.5013	0.774848
0	6	1	100	0.05	58.2	95.4098	14.6	76.8421	86.126	0.745297
0	6	1	100	0.1	59.8	98.0328	14.8	77.8947	87.9638	0.807776
0	6	1	10000	0	58.3	95.5738	14.8	77.8947	86.7343	0.756282
0	6	1	10000	0.01	59.5	97.541	14.8	77.8947	87.7179	0.796994
0	6	1	10000	0.02	59.6	97.7049	13.6	71.5789	84.6419	0.755391
0	6	1	10000	0.03	59.3	97.2131	14.1	74.2105	85.7118	0.763462
0	6	1	10000	0.04	59.6	97.7049	14.2	74.7368	86.2209	0.778082
0	6	1	10000	0.05	59	96.7213	14.4	75.7895	86.2554	0.764353
0	6	1	10000	0.1	59.2	97.0492	14.7	77.3684	87.2088	0.782688
2	0	0	0.01	0	59.7	97.8689	15.9	83.6842	90.7765	0.844769
2	0	0	0.01	0.01	59.8	98.0328	15.9	83.6842	90.8585	0.848263
2	0	0	0.01	0.02	59.6	97.7049	16.1	84.7368	91.2209	0.848653
2	0	0	0.01	0.03	59.8	98.0328	15.9	83.6842	90.8585	0.848263
2	0	0	0.01	0.04	59.9	98.1967	15.6	82.1053	90.151	0.840829
2	0	0	0.01	0.05	59.6	97.7049	15.8	83.1579	90.4314	0.837619
2	0	0	0.01	0.1	59.4	97.377	15.8	83.1579	90.2675	0.830738
2	0	0	0.1	0	59.6	97.7049	15.9	83.6842	90.6946	0.841301
2	0	0	0.1	0.01	59.5	97.541	15.5	81.5789	89.56	0.823063
2	0	0	0.1	0.02	59.8	98.0328	16	84.2105	91.1217	0.851919
2	0	0	0.1	0.03	59.7	97.8689	15.9	83.6842	90.7765	0.844769
2	0	0	0.1	0.04	59.4	97.377	15.9	83.6842	90.5306	0.834442
2	0	0	0.1	0.05	60	98.3607	15.7	82.6316	90.4961	0.848057
2	0	0	0.1	0.1	59.3	97.2131	15.6	82.1053	89.6592	0.819896
2	0	0	1	0	59.8	98.0328	15.8	83.1579	90.5953	0.844604
2	0	0	1	0.01	59.7	97.8689	15.9	83.6842	90.7765	0.844769
2	0	0	1	0.02	59.6	97.7049	15.8	83.1579	90.4314	0.837619
2	0	0	1	0.03	59.6	97.7049	16	84.2105	90.9577	0.844979
2	0	0	1	0.04	59.8	98.0328	15.8	83.1579	90.5953	0.844604
2	0	0	1	0.05	59.7	97.8689	15.6	82.1053	89.9871	0.833745
2	0	0	1	0.1	59.9	98.1967	16.1	84.7368	91.4668	0.859069
2	0	0	100	0	59.6	97.7049	15.3	80.5263	89.1156	0.819147
2	0	0	100	0.01	59.7	97.8689	15.7	82.6316	90.2502	0.837424
2	0	0	100	0.02	59.9	98.1967	16	84.2105	91.2036	0.855429
2	0	0	100	0.03	59.6	97.7049	15.7	82.6316	90.1682	0.833933
2	0	0	100	0.04	59.4	97.377	16.1	84.7368	91.0569	0.841836
2	0	0	100	0.05	59.7	97.8689	15.8	83.1579	90.5134	0.841098
2	0	0	100	0.1	59.6	97.7049	15.7	82.6316	90.1682	0.833933
2	0	0	10000	0	59.5	97.541	15.8	83.1579	90.3494	0.834166
2	0	0	10000	0.01	59.8	98.0328	15.8	83.1579	90.5953	0.844604
2	0	0	10000	0.02	59.8	98.0328	15.7	82.6316	90.3322	0.840941
2	0	0	10000	0.03	60	98.3607	15.9	83.6842	91.0224	0.855333
2	0	0	10000	0.04	59.7	97.8689	15.8	83.1579	90.5134	0.841098
2	0	0	10000	0.05	59.8	98.0328	15.7	82.6316	90.3322	0.840941
2	0	0	10000	0.1	59.7	97.8689	15.7	82.6316	90.2502	0.837424
2	0	1	0.01	0	59.5	97.541	15.7	82.6316	90.0863	0.830469
2	0	1	0.01	0.01	59.7	97.8689	15.6	82.1053	89.9871	0.833745
2	0	1	0.01	0.02	59.8	98.0328	15.9	83.6842	90.8585	0.848263
2	0	1	0.01	0.03	59.8	98.0328	15.7	82.6316	90.3322	0.840941
2	0	1	0.01	0.04	59.5	97.541	15.7	82.6316	90.0863	0.830469
2	0	1	0.01	0.05	59.4	97.377	15.9	83.6842	90.5306	0.834442
2	0	1	0.01	0.1	59.9	98.1967	15.8	83.1579	90.6773	0.848137
2	0	1	0.1	0	59.7	97.8689	15.7	82.6316	90.2502	0.837424
2	0	1	0.1	0.01	59.8	98.0328	15.9	83.6842	90.8585	0.848263
2	0	1	0.1	0.02	59.4	97.377	15.9	83.6842	90.5306	0.834442
2	0	1	0.1	0.03	59.8	98.0328	15.8	83.1579	90.5953	0.844604
2	0	1	0.1	0.04	59.7	97.8689	16.1	84.7368	91.3028	0.852099
2	0	1	0.1	0.05	59.6	97.7049	16.1	84.7368	91.2209	0.848653
2	0	1	0.1	0.1	59.8	98.0328	15.5	81.5789	89.8059	0.833602
2	0	1	1	0	59.9	98.1967	15.8	83.1579	90.6773	0.848137
2	0	1	1	0.01	59.8	98.0328	15.7	82.6316	90.3322	0.840941
2	0	1	1	0.02	59.6	97.7049	15.7	82.6316	90.1682	0.833933
2	0	1	1	0.03	59.6	97.7049	16.1	84.7368	91.2209	0.848653
2	0	1	1	0.04	59.7	97.8689	16.1	84.7368	91.3028	0.852099
2	0	1	1	0.05	59.6	97.7049	15.5	81.5789	89.6419	0.826549
2	0	1	1	0.1	59.7	97.8689	15.4	81.0526	89.4607	0.826374
2	0	1	100	0	59.9	98.1967	15.9	83.6842	90.9405	0.851785
2	0	1	100	0.01	59.7	97.8689	15.9	83.6842	90.7765	0.844769
2	0	1	100	0.02	59.7	97.8689	15.5	81.5789	89.7239	0.830062
2	0	1	100	0.03	59.9	98.1967	16	84.2105	91.2036	0.855429
2	0	1	100	0.04	59.7	97.8689	15.8	83.1579	90.5134	0.841098
2	0	1	100	0.05	59.9	98.1967	16.1	84.7368	91.4668	0.859069
2	0	1	100	0.1	59.5	97.541	15.7	82.6316	90.0863	0.830469
2	0	1	10000	0	59.8	98.0328	15.9	83.6842	90.8585	0.848263
2	0	1	10000	0.01	59.8	98.0328	15.9	83.6842	90.8585	0.848263
2	0	1	10000	0.02	59.6	97.7049	15.8	83.1579	90.4314	0.837619
2	0	1	10000	0.03	59.5	97.541	15.6	82.1053	89.8231	0.826768
2	0	1	10000	0.04	59.7	97.8689	15.6	82.1053	89.9871	0.833745
2	0	1	10000	0.05	60	98.3607	15.8	83.1579	90.7593	0.851697
2	0	1	10000	0.1	59.6	97.7049	15.9	83.6842	90.6946	0.841301
2	3	0	0.01	0	60.1	98.5246	15.9	83.6842	91.1044	0.858908
2	3	0	0.01	0.01	60	98.3607	15.6	82.1053	90.233	0.844413
2	3	0	0.01	0.02	60.2	98.6885	15.6	82.1053	90.3969	0.851666
2	3	0	0.01	0.03	60.2	98.6885	15.8	83.1579	90.9232	0.8589
2	3	0	0.01	0.04	60	98.3607	16	84.2105	91.2856	0.858965
2	3	0	0.01	0.05	60.3	98.8525	15.7	82.6316	90.742	0.858942
2	3	0	0.01	0.1	60.2	98.6885	15.9	83.6842	91.1864	0.862512
2	3	0	0.1	0	60.5	99.1803	15.5	81.5789	90.3796	0.85918
2	3	0	0.1	0.01	60.2	98.6885	15.7	82.6316	90.6601	0.855285
2	3	0	0.1	0.02	60.3	98.8525	15.8	83.1579	91.0052	0.862545
2	3	0	0.1	0.03	59.9	98.1967	15.6	82.1053	90.151	0.840829
2	3	0	0.1	0.04	60.5	99.1803	15.5	81.5789	90.3796	0.85918
2	3	0	0.1	0.05	60.3	98.8525	15.8	83.1579	91.0052	0.862545
2	3	0	0.1	0.1	60.4	99.0164	15.7	82.6316	90.824	0.862628
2	3	0	1	0	59.9	98.1967	15.9	83.6842	90.9405	0.851785
2	3	0	1	0.01	60	98.3607	15.4	81.0526	89.7066	0.837114
2	3	0	1	0.02	60.1	98.5246	15.7	82.6316	90.5781	0.851657
2	3	0	1	0.03	59.7	97.8689	15.9	83.6842	90.7765	0.844769
2	3	0	1	0.04	60.2	98.6885	15.9	83.6842	91.1864	0.862512
2	3	0	1	0.05	59.8	98.0328	15.9	83.6842	90.8585	0.848263
2	3	0	1	0.1	60	98.3607	15.5	81.5789	89.9698	0.840765
2	3	0	100	0	60.2	98.6885	15.5	81.5789	90.1337	0.848043
2	3	0	100	0.01	60.5	99.1803	16.2	85.2632	92.2217	0.884194
2	3	0	100	0.02	60	98.3607	15.9	83.6842	91.0224	0.855333
2	3	0	100	0.03	59.7	97.8689	15.8	83.1579	90.5134	0.841098
2	3	0	100	0.04	59.9	98.1967	15.8	83.1579	90.6773	0.848137
2	3	0	100	0.05	60.1	98.5246	15.7	82.6316	90.5781	0.851657
2	3	0	100	0.1	60.5	99.1803	15.9	83.6842	91.4323	0.873494
2	3	0	10000	0	60.3	98.8525	15.5	81.5789	90.2157	0.851725
2	3	0	10000	0.01	60.3	98.8525	15.8	83.1579	91.0052	0.862545
2	3	0	10000	0.02	60	98.3607	15.6	82.1053	90.233	0.844413
2	3	0	10000	0.03	60	98.3607	15.7	82.6316	90.4961	0.848057
2	3	0	10000	0.04	60.2	98.6885	16.2	85.2632	91.9758	0.873326
2	3	0	10000	0.05	60.6	99.3443	15.8	83.1579	91.2511	0.873653
2	3	0	10000	0.1	60.1	98.5246	15.5	81.5789	90.0518	0.84439
2	3	1	0.01	0	60.1	98.5246	15.9	83.6842	91.1044	0.858908
2	3	1	0.01	0.01	60.1	98.5246	15.7	82.6316	90.5781	0.851657
2	3	1	0.01	0.02	60.2	98.6885	15.9	83.6842	91.1864	0.862512
2	3	1	0.01	0.03	60.6	99.3443	16	84.2105	91.7774	0.88077
2	3	1	0.01	0.04	60.1	98.5246	15.8	83.1579	90.8412	0.855284
2	3	1	0.01	0.05	59.9	98.1967	15.6	82.1053	90.151	0.840829
2	3	1	0.01	0.1	60.2	98.6885	15.6	82.1053	90.3969	0.851666
2	3	1	0.1	0	60.1	98.5246	15.8	83.1579	90.8412	0.855284
2	3	1	0.1	0.01	59.9	98.1967	15.9	83.6842	90.9405	0.851785
2	3	1	0.1	0.02	59.8	98.0328	15.8	83.1579	90.5953	0.844604
2	3	1	0.1	0.03	60.4	99.0164	15.7	82.6316	90.824	0.862628
2	3	1	0.1	0.04	60.1	98.5246	16.1	84.7368	91.6307	0.866146
2	3	1	0.1	0.05	60.2	98.6885	15.9	83.6842	91.1864	0.862512
2	3	1	0.1	0.1	60.3	98.8525	15.6	82.1053	90.4789	0.855335
2	3	1	1	0	60.2	98.6885	15.7	82.6316	90.6601	0.855285
2	3	1	1	0.01	60.1	98.5246	15.6	82.1053	90.3149	0.848025
2	3	1	1	0.02	60	98.3607	15.8	83.1579	90.7593	0.851697
2	3	1	1	0.03	60.2	98.6885	15.8	83.1579	90.9232	0.8589
2	3	1	1	0.04	60.1	98.5246	15.6	82.1053	90.3149	0.848025
2	3	1	1	0.05	60	98.3607	15.7	82.6316	90.4961	0.848057
2	3	1	1	0.1	59.8	98.0328	15.8	83.1579	90.5953	0.844604
2	3	1	100	0	60.1	98.5246	15.6	82.1053	90.3149	0.848025
2	3	1	100	0.01	59.8	98.0328	15.7	82.6316	90.3322	0.840941
2	3	1	100	0.02	59.8	98.0328	15.8	83.1579	90.5953	0.844604
2	3	1	100	0.03	60.1	98.5246	15.8	83.1579	90.8412	0.855284
2	3	1	100	0.04	60.4	99.0164	15.9	83.6842	91.3503	0.869804
2	3	1	100	0.05	60.4	99.0164	15.7	82.6316	90.824	0.862628
2	3	1	100	0.1	60.2	98.6885	15.6	82.1053	90.3969	0.851666
2	3	1	10000	0	60.2	98.6885	15.8	83.1579	90.9232	0.8589
2	3	1	10000	0.01	60.5	99.1803	15.8	83.1579	91.1691	0.869921
2	3	1	10000	0.02	60.3	98.8525	15.7	82.6316	90.742	0.858942
2	3	1	10000	0.03	60	98.3607	15.9	83.6842	91.0224	0.855333
2	3	1	10000	0.04	60.2	98.6885	15.6	82.1053	90.3969	0.851666
2	3	1	10000	0.05	60.1	98.5246	16.1	84.7368	91.6307	0.866146
2	3	1	10000	0.1	60.1	98.5246	15.8	83.1579	90.8412	0.855284
2	6	0	0.01	0	60	98.3607	15.9	83.6842	91.0224	0.855333
2	6	0	0.01	0.01	60.1	98.5246	16	84.2105	91.3676	0.862529
2	6	0	0.01	0.02	60.1	98.5246	16.2	85.2632	91.8939	0.869759
2	6	0	0.01	0.03	60.1	98.5246	15.7	82.6316	90.5781	0.851657
2	6	0	0.01	0.04	60.1	98.5246	15.8	83.1579	90.8412	0.855284
2	6	0	0.01	0.05	59.9	98.1967	15.9	83.6842	90.9405	0.851785
2	6	0	0.01	0.1	60.3	98.8525	15.9	83.6842	91.2683	0.866144
2	6	0	0.1	0	59.7	97.8689	15.7	82.6316	90.2502	0.837424
2	6	0	0.1	0.01	59.9	98.1967	15.7	82.6316	90.4142	0.844485
2	6	0	0.1	0.02	59.9	98.1967	16	84.2105	91.2036	0.855429
2	6	0	0.1	0.03	60	98.3607	15.9	83.6842	91.0224	0.855333
2	6	0	0.1	0.04	60.3	98.8525	15.8	83.1579	91.0052	0.862545
2	6	0	0.1	0.05	60.2	98.6885	15.7	82.6316	90.6601	0.855285
2	6	0	0.1	0.1	60.1	98.5246	15.6	82.1053	90.3149	0.848025
2	6	0	1	0	60.2	98.6885	16	84.2105	91.4495	0.86612
2	6	0	1	0.01	59.9	98.1967	16	84.2105	91.2036	0.855429
2	6	0	1	0.02	60	98.3607	15.7	82.6316	90.4961	0.848057
2	6	0	1	0.03	60.1	98.5246	16	84.2105	91.3676	0.862529
2	6	0	1	0.04	59.8	98.0328	15.4	81.0526	89.5427	0.829926
2	6	0	1	0.05	60	98.3607	15.5	81.5789	89.9698	0.840765
2	6	0	1	0.1	60	98.3607	15.9	83.6842	91.0224	0.855333
2	6	0	100	0	60	98.3607	15.8	83.1579	90.7593	0.851697
2	6	0	100	0.01	60	98.3607	15.7	82.6316	90.4961	0.848057
2	6	0	100	0.02	59.7	97.8689	15.8	83.1579	90.5134	0.841098
2	6	0	100	0.03	60.2	98.6885	15.6	82.1053	90.3969	0.851666
2	6	0	100	0.04	59.9	98.1967	15.5	81.5789	89.8878	0.83717
2	6	0	100	0.05	60	98.3607	15.9	83.6842	91.0224	0.855333
2	6	0	100	0.1	60.1	98.5246	16	84.2105	91.3676	0.862529
2	6	0	10000	0	59.9	98.1967	15.6	82.1053	90.151	0.840829
2	6	0	10000	0.01	60.3	98.8525	15.7	82.6316	90.742	0.858942
2	6	0	10000	0.02	60.1	98.5246	15.7	82.6316	90.5781	0.851657
2	6	0	10000	0.03	59.8	98.0328	15.5	81.5789	89.8059	0.833602
2	6	0	10000	0.04	59.9	98.1967	15.8	83.1579	90.6773	0.848137
2	6	0	10000	0.05	60	98.3607	15.7	82.6316	90.4961	0.848057
2	6	0	10000	0.1	60	98.3607	16	84.2105	91.2856	0.858965
2	6	1	0.01	0	60.1	98.5246	15.9	83.6842	91.1044	0.858908
2	6	1	0.01	0.01	59.8	98.0328	15.8	83.1579	90.5953	0.844604
2	6	1	0.01	0.02	60.2	98.6885	15.8	83.1579	90.9232	0.8589
2	6	1	0.01	0.03	60	98.3607	15.7	82.6316	90.4961	0.848057
2	6	1	0.01	0.04	59.6	97.7049	15.5	81.5789	89.6419	0.826549
2	6	1	0.01	0.05	60.2	98.6885	15.9	83.6842	91.1864	0.862512
2	6	1	0.01	0.1	60	98.3607	15.5	81.5789	89.9698	0.840765
2	6	1	0.1	0	60	98.3607	15.5	81.5789	89.9698	0.840765
2	6	1	0.1	0.01	60	98.3607	15.4	81.0526	89.7066	0.837114
2	6	1	0.1	0.02	59.8	98.0328	16.3	85.7895	91.9111	0.862863
2	6	1	0.1	0.03	60.3	98.8525	15.8	83.1579	91.0052	0.862545
2	6	1	0.1	0.04	59.9	98.1967	15.5	81.5789	89.8878	0.83717
2	6	1	0.1	0.05	60	98.3607	15.7	82.6316	90.4961	0.848057
2	6	1	0.1	0.1	60	98.3607	15.7	82.6316	90.4961	0.848057
2	6	1	1	0	60.3	98.8525	15.9	83.6842	91.2683	0.866144
2	6	1	1	0.01	59.8	98.0328	15.9	83.6842	90.8585	0.848263
2	6	1	1	0.02	60	98.3607	16	84.2105	91.2856	0.858965
2	6	1	1	0.03	60.1	98.5246	16.2	85.2632	91.8939	0.869759
2	6	1	1	0.04	60	98.3607	15.5	81.5789	89.9698	0.840765
2	6	1	1	0.05	60.1	98.5246	16	84.2105	91.3676	0.862529
2	6	1	1	0.1	59.8	98.0328	15.7	82.6316	90.3322	0.840941
2	6	1	100	0	60.2	98.6885	15.7	82.6316	90.6601	0.855285
2	6	1	100	0.01	60.1	98.5246	16	84.2105	91.3676	0.862529
2	6	1	100	0.02	60	98.3607	15.5	81.5789	89.9698	0.840765
2	6	1	100	0.03	60.1	98.5246	15.6	82.1053	90.3149	0.848025
2	6	1	100	0.04	60.1	98.5246	15.9	83.6842	91.1044	0.858908
2	6	1	100	0.05	60.1	98.5246	16	84.2105	91.3676	0.862529
2	6	1	100	0.1	60.1	98.5246	15.7	82.6316	90.5781	0.851657
2	6	1	10000	0	60.1	98.5246	15.9	83.6842	91.1044	0.858908
2	6	1	10000	0.01	59.9	98.1967	15.7	82.6316	90.4142	0.844485
2	6	1	10000	0.02	60.1	98.5246	15.7	82.6316	90.5781	0.851657
2	6	1	10000	0.03	60	98.3607	16	84.2105	91.2856	0.858965
2	6	1	10000	0.04	59.9	98.1967	15.9	83.6842	90.9405	0.851785
2	6	1	10000	0.05	60	98.3607	16	84.2105	91.2856	0.858965
2	6	1	10000	0.1	60.2	98.6885	15.8	83.1579	90.9232	0.8589
3	0	0	0.01	0	60.4	99.0164	14	73.6842	86.3503	0.800967
3	0	0	0.01	0.01	60.4	99.0164	14	73.6842	86.3503	0.800967
3	0	0	0.01	0.02	60.3	98.8525	14.4	75.7895	87.321	0.811734
3	0	0	0.01	0.03	60.4	99.0164	14.4	75.7895	87.4029	0.815596
3	0	0	0.01	0.04	60.1	98.5246	13.9	73.1579	85.8412	0.785598
3	0	0	0.01	0.05	60.3	98.8525	13.8	72.6316	85.742	0.789671
3	0	0	0.01	0.1	60.5	99.1803	14	73.6842	86.4323	0.804921
3	0	0	0.1	0	60.1	98.5246	14.3	75.2632	86.8939	0.800418
3	0	0	0.1	0.01	60.3	98.8525	14.4	75.7895	87.321	0.811734
3	0	0	0.1	0.02	60.3	98.8525	14.6	76.8421	87.8473	0.819046
3	0	0	0.1	0.03	60	98.3607	14.1	74.2105	86.2856	0.789215
3	0	0	0.1	0.04	60.3	98.8525	14.4	75.7895	87.321	0.811734
3	0	0	0.1	0.05	60	98.3607	13.6	71.5789	84.9698	0.770548
3	0	0	0.1	0.1	60.2	98.6885	13.9	73.1579	85.9232	0.789463
3	0	0	1	0	59.9	98.1967	13.4	70.5263	84.3615	0.759171
3	0	0	1	0.01	60.3	98.8525	14.2	74.7368	86.7947	0.804401
3	0	0	1	0.02	60	98.3607	13.8	72.6316	85.4961	0.778033
3	0	0	1	0.03	59.8	98.0328	14.7	77.3684	87.7006	0.804067
3	0	0	1	0.04	60.4	99.0164	13.8	72.6316	85.824	0.79362
3	0	0	1	0.05	60.2	98.6885	14.7	77.3684	88.0285	0.818908
3	0	0	1	0.1	60.3	98.8525	15	78.9474	88.8999	0.833614
3	0	0	100	0	60	98.3607	14.9	78.4211	88.3909	0.818789
3	0	0	100	0.01	60.5	99.1803	14.7	77.3684	88.2744	0.830368
3	0	0	100	0.02	60.1	98.5246	14.4	75.7895	87.157	0.804109
3	0	0	100	0.03	60.3	98.8525	14.9	78.4211	88.6368	0.829979
3	0	0	100	0.04	60.2	98.6885	13.9	73.1579	85.9232	0.789463
3	0	0	100	0.05	60.2	98.6885	14.5	76.3158	87.5022	0.811578
3	0	0	100	0.1	60.1	98.5246	14.7	77.3684	87.9465	0.815151
3	0	0	10000	0	60.2	98.6885	13.9	73.1579	85.9232	0.789463
3	0	0	10000	0.01	60.4	99.0164	14.3	75.2632	87.1398	0.811946
3	0	0	10000	0.02	60.1	98.5246	14.3	75.2632	86.8939	0.800418
3	0	0	10000	0.03	60	98.3607	13.5	71.0526	84.7066	0.766796
3	0	0	10000	0.04	60.3	98.8525	14.3	75.2632	87.0578	0.80807
3	0	0	10000	0.05	60.3	98.8525	14.4	75.7895	87.321	0.811734
3	0	0	10000	0.1	60.1	98.5246	13.5	71.0526	84.7886	0.770683
3	0	1	0.01	0	60.3	98.8525	14.1	74.2105	86.5315	0.800727
3	0	1	0.01	0.01	60.4	99.0164	14.5	76.3158	87.6661	0.819241
3	0	1	0.01	0.02	60	98.3607	13.6	71.5789	84.9698	0.770548
3	0	1	0.01	0.03	60.1	98.5246	15	78.9474	88.736	0.82615
3	0	1	0.01	0.04	60.1	98.5246	13.9	73.1579	85.8412	0.785598
3	0	1	0.01	0.05	60.3	98.8525	14	73.6842	86.2683	0.797047
3	0	1	0.01	0.1	60	98.3607	14.5	76.3158	87.3382	0.804044
3	0	1	0.1	0	60.1	98.5246	14.1	74.2105	86.3676	0.793019
3	0	1	0.1	0.01	60	98.3607	13.9	73.1579	85.7593	0.781766
3	0	1	0.1	0.02	60.4	99.0164	14	73.6842	86.3503	0.800967
3	0	1	0.1	0.03	60.3	98.8525	14.1	74.2105	86.5315	0.800727
3	0	1	0.1	0.04	60.2	98.6885	14.2	74.7368	86.7127	0.800545
3	0	1	0.1	0.05	60.2	98.6885	14.2	74.7368	86.7127	0.800545
3	0	1	0.1	0.1	60.2	98.6885	13.8	72.6316	85.6601	0.785757
3	0	1	1	0	60.3	98.8525	14.1	74.2105	86.5315	0.800727
3	0	1	1	0.01	60.5	99.1803	15	78.9474	89.0638	0.841203
3	0	1	1	0.02	60.2	98.6885	14.2	74.7368	86.7127	0.800545
3	0	1	1	0.03	60.2	98.6885	13.7	72.1053	85.3969	0.782046
3	0	1	1	0.04	60.3	98.8525	14.2	74.7368	86.7947	0.804401
3	0	1	1	0.05	60	98.3607	14.5	76.3158	87.3382	0.804044
3	0	1	1	0.1	60.3	98.8525	14	73.6842	86.2683	0.797047
3	0	1	100	0	60.3	98.8525	14	73.6842	86.2683	0.797047
3	0	1	100	0.01	60.1	98.5246	14.9	78.4211	88.4728	0.822488
3	0	1	100	0.02	60.3	98.8525	14.2	74.7368	86.7947	0.804401
3	0	1	100	0.03	60	98.3607	14.1	74.2105	86.2856	0.789215
3	0	1	100	0.04	60.1	98.5246	14.8	77.8947	88.2097	0.818822
3	0	1	100	0.05	60	98.3607	14.9	78.4211	88.3909	0.818789
3	0	1	100	0.1	60.2	98.6885	14.9	78.4211	88.5548	0.826218
3	0	1	10000	0	60.2	98.6885	13.9	73.1579	85.9232	0.789463
3	0	1	10000	0.01	60.1	98.5246	14.4	75.7895	87.157	0.804109
3	0	1	10000	0.02	60.1	98.5246	14.5	76.3158	87.4202	0.807795
3	0	1	10000	0.03	60.4	99.0164	14	73.6842	86.3503	0.800967
3	0	1	10000	0.04	60.1	98.5246	14.1	74.2105	86.3676	0.793019
3	0	1	10000	0.05	60.2	98.6885	14.4	75.7895	87.239	0.807905
3	0	1	10000	0.1	60.3	98.8525	15	78.9474	88.8999	0.833614
3	3	0	0.01	0	60.6	99.3443	15.9	83.6842	91.5142	0.877213
3	3	0	0.01	0.01	60.8	99.6721	16.3	85.7895	92.7308	0.898843
3	3	0	0.01	0.02	60.5	99.1803	15.7	82.6316	90.906	0.866344
3	3	0	0.01	0.03	60.8	99.6721	16.5	86.8421	93.2571	0.905877
3	3	0	0.01	0.04	60.7	99.5082	16.1	84.7368	92.1225	0.888046
3	3	0	0.01	0.05	60.8	99.6721	16.2	85.2632	92.4676	0.895322
3	3	0	0.01	0.1	60.6	99.3443	16.1	84.7368	92.0406	0.884324
3	3	0	0.1	0	60.8	99.6721	15.7	82.6316	91.1519	0.877675
3	3	0	0.1	0.01	60.7	99.5082	15.7	82.6316	91.0699	0.873867
3	3	0	0.1	0.02	60.5	99.1803	16.3	85.7895	92.4849	0.887755
3	3	0	0.1	0.03	60.8	99.6721	15.8	83.1579	91.415	0.88121
3	3	0	0.1	0.04	61	100	15.9	83.6842	91.8421	0.892396
3	3	0	0.1	0.05	60.6	99.3443	16.3	85.7895	92.5669	0.891422
3	3	0	0.1	0.1	60.6	99.3443	15.9	83.6842	91.5142	0.877213
3	3	0	1	0	60.8	99.6721	16	84.2105	91.9413	0.888272
3	3	0	1	0.01	60.8	99.6721	16.1	84.7368	92.2045	0.891799
3	3	0	1	0.02	60.5	99.1803	16.1	84.7368	91.9586	0.880631
3	3	0	1	0.03	60.8	99.6721	16.3	85.7895	92.7308	0.898843
3	3	0	1	0.04	60.9	99.8361	16.4	86.3158	93.0759	0.906103
3	3	0	1	0.05	60.8	99.6721	16.3	85.7895	92.7308	0.898843
3	3	0	1	0.1	60.6	99.3443	15.5	81.5789	90.4616	0.862953
3	3	0	100	0	60.8	99.6721	16	84.2105	91.9413	0.888272
3	3	0	100	0.01	60.6	99.3443	16	84.2105	91.7774	0.88077
3	3	0	100	0.02	60.9	99.8361	15.9	83.6842	91.7601	0.888554
3	3	0	100	0.03	60.5	99.1803	15.9	83.6842	91.4323	0.873494
3	3	0	100	0.04	60.9	99.8361	16.3	85.7895	92.8128	0.902598
3	3	0	100	0.05	60.9	99.8361	15.8	83.1579	91.497	0.885035
3	3	0	100	0.1	60.4	99.0164	16	84.2105	91.6135	0.873387
3	3	0	10000	0	60.8	99.6721	15.6	82.1053	90.8887	0.874136
3	3	0	10000	0.01	60.6	99.3443	15.9	83.6842	91.5142	0.877213
3	3	0	10000	0.02	60.8	99.6721	16	84.2105	91.9413	0.888272
3	3	0	10000	0.03	60.8	99.6721	15.9	83.6842	91.6782	0.884743
3	3	0	10000	0.04	60.5	99.1803	16.2	85.2632	92.2217	0.884194
3	3	0	10000	0.05	60.2	98.6885	15.8	83.1579	90.9232	0.8589
3	3	0	10000	0.1	60.6	99.3443	15.8	83.1579	91.2511	0.873653
3	3	1	0.01	0	60.9	99.8361	16.4	86.3158	93.0759	0.906103
3	3	1	0.01	0.01	60.7	99.5082	15.8	83.1579	91.333	0.877416
3	3	1	0.01	0.02	60.9	99.8361	15.8	83.1579	91.497	0.885035
3	3	1	0.01	0.03	60.5	99.1803	15.9	83.6842	91.4323	0.873494
3	3	1	0.01	0.04	60.6	99.3443	16.1	84.7368	92.0406	0.884324
3	3	1	0.01	0.05	60.4	99.0164	16.1	84.7368	91.8766	0.876967
3	3	1	0.01	0.1	60.5	99.1803	15.9	83.6842	91.4323	0.873494
3	3	1	0.1	0	60.6	99.3443	15.8	83.1579	91.2511	0.873653
3	3	1	0.1	0.01	60.5	99.1803	16	84.2105	91.6954	0.877064
3	3	1	0.1	0.02	60.9	99.8361	15.5	81.5789	90.7075	0.874462
3	3	1	0.1	0.03	60.5	99.1803	15.9	83.6842	91.4323	0.873494
3	3	1	0.1	0.04	60.9	99.8361	15.7	82.6316	91.2338	0.881514
3	3	1	0.1	0.05	60.6	99.3443	15.5	81.5789	90.4616	0.862953
3	3	1	0.1	0.1	60.6	99.3443	16.2	85.2632	92.3037	0.887874
3	3	1	1	0	60.7	99.5082	16.2	85.2632	92.3857	0.891583
3	3	1	1	0.01	60.7	99.5082	15.8	83.1579	91.333	0.877416
3	3	1	1	0.02	60.9	99.8361	16	84.2105	92.0233	0.892069
3	3	1	1	0.03	60.9	99.8361	16.3	85.7895	92.8128	0.902598
3	3	1	1	0.04	60.8	99.6721	15.9	83.6842	91.6782	0.884743
3	3	1	1	0.05	60.7	99.5082	15.9	83.6842	91.5962	0.880963
3	3	1	1	0.1	60.7	99.5082	16	84.2105	91.8594	0.884506
3	3	1	100	0	60.6	99.3443	16.3	85.7895	92.5669	0.891422
3	3	1	100	0.01	60.5	99.1803	15.8	83.1579	91.1691	0.869921
3	3	1	100	0.02	60.7	99.5082	15.3	80.5263	90.0173	0.859634
3	3	1	100	0.03	60.9	99.8361	15.8	83.1579	91.497	0.885035
3	3	1	100	0.04	60.6	99.3443	15.7	82.6316	90.9879	0.87009
3	3	1	100	0.05	60.7	99.5082	16.1	84.7368	92.1225	0.888046
3	3	1	100	0.1	61	100	16.1	84.7368	92.3684	0.899395
3	3	1	10000	0	60.5	99.1803	16.1	84.7368	91.9586	0.880631
3	3	1	10000	0.01	60.6	99.3443	15.3	80.5263	89.9353	0.855802
3	3	1	10000	0.02	60.6	99.3443	16	84.2105	91.7774	0.88077
3	3	1	10000	0.03	60.5	99.1803	16.4	86.3158	92.7481	0.891313
3	3	1	10000	0.04	60.6	99.3443	16.1	84.7368	92.0406	0.884324
3	3	1	10000	0.05	60.8	99.6721	16.3	85.7895	92.7308	0.898843
3	3	1	10000	0.1	60.7	99.5082	16.2	85.2632	92.3857	0.891583
3	6	0	0.01	0	60.3	98.8525	15.9	83.6842	91.2683	0.866144
3	6	0	0.01	0.01	60.6	99.3443	16.4	86.3158	92.83	0.894967
3	6	0	0.01	0.02	61	100	16.4	86.3158	93.1579	0.909874
3	6	0	0.01	0.03	60.8	99.6721	16.1	84.7368	92.2045	0.891799
3	6	0	0.01	0.04	60.4	99.0164	16.1	84.7368	91.8766	0.876967
3	6	0	0.01	0.05	60.7	99.5082	15.8	83.1579	91.333	0.877416
3	6	0	0.01	0.1	60.6	99.3443	16.3	85.7895	92.5669	0.891422
3	6	0	0.1	0	60.9	99.8361	16.2	85.2632	92.5496	0.899091
3	6	0	0.1	0.01	60.5	99.1803	16.6	87.3684	93.2744	0.898419
3	6	0	0.1	0.02	60.4	99.0164	16.2	85.2632	92.1398	0.880543
3	6	0	0.1	0.03	60.6	99.3443	16.1	84.7368	92.0406	0.884324
3	6	0	0.1	0.04	60.7	99.5082	16.2	85.2632	92.3857	0.891583
3	6	0	0.1	0.05	60.7	99.5082	16	84.2105	91.8594	0.884506
3	6	0	0.1	0.1	60.7	99.5082	16	84.2105	91.8594	0.884506
3	6	0	1	0	60.5	99.1803	16.1	84.7368	91.9586	0.880631
3	6	0	1	0.01	60.4	99.0164	16.6	87.3684	93.1924	0.894819
3	6	0	1	0.02	60.6	99.3443	15.9	83.6842	91.5142	0.877213
3	6	0	1	0.03	60.8	99.6721	16.3	85.7895	92.7308	0.898843
3	6	0	1	0.04	60.8	99.6721	16.1	84.7368	92.2045	0.891799
3	6	0	1	0.05	60.7	99.5082	16.3	85.7895	92.6488	0.895118
3	6	0	1	0.1	60.7	99.5082	16.6	87.3684	93.4383	0.905705
3	6	0	100	0	60.7	99.5082	16	84.2105	91.8594	0.884506
3	6	0	100	0.01	60.8	99.6721	15.9	83.6842	91.6782	0.884743
3	6	0	100	0.02	60.5	99.1803	16.2	85.2632	92.2217	0.884194
3	6	0	100	0.03	60.6	99.3443	15.9	83.6842	91.5142	0.877213
3	6	0	100	0.04	60.7	99.5082	16.5	86.8421	93.1752	0.902178
3	6	0	100	0.05	60.7	99.5082	16.2	85.2632	92.3857	0.891583
3	6	0	100	0.1	60.6	99.3443	15.9	83.6842	91.5142	0.877213
3	6	0	10000	0	60.8	99.6721	16.3	85.7895	92.7308	0.898843
3	6	0	10000	0.01	60.6	99.3443	15.7	82.6316	90.9879	0.87009
3	6	0	10000	0.02	60.9	99.8361	16.2	85.2632	92.5496	0.899091
3	6	0	10000	0.03	60.5	99.1803	16.2	85.2632	92.2217	0.884194
3	6	0	10000	0.04	60.6	99.3443	16.4	86.3158	92.83	0.894967
3	6	0	10000	0.05	60.7	99.5082	16.4	86.3158	92.912	0.898649
3	6	0	10000	0.1	60.6	99.3443	16.4	86.3158	92.83	0.894967
3	6	1	0.01	0	60.7	99.5082	16.2	85.2632	92.3857	0.891583
3	6	1	0.01	0.01	60.8	99.6721	16.1	84.7368	92.2045	0.891799
3	6	1	0.01	0.02	60.5	99.1803	15.8	83.1579	91.1691	0.869921
3	6	1	0.01	0.03	60.7	99.5082	15.8	83.1579	91.333	0.877416
3	6	1	0.01	0.04	60.4	99.0164	16.3	85.7895	92.4029	0.884117
3	6	1	0.01	0.05	60.8	99.6721	16.3	85.7895	92.7308	0.898843
3	6	1	0.01	0.1	60.6	99.3443	16.6	87.3684	93.3563	0.902048
3	6	1	0.1	0	60.8	99.6721	16.3	85.7895	92.7308	0.898843
3	6	1	0.1	0.01	60.9	99.8361	16.2	85.2632	92.5496	0.899091
3	6	1	0.1	0.02	60.6	99.3443	15.9	83.6842	91.5142	0.877213
3	6	1	0.1	0.03	60.4	99.0164	16.3	85.7895	92.4029	0.884117
3	6	1	0.1	0.04	60.7	99.5082	16.4	86.3158	92.912	0.898649
3	6	1	0.1	0.05	60.5	99.1803	15.9	83.6842	91.4323	0.873494
3	6	1	0.1	0.1	60.6	99.3443	15.7	82.6316	90.9879	0.87009
3	6	1	1	0	60.9	99.8361	16.2	85.2632	92.5496	0.899091
3	6	1	1	0.01	60.8	99.6721	16.4	86.3158	92.994	0.902361
3	6	1	1	0.02	60.7	99.5082	16.4	86.3158	92.912	0.898649
3	6	1	1	0.03	60.4	99.0164	15.9	83.6842	91.3503	0.869804
3	6	1	1	0.04	60.7	99.5082	16.4	86.3158	92.912	0.898649
3	6	1	1	0.05	60.3	98.8525	16	84.2105	91.5315	0.869739
3	6	1	1	0.1	60.7	99.5082	16.1	84.7368	92.1225	0.888046
3	6	1	100	0	60.4	99.0164	15.7	82.6316	90.824	0.862628
3	6	1	100	0.01	60.8	99.6721	15.8	83.1579	91.415	0.88121
3	6	1	100	0.02	60.2	98.6885	16.3	85.7895	92.239	0.876924
3	6	1	100	0.03	60.8	99.6721	16	84.2105	91.9413	0.888272
3	6	1	100	0.04	60.7	99.5082	16.3	85.7895	92.6488	0.895118
3	6	1	100	0.05	60.7	99.5082	16.3	85.7895	92.6488	0.895118
3	6	1	100	0.1	60.5	99.1803	16	84.2105	91.6954	0.877064
3	6	1	10000	0	60.9	99.8361	15.9	83.6842	91.7601	0.888554
3	6	1	10000	0.01	60.5	99.1803	16.2	85.2632	92.2217	0.884194
3	6	1	10000	0.02	60.6	99.3443	15.9	83.6842	91.5142	0.877213
3	6	1	10000	0.03	60.7	99.5082	16.3	85.7895	92.6488	0.895118
3	6	1	10000	0.04	60.9	99.8361	16.1	84.7368	92.2865	0.895582
3	6	1	10000	0.05	60.7	99.5082	16	84.2105	91.8594	0.884506
3	6	1	10000	0.1	60.4	99.0164	16.5	86.8421	92.9292	0.891254
4	0	0	0.01	0	61	100	4.7	24.7368	62.3684	0.447651
4	0	0	0.01	0.01	61	100	4.6	24.2105	62.1053	0.442569
4	0	0	0.01	0.02	61	100	4.9	25.7895	62.8947	0.457684
4	0	0	0.01	0.03	61	100	5.3	27.8947	63.9474	0.477272
4	0	0	0.01	0.04	61	100	5.5	28.9474	64.4737	0.486846
4	0	0	0.01	0.05	61	100	5	26.3158	63.1579	0.462639
4	0	0	0.01	0.1	61	100	4.9	25.7895	62.8947	0.457684
4	0	0	0.1	0	58	95.082	18.2	95.7895	95.4357	0.876219
4	0	0	0.1	0.01	58.2	95.4098	17.8	93.6842	94.547	0.867089
4	0	0	0.1	0.02	58.2	95.4098	17.2	90.5263	92.9681	0.844553
4	0	0	0.1	0.03	58.2	95.4098	18.1	95.2632	95.3365	0.87832
4	0	0	0.1	0.04	58.4	95.7377	17.7	93.1579	94.4478	0.869334
4	0	0	0.1	0.05	58.1	95.2459	17.9	94.2105	94.7282	0.867882
4	0	0	0.1	0.1	58.1	95.2459	18.1	95.2632	95.2545	0.875383
4	0	0	1	0	58.3	95.5738	18	94.7368	95.1553	0.877542
4	0	0	1	0.01	58	95.082	17.9	94.2105	94.6462	0.864948
4	0	0	1	0.02	57.9	94.918	18.2	95.7895	95.3538	0.873325
4	0	0	1	0.03	58	95.082	18	94.7368	94.9094	0.868707
4	0	0	1	0.04	58.3	95.5738	17.9	94.2105	94.8921	0.873806
4	0	0	1	0.05	58.1	95.2459	17.9	94.2105	94.7282	0.867882
4	0	0	1	0.1	58.2	95.4098	17.9	94.2105	94.8102	0.870835
4	0	0	100	0	57.9	94.918	18	94.7368	94.8274	0.865798
4	0	0	100	0.01	58.1	95.2459	18	94.7368	94.9914	0.871634
4	0	0	100	0.02	58.2	95.4098	17.8	93.6842	94.547	0.867089
4	0	0	100	0.03	58.2	95.4098	18.1	95.2632	95.3365	0.87832
4	0	0	100	0.04	57.9	94.918	18	94.7368	94.8274	0.865798
4	0	0	100	0.05	57.9	94.918	17.4	91.5789	93.2485	0.843155
4	0	0	100	0.1	58	95.082	18.1	95.2632	95.1726	0.872464
4	0	0	10000	0	58.1	95.2459	17.3	91.0526	93.1493	0.845316
4	0	0	10000	0.01	58	95.082	17.4	91.5789	93.3305	0.84611
4	0	0	10000	0.02	57.8	94.7541	17.3	91.0526	92.9034	0.836426
4	0	0	10000	0.03	58.1	95.2459	17.9	94.2105	94.7282	0.867882
4	0	0	10000	0.04	58.1	95.2459	18.2	95.7895	95.5177	0.87913
4	0	0	10000	0.05	58	95.082	18.2	95.7895	95.4357	0.876219
4	0	0	10000	0.1	58.1	95.2459	18.2	95.7895	95.5177	0.87913
4	0	1	0.01	0	60.9	99.8361	5.3	27.8947	63.8654	0.470368
4	0	1	0.01	0.01	61	100	5.4	28.4211	64.2105	0.482076
4	0	1	0.01	0.02	60.8	99.6721	6	31.5789	65.6255	0.497374
4	0	1	0.01	0.03	60.9	99.8361	5.4	28.4211	64.1286	0.475237
4	0	1	0.01	0.04	61	100	5.6	29.4737	64.7368	0.491582
4	0	1	0.01	0.05	60.8	99.6721	5.2	27.3684	63.5203	0.45866
4	0	1	0.01	0.1	61	100	5.3	27.8947	63.9474	0.477272
4	0	1	0.1	0	58	95.082	17.4	91.5789	93.3305	0.84611
4	0	1	0.1	0.01	58.2	95.4098	18.2	95.7895	95.5997	0.882059
4	0	1	0.1	0.02	57.9	94.918	18.4	96.8421	95.8801	0.880843
4	0	1	0.1	0.03	58.2	95.4098	17.7	93.1579	94.2839	0.86334
4	0	1	0.1	0.04	58.2	95.4098	18	94.7368	95.0733	0.874579
4	0	1	0.1	0.05	57.8	94.7541	18	94.7368	94.7455	0.862907
4	0	1	0.1	0.1	58.1	95.2459	17.9	94.2105	94.7282	0.867882
4	0	1	1	0	58.1	95.2459	18.2	95.7895	95.5177	0.87913
4	0	1	1	0.01	58.2	95.4098	18.3	96.3158	95.8628	0.885796
4	0	1	1	0.02	58.1	95.2459	17.5	92.1053	93.6756	0.852849
4	0	1	1	0.03	58.2	95.4098	18.1	95.2632	95.3365	0.87832
4	0	1	1	0.04	57.7	94.5902	17.2	90.5263	92.5582	0.829698
4	0	1	1	0.05	58.2	95.4098	17.8	93.6842	94.547	0.867089
4	0	1	1	0.1	58	95.082	16.8	88.4211	91.7515	0.823404
4	0	1	100	0	58	95.082	18	94.7368	94.9094	0.868707
4	0	1	100	0.01	58.1	95.2459	17.8	93.6842	94.4651	0.864128
4	0	1	100	0.02	58.2	95.4098	17.8	93.6842	94.547	0.867089
4	0	1	100	0.03	58.2	95.4098	18.3	96.3158	95.8628	0.885796
4	0	1	100	0.04	58.1	95.2459	18	94.7368	94.9914	0.871634
4	0	1	100	0.05	58.5	95.9016	17.7	93.1579	94.5298	0.87236
4	0	1	100	0.1	58	95.082	17.9	94.2105	94.6462	0.864948
4	0	1	10000	0	57.8	94.7541	17.9	94.2105	94.4823	0.859133
4	0	1	10000	0.01	58	95.082	17.3	91.0526	93.0673	0.842334
4	0	1	10000	0.02	57.8	94.7541	18	94.7368	94.7455	0.862907
4	0	1	10000	0.03	58.1	95.2459	18.3	96.3158	95.7808	0.882874
4	0	1	10000	0.04	58.1	95.2459	18.2	95.7895	95.5177	0.87913
4	0	1	10000	0.05	58.1	95.2459	17.7	93.1579	94.2019	0.860371
4	0	1	10000	0.1	58	95.082	18.1	95.2632	95.1726	0.872464
4	3	0	0.01	0	59.9	98.1967	16.8	88.4211	93.3089	0.884456
4	3	0	0.01	0.01	59.7	97.8689	16.7	87.8947	92.8818	0.874002
4	3	0	0.01	0.02	60	98.3607	16.8	88.4211	93.3909	0.887901
4	3	0	0.01	0.03	59.9	98.1967	16.9	88.9474	93.572	0.888071
4	3	0	0.01	0.04	59.8	98.0328	16.8	88.4211	93.2269	0.881037
4	3	0	0.01	0.05	59.9	98.1967	16.5	86.8421	92.5194	0.873595
4	3	0	0.01	0.1	59.9	98.1967	16.8	88.4211	93.3089	0.884456
4	3	0	0.1	0	59.7	97.8689	16.6	87.3684	92.6186	0.87036
4	3	0	0.1	0.01	59.9	98.1967	16.3	85.7895	91.9931	0.866339
4	3	0	0.1	0.02	60	98.3607	17	89.4737	93.9172	0.895105
4	3	0	0.1	0.03	59.9	98.1967	16.8	88.4211	93.3089	0.884456
4	3	0	0.1	0.04	59.9	98.1967	16.9	88.9474	93.572	0.888071
4	3	0	0.1	0.05	59.7	97.8689	16.3	85.7895	91.8292	0.859414
4	3	0	0.1	0.1	60.1	98.5246	17	89.4737	93.9991	0.898553
4	3	0	1	0	60.1	98.5246	16.9	88.9474	93.736	0.894964
4	3	0	1	0.01	59.9	98.1967	16.5	86.8421	92.5194	0.873595
4	3	0	1	0.02	59.7	97.8689	16.3	85.7895	91.8292	0.859414
4	3	0	1	0.03	59.7	97.8689	16.8	88.4211	93.145	0.877641
4	3	0	1	0.04	59.9	98.1967	16.3	85.7895	91.9931	0.866339
4	3	0	1	0.05	59.5	97.541	16.4	86.3158	91.9284	0.856264
4	3	0	1	0.1	59.6	97.7049	16.1	84.7368	91.2209	0.848653
4	3	0	100	0	59.9	98.1967	16.8	88.4211	93.3089	0.884456
4	3	0	100	0.01	60	98.3607	16.4	86.3158	92.3382	0.873459
4	3	0	100	0.02	59.7	97.8689	16.5	86.8421	92.3555	0.866715
4	3	0	100	0.03	59.7	97.8689	16.6	87.3684	92.6186	0.87036
4	3	0	100	0.04	60.1	98.5246	17	89.4737	93.9991	0.898553
4	3	0	100	0.05	59.8	98.0328	16.5	86.8421	92.4374	0.870142
4	3	0	100	0.1	59.8	98.0328	16.9	88.9474	93.4901	0.884662
4	3	0	10000	0	59.9	98.1967	17.1	90	94.0984	0.895291
4	3	0	10000	0.01	59.7	97.8689	16.9	88.9474	93.4081	0.881277
4	3	0	10000	0.02	59.8	98.0328	16.7	87.8947	92.9638	0.877408
4	3	0	10000	0.03	59.8	98.0328	16.8	88.4211	93.2269	0.881037
4	3	0	10000	0.04	60	98.3607	16.6	87.3684	92.8645	0.880686
4	3	0	10000	0.05	59.9	98.1967	16.6	87.3684	92.7826	0.877219
4	3	0	10000	0.1	60	98.3607	16.6	87.3684	92.8645	0.880686
4	3	1	0.01	0	59.6	97.7049	16.6	87.3684	92.5367	0.866968
4	3	1	0.01	0.01	59.7	97.8689	16.8	88.4211	93.145	0.877641
4	3	1	0.01	0.02	59.9	98.1967	16.8	88.4211	93.3089	0.884456
4	3	1	0.01	0.03	60	98.3607	16.9	88.9474	93.654	0.891505
4	3	1	0.01	0.04	59.8	98.0328	16.9	88.9474	93.4901	0.884662
4	3	1	0.01	0.05	59.7	97.8689	17	89.4737	93.6713	0.884911
4	3	1	0.01	0.1	60	98.3607	16.9	88.9474	93.654	0.891505
4	3	1	0.1	0	59.4	97.377	16.9	88.9474	93.1622	0.871268
4	3	1	0.1	0.01	60	98.3607	16.9	88.9474	93.654	0.891505
4	3	1	0.1	0.02	60.1	98.5246	16.6	87.3684	92.9465	0.88418
4	3	1	0.1	0.03	60	98.3607	16.7	87.8947	93.1277	0.884295
4	3	1	0.1	0.04	59.9	98.1967	16.5	86.8421	92.5194	0.873595
4	3	1	0.1	0.05	60.1	98.5246	16.5	86.8421	92.6833	0.880579
4	3	1	0.1	0.1	59.7	97.8689	16.1	84.7368	91.3028	0.852099
4	3	1	1	0	59.6	97.7049	16.9	88.9474	93.3261	0.877917
4	3	1	1	0.01	59.7	97.8689	16.4	86.3158	92.0923	0.863066
4	3	1	1	0.02	59.8	98.0328	16.1	84.7368	91.3848	0.855571
4	3	1	1	0.03	59.9	98.1967	16.7	87.8947	93.0457	0.880839
4	3	1	1	0.04	59.8	98.0328	16.5	86.8421	92.4374	0.870142
4	3	1	1	0.05	59.9	98.1967	17.2	90.5263	94.3615	0.898897
4	3	1	1	0.1	60.1	98.5246	17	89.4737	93.9991	0.898553
4	3	1	100	0	59.9	98.1967	16.2	85.2632	91.7299	0.862706
4	3	1	100	0.01	59.8	98.0328	16.8	88.4211	93.2269	0.881037
4	3	1	100	0.02	59.7	97.8689	16.7	87.8947	92.8818	0.874002
4	3	1	100	0.03	60	98.3607	16.7	87.8947	93.1277	0.884295
4	3	1	100	0.04	59.6	97.7049	16.7	87.8947	92.7998	0.870621
4	3	1	100	0.05	59.9	98.1967	16.6	87.3684	92.7826	0.877219
4	3	1	100	0.1	59.7	97.8689	17.2	90.5263	94.1976	0.892168
4	3	1	10000	0	60.1	98.5246	17.2	90.5263	94.5255	0.905723
4	3	1	10000	0.01	59.8	98.0328	16.7	87.8947	92.9638	0.877408
4	3	1	10000	0.02	59.8	98.0328	16.6	87.3684	92.7006	0.873777
4	3	1	10000	0.03	59.7	97.8689	16.6	87.3684	92.6186	0.87036
4	3	1	10000	0.04	59.5	97.541	16.2	85.2632	91.4021	0.848913
4	3	1	10000	0.05	59.9	98.1967	17	89.4737	93.8352	0.891682
4	3	1	10000	0.1	59.7	97.8689	16.8	88.4211	93.145	0.877641
4	6	0	0.01	0	60.1	98.5246	16.9	88.9474	93.736	0.894964
4	6	0	0.01	0.01	59.7	97.8689	16.9	88.9474	93.4081	0.881277
4	6	0	0.01	0.02	60	98.3607	16.5	86.8421	92.6014	0.877074
4	6	0	0.01	0.03	60	98.3607	16.4	86.3158	92.3382	0.873459
4	6	0	0.01	0.04	59.8	98.0328	16.7	87.8947	92.9638	0.877408
4	6	0	0.01	0.05	60	98.3607	17.4	91.5789	94.9698	0.909481
4	6	0	0.01	0.1	60	98.3607	17.1	90	94.1803	0.898703
4	6	0	0.1	0	60	98.3607	16.8	88.4211	93.3909	0.887901
4	6	0	0.1	0.01	59.7	97.8689	16.7	87.8947	92.8818	0.874002
4	6	0	0.1	0.02	59.9	98.1967	16.8	88.4211	93.3089	0.884456
4	6	0	0.1	0.03	60	98.3607	16.8	88.4211	93.3909	0.887901
4	6	0	0.1	0.04	59.9	98.1967	17.1	90	94.0984	0.895291
4	6	0	0.1	0.05	59.8	98.0328	17.1	90	94.0164	0.891904
4	6	0	0.1	0.1	60.1	98.5246	16.9	88.9474	93.736	0.894964
4	6	0	1	0	59.8	98.0328	16.9	88.9474	93.4901	0.884662
4	6	0	1	0.01	59.6	97.7049	16.8	88.4211	93.063	0.874271
4	6	0	1	0.02	59.8	98.0328	16.7	87.8947	92.9638	0.877408
4	6	0	1	0.03	60	98.3607	17	89.4737	93.9172	0.895105
4	6	0	1	0.04	59.6	97.7049	17.1	90	93.8525	0.885202
4	6	0	1	0.05	59.6	97.7049	16.8	88.4211	93.063	0.874271
4	6	0	1	0.1	60	98.3607	16.7	87.8947	93.1277	0.884295
4	6	0	100	0	59.8	98.0328	16.7	87.8947	92.9638	0.877408
4	6	0	100	0.01	59.9	98.1967	17.1	90	94.0984	0.895291
4	6	0	100	0.02	60	98.3607	17.1	90	94.1803	0.898703
4	6	0	100	0.03	60	98.3607	17.1	90	94.1803	0.898703
4	6	0	100	0.04	59.8	98.0328	16.7	87.8947	92.9638	0.877408
4	6	0	100	0.05	60	98.3607	16.7	87.8947	93.1277	0.884295
4	6	0	100	0.1	59.9	98.1967	16.6	87.3684	92.7826	0.877219
4	6	0	10000	0	59.8	98.0328	17.1	90	94.0164	0.891904
4	6	0	10000	0.01	59.6	97.7049	16.9	88.9474	93.3261	0.877917
4	6	0	10000	0.02	59.5	97.541	16.7	87.8947	92.7179	0.867264
4	6	0	10000	0.03	59.9	98.1967	16.7	87.8947	93.0457	0.880839
4	6	0	10000	0.04	60	98.3607	16.8	88.4211	93.3909	0.887901
4	6	0	10000	0.05	60	98.3607	16.9	88.9474	93.654	0.891505
4	6	0	10000	0.1	60	98.3607	16.7	87.8947	93.1277	0.884295
4	6	1	0.01	0	60	98.3607	17.1	90	94.1803	0.898703
4	6	1	0.01	0.01	59.9	98.1967	17.2	90.5263	94.3615	0.898897
4	6	1	0.01	0.02	59.9	98.1967	16.9	88.9474	93.572	0.888071
4	6	1	0.01	0.03	60	98.3607	16.6	87.3684	92.8645	0.880686
4	6	1	0.01	0.04	60.1	98.5246	16.8	88.4211	93.4728	0.891372
4	6	1	0.01	0.05	59.9	98.1967	16.7	87.8947	93.0457	0.880839
4	6	1	0.01	0.1	60.1	98.5246	17	89.4737	93.9991	0.898553
4	6	1	0.1	0	59.7	97.8689	16.7	87.8947	92.8818	0.874002
4	6	1	0.1	0.01	59.8	98.0328	16.5	86.8421	92.4374	0.870142
4	6	1	0.1	0.02	59.9	98.1967	17.1	90	94.0984	0.895291
4	6	1	0.1	0.03	59.9	98.1967	17	89.4737	93.8352	0.891682
4	6	1	0.1	0.04	59.9	98.1967	16.6	87.3684	92.7826	0.877219
4	6	1	0.1	0.05	59.9	98.1967	17	89.4737	93.8352	0.891682
4	6	1	0.1	0.1	60	98.3607	17.1	90	94.1803	0.898703
4	6	1	1	0	59.8	98.0328	16.8	88.4211	93.2269	0.881037
4	6	1	1	0.01	59.7	97.8689	17.3	91.0526	94.4607	0.895793
4	6	1	1	0.02	59.9	98.1967	17	89.4737	93.8352	0.891682
4	6	1	1	0.03	59.8	98.0328	17.1	90	94.0164	0.891904
4	6	1	1	0.04	59.9	98.1967	17.2	90.5263	94.3615	0.898897
4	6	1	1	0.05	59.8	98.0328	17	89.4737	93.7532	0.888284
4	6	1	1	0.1	60.1	98.5246	16.5	86.8421	92.6833	0.880579
4	6	1	100	0	60	98.3607	16.9	88.9474	93.654	0.891505
4	6	1	100	0.01	59.8	98.0328	16.8	88.4211	93.2269	0.881037
4	6	1	100	0.02	59.8	98.0328	17.1	90	94.0164	0.891904
4	6	1	100	0.03	59.8	98.0328	16.8	88.4211	93.2269	0.881037
4	6	1	100	0.04	59.8	98.0328	17.1	90	94.0164	0.891904
4	6	1	100	0.05	59.9	98.1967	16.6	87.3684	92.7826	0.877219
4	6	1	100	0.1	59.7	97.8689	17.3	91.0526	94.4607	0.895793
4	6	1	10000	0	59.9	98.1967	17.1	90	94.0984	0.895291
4	6	1	10000	0.01	60	98.3607	16.9	88.9474	93.654	0.891505
4	6	1	10000	0.02	60	98.3607	16.5	86.8421	92.6014	0.877074
4	6	1	10000	0.03	59.9	98.1967	16.8	88.4211	93.3089	0.884456
4	6	1	10000	0.04	59.7	97.8689	17.2	90.5263	94.1976	0.892168
4	6	1	10000	0.05	59.9	98.1967	16.7	87.8947	93.0457	0.880839
4	6	1	10000	0.1	59.8	98.0328	16.9	88.9474	93.4901	0.884662
5	0	0	0.01	0	61	100	4	21.0526	60.5263	0.411066
5	0	0	0.01	0.01	61	100	4.8	25.2632	62.6316	0.452689
5	0	0	0.01	0.02	61	100	4.1	21.5789	60.7895	0.416446
5	0	0	0.01	0.03	61	100	4.8	25.2632	62.6316	0.452689
5	0	0	0.01	0.04	61	100	4.2	22.1053	61.0526	0.421772
5	0	0	0.01	0.05	61	100	5	26.3158	63.1579	0.462639
5	0	0	0.01	0.1	61	100	4.3	22.6316	61.3158	0.427046
5	0	0	0.1	0	53	86.8852	19	100	93.4426	0.78193
5	0	0	0.1	0.01	51.7	84.7541	19	100	92.377	0.754334
5	0	0	0.1	0.02	52.4	85.9016	19	100	92.9508	0.768994
5	0	0	0.1	0.03	52.7	86.3934	19	100	93.1967	0.775418
5	0	0	0.1	0.04	52.3	85.7377	19	100	92.8689	0.766872
5	0	0	0.1	0.05	52.5	86.0656	19	100	93.0328	0.771126
5	0	0	0.1	0.1	53.1	87.0492	19	100	93.5246	0.784121
5	0	0	1	0	50.3	82.459	19	100	91.2295	0.726303
5	0	0	1	0.01	51.3	84.0984	19	100	92.0492	0.746156
5	0	0	1	0.02	51.2	83.9344	19	100	91.9672	0.744133
5	0	0	1	0.03	51.1	83.7705	19	100	91.8852	0.742119
5	0	0	1	0.04	51.5	84.4262	19	100	92.2131	0.750228
5	0	0	1	0.05	51.5	84.4262	19	100	92.2131	0.750228
5	0	0	1	0.1	52	85.2459	19	100	92.623	0.760562
5	0	0	100	0	51.2	83.9344	19	100	91.9672	0.744133
5	0	0	100	0.01	51.1	83.7705	19	100	91.8852	0.742119
5	0	0	100	0.02	52.2	85.5738	19	100	92.7869	0.764759
5	0	0	100	0.03	51.7	84.7541	19	100	92.377	0.754334
5	0	0	100	0.04	51.2	83.9344	19	100	91.9672	0.744133
5	0	0	100	0.05	51.1	83.7705	19	100	91.8852	0.742119
5	0	0	100	0.1	51.2	83.9344	19	100	91.9672	0.744133
5	0	0	10000	0	51.9	85.082	19	100	92.541	0.758477
5	0	0	10000	0.01	51.9	85.082	19	100	92.541	0.758477
5	0	0	10000	0.02	50.9	83.4426	19	100	91.7213	0.738115
5	0	0	10000	0.03	51.6	84.5902	19	100	92.2951	0.752277
5	0	0	10000	0.04	52.1	85.4098	19	100	92.7049	0.762656
5	0	0	10000	0.05	51.8	84.918	19	100	92.459	0.756401
5	0	0	10000	0.1	51.5	84.4262	19	100	92.2131	0.750228
5	0	1	0.01	0	61	100	3.5	18.4211	59.2105	0.383258
5	0	1	0.01	0.01	61	100	4.8	25.2632	62.6316	0.452689
5	0	1	0.01	0.02	61	100	4.4	23.1579	61.5789	0.432268
5	0	1	0.01	0.03	61	100	5	26.3158	63.1579	0.462639
5	0	1	0.01	0.04	61	100	4.6	24.2105	62.1053	0.442569
5	0	1	0.01	0.05	61	100	4.6	24.2105	62.1053	0.442569
5	0	1	0.01	0.1	61	100	4.2	22.1053	61.0526	0.421772
5	0	1	0.1	0	53.2	87.2131	19	100	93.6066	0.786322
5	0	1	0.1	0.01	53	86.8852	18.9	99.4737	93.1795	0.777903
5	0	1	0.1	0.02	52.6	86.2295	19	100	93.1148	0.773267
5	0	1	0.1	0.03	53	86.8852	19	100	93.4426	0.78193
5	0	1	0.1	0.04	52.3	85.7377	18.9	99.4737	92.6057	0.762815
5	0	1	0.1	0.05	52.5	86.0656	19	100	93.0328	0.771126
5	0	1	0.1	0.1	53.2	87.2131	19	100	93.6066	0.786322
5	0	1	1	0	52.6	86.2295	19	100	93.1148	0.773267
5	0	1	1	0.01	51.3	84.0984	19	100	92.0492	0.746156
5	0	1	1	0.02	52.9	86.7213	19	100	93.3607	0.779749
5	0	1	1	0.03	52.1	85.4098	19	100	92.7049	0.762656
5	0	1	1	0.04	51.1	83.7705	19	100	91.8852	0.742119
5	0	1	1	0.05	51.9	85.082	19	100	92.541	0.758477
5	0	1	1	0.1	52.7	86.3934	19	100	93.1967	0.775418
5	0	1	100	0	52.1	85.4098	19	100	92.7049	0.762656
5	0	1	100	0.01	51.7	84.7541	19	100	92.377	0.754334
5	0	1	100	0.02	51.7	84.7541	19	100	92.377	0.754334
5	0	1	100	0.03	52.1	85.4098	19	100	92.7049	0.762656
5	0	1	100	0.04	52.7	86.3934	19	100	93.1967	0.775418
5	0	1	100	0.05	52.2	85.5738	19	100	92.7869	0.764759
5	0	1	100	0.1	52.4	85.9016	19	100	92.9508	0.768994
5	0	1	10000	0	51.4	84.2623	19	100	92.1311	0.748187
5	0	1	10000	0.01	52.2	85.5738	19	100	92.7869	0.764759
5	0	1	10000	0.02	52	85.2459	19	100	92.623	0.760562
5	0	1	10000	0.03	52	85.2459	19	100	92.623	0.760562
5	0	1	10000	0.04	51.9	85.082	19	100	92.541	0.758477
5	0	1	10000	0.05	52.1	85.4098	19	100	92.7049	0.762656
5	0	1	10000	0.1	52.1	85.4098	19	100	92.7049	0.762656
5	3	0	0.01	0	60	98.3607	16.4	86.3158	92.3382	0.873459
5	3	0	0.01	0.01	59.9	98.1967	15.9	83.6842	90.9405	0.851785
5	3	0	0.01	0.02	59.7	97.8689	16.3	85.7895	91.8292	0.859414
5	3	0	0.01	0.03	59.8	98.0328	15.9	83.6842	90.8585	0.848263
5	3	0	0.01	0.04	59.7	97.8689	16.2	85.2632	91.566	0.855758
5	3	0	0.01	0.05	59.9	98.1967	15.5	81.5789	89.8878	0.83717
5	3	0	0.01	0.1	59.7	97.8689	16.6	87.3684	92.6186	0.87036
5	3	0	0.1	0	57.3	93.9344	16.6	87.3684	90.6514	0.795083
5	3	0	0.1	0.01	57.4	94.0984	16.8	88.4211	91.2597	0.805675
5	3	0	0.1	0.02	57.6	94.4262	16.8	88.4211	91.4236	0.81151
5	3	0	0.1	0.03	57.2	93.7705	16.4	86.3158	90.0431	0.784465
5	3	0	0.1	0.04	58	95.082	16.2	85.2632	90.1726	0.800569
5	3	0	0.1	0.05	57.8	94.7541	16.8	88.4211	91.5876	0.817419
5	3	0	0.1	0.1	57.1	93.6066	16.7	87.8947	90.7506	0.793194
5	3	0	1	0	57.5	94.2623	16.7	87.8947	91.0785	0.804749
5	3	0	1	0.01	57.7	94.5902	16.5	86.8421	90.7161	0.802985
5	3	0	1	0.02	57.4	94.0984	16.7	87.8947	90.9965	0.801833
5	3	0	1	0.03	57.1	93.6066	16.8	88.4211	91.0138	0.797057
5	3	0	1	0.04	57.4	94.0984	16.8	88.4211	91.2597	0.805675
5	3	0	1	0.05	57.6	94.4262	16.8	88.4211	91.4236	0.81151
5	3	0	1	0.1	57.5	94.2623	16.7	87.8947	91.0785	0.804749
5	3	0	100	0	57.1	93.6066	16.8	88.4211	91.0138	0.797057
5	3	0	100	0.01	57.6	94.4262	16.5	86.8421	90.6342	0.800017
5	3	0	100	0.02	57.5	94.2623	16.6	87.3684	90.8154	0.80091
5	3	0	100	0.03	57.1	93.6066	16.1	84.7368	89.1717	0.769934
5	3	0	100	0.04	58.2	95.4098	16.6	87.3684	91.3891	0.821903
5	3	0	100	0.05	57.4	94.0984	17	89.4737	91.786	0.813347
5	3	0	100	0.1	57.4	94.0984	16.4	86.3158	90.2071	0.790285
5	3	0	10000	0	56.9	93.2787	17	89.4737	91.3762	0.799141
5	3	0	10000	0.01	57.6	94.4262	16.8	88.4211	91.4236	0.81151
5	3	0	10000	0.02	57.8	94.7541	17	89.4737	92.1139	0.825032
5	3	0	10000	0.03	57.4	94.0984	16.3	85.7895	89.9439	0.786427
5	3	0	10000	0.04	58	95.082	17	89.4737	92.2778	0.830986
5	3	0	10000	0.05	57.5	94.2623	16.7	87.8947	91.0785	0.804749
5	3	0	10000	0.1	57.4	94.0984	16.9	88.9474	91.5229	0.809513
5	3	1	0.01	0	60	98.3607	16.5	86.8421	92.6014	0.877074
5	3	1	0.01	0.01	60	98.3607	15.9	83.6842	91.0224	0.855333
5	3	1	0.01	0.02	59.6	97.7049	15.9	83.6842	90.6946	0.841301
5	3	1	0.01	0.03	60	98.3607	16.1	84.7368	91.5487	0.862594
5	3	1	0.01	0.04	59.9	98.1967	16.1	84.7368	91.4668	0.859069
5	3	1	0.01	0.05	59.7	97.8689	16.3	85.7895	91.8292	0.859414
5	3	1	0.01	0.1	59.5	97.541	16.7	87.8947	92.7179	0.867264
5	3	1	0.1	0	57.9	94.918	16.7	87.8947	91.4064	0.816598
5	3	1	0.1	0.01	57.7	94.5902	16.6	87.3684	90.9793	0.806812
5	3	1	0.1	0.02	57.2	93.7705	16.6	87.3684	90.5695	0.792196
5	3	1	0.1	0.03	58.2	95.4098	16.2	85.2632	90.3365	0.80673
5	3	1	0.1	0.04	57.5	94.2623	16.3	85.7895	90.0259	0.789372
5	3	1	0.1	0.05	57.1	93.6066	17	89.4737	91.5401	0.804771
5	3	1	0.1	0.1	57.9	94.918	16.4	86.3158	90.6169	0.805163
5	3	1	1	0	57.6	94.4262	16.7	87.8947	91.1605	0.807683
5	3	1	1	0.01	57.9	94.918	16.9	88.9474	91.9327	0.824202
5	3	1	1	0.02	57.4	94.0984	16.9	88.9474	91.5229	0.809513
5	3	1	1	0.03	57.6	94.4262	16.8	88.4211	91.4236	0.81151
5	3	1	1	0.04	57.5	94.2623	16.6	87.3684	90.8154	0.80091
5	3	1	1	0.05	57.9	94.918	16.5	86.8421	90.8801	0.808978
5	3	1	1	0.1	57.6	94.4262	16.6	87.3684	90.8973	0.803852
5	3	1	100	0	57.5	94.2623	16.6	87.3684	90.8154	0.80091
5	3	1	100	0.01	58	95.082	16.5	86.8421	90.962	0.812004
5	3	1	100	0.02	57.6	94.4262	16.6	87.3684	90.8973	0.803852
5	3	1	100	0.03	57.5	94.2623	16.6	87.3684	90.8154	0.80091
5	3	1	100	0.04	57.8	94.7541	16.4	86.3158	90.5349	0.802149
5	3	1	100	0.05	57.6	94.4262	16.7	87.8947	91.1605	0.807683
5	3	1	100	0.1	56.9	93.2787	16.7	87.8947	90.5867	0.787523
5	3	1	10000	0	57.2	93.7705	16.5	86.8421	90.3063	0.788333
5	3	1	10000	0.01	57.7	94.5902	16.8	88.4211	91.5056	0.814455
5	3	1	10000	0.02	57.7	94.5902	16.6	87.3684	90.9793	0.806812
5	3	1	10000	0.03	57.1	93.6066	16.8	88.4211	91.0138	0.797057
5	3	1	10000	0.04	57.7	94.5902	16.7	87.8947	91.2425	0.810635
5	3	1	10000	0.05	57.2	93.7705	16.7	87.8947	90.8326	0.796056
5	3	1	10000	0.1	57.6	94.4262	16.9	88.9474	91.6868	0.815333
5	6	0	0.01	0	59.7	97.8689	15.7	82.6316	90.2502	0.837424
5	6	0	0.01	0.01	59.7	97.8689	16.8	88.4211	93.145	0.877641
5	6	0	0.01	0.02	59.7	97.8689	15.8	83.1579	90.5134	0.841098
5	6	0	0.01	0.03	59.7	97.8689	16.5	86.8421	92.3555	0.866715
5	6	0	0.01	0.04	59.7	97.8689	16	84.2105	91.0397	0.848436
5	6	0	0.01	0.05	59.8	98.0328	16.7	87.8947	92.9638	0.877408
5	6	0	0.01	0.1	60.1	98.5246	16.5	86.8421	92.6833	0.880579
5	6	0	0.1	0	57.8	94.7541	16.6	87.3684	91.0613	0.809791
5	6	0	0.1	0.01	57.1	93.6066	16.6	87.3684	90.4875	0.789327
5	6	0	0.1	0.02	57.2	93.7705	16.7	87.8947	90.8326	0.796056
5	6	0	0.1	0.03	57.4	94.0984	16.9	88.9474	91.5229	0.809513
5	6	0	0.1	0.04	57.7	94.5902	17	89.4737	92.0319	0.822083
5	6	0	0.1	0.05	57.3	93.9344	16.9	88.9474	91.4409	0.806629
5	6	0	0.1	0.1	56.9	93.2787	17	89.4737	91.3762	0.799141
5	6	0	1	0	56.4	92.459	16.4	86.3158	89.3874	0.761892
5	6	0	1	0.01	57.4	94.0984	16.3	85.7895	89.9439	0.786427
5	6	0	1	0.02	57.8	94.7541	16.4	86.3158	90.5349	0.802149
5	6	0	1	0.03	57.7	94.5902	16.7	87.8947	91.2425	0.810635
5	6	0	1	0.04	57.7	94.5902	16.8	88.4211	91.5056	0.814455
5	6	0	1	0.05	57.5	94.2623	17	89.4737	91.868	0.816241
5	6	0	1	0.1	57.1	93.6066	16.5	86.8421	90.2243	0.785457
5	6	0	100	0	58.2	95.4098	16.6	87.3684	91.3891	0.821903
5	6	0	100	0.01	57.9	94.918	16.4	86.3158	90.6169	0.805163
5	6	0	100	0.02	57.4	94.0984	16.9	88.9474	91.5229	0.809513
5	6	0	100	0.03	57	93.4426	16.5	86.8421	90.1424	0.782599
5	6	0	100	0.04	57.2	93.7705	16.9	88.9474	91.3589	0.803764
5	6	0	100	0.05	58	95.082	16.9	88.9474	92.0147	0.827197
5	6	0	100	0.1	57	93.4426	16.7	87.8947	90.6687	0.79035
5	6	0	10000	0	57.7	94.5902	16.7	87.8947	91.2425	0.810635
5	6	0	10000	0.01	57.4	94.0984	16.6	87.3684	90.7334	0.797987
5	6	0	10000	0.02	57.7	94.5902	16.5	86.8421	90.7161	0.802985
5	6	0	10000	0.03	57.5	94.2623	16.9	88.9474	91.6048	0.812414
5	6	0	10000	0.04	57.6	94.4262	16.7	87.8947	91.1605	0.807683
5	6	0	10000	0.05	56.8	93.1148	16.8	88.4211	90.7679	0.788596
5	6	0	10000	0.1	57.1	93.6066	16.6	87.3684	90.4875	0.789327
5	6	1	0.01	0	60.1	98.5246	15.7	82.6316	90.5781	0.851657
5	6	1	0.01	0.01	59.9	98.1967	16.5	86.8421	92.5194	0.873595
5	6	1	0.01	0.02	59.9	98.1967	16.1	84.7368	91.4668	0.859069
5	6	1	0.01	0.03	60	98.3607	15.8	83.1579	90.7593	0.851697
5	6	1	0.01	0.04	59.9	98.1967	16.4	86.3158	92.2563	0.869969
5	6	1	0.01	0.05	59.8	98.0328	16	84.2105	91.1217	0.851919
5	6	1	0.01	0.1	59.8	98.0328	16.3	85.7895	91.9111	0.862863
5	6	1	0.1	0	57.8	94.7541	16.8	88.4211	91.5876	0.817419
5	6	1	0.1	0.01	57.7	94.5902	16.5	86.8421	90.7161	0.802985
5	6	1	0.1	0.02	57.4	94.0984	16.7	87.8947	90.9965	0.801833
5	6	1	0.1	0.03	57.5	94.2623	17	89.4737	91.868	0.816241
5	6	1	0.1	0.04	58.1	95.2459	17	89.4737	92.3598	0.833992
5	6	1	0.1	0.05	58	95.082	16.8	88.4211	91.7515	0.823404
5	6	1	0.1	0.1	58.3	95.5738	16.7	87.8947	91.7343	0.828757
5	6	1	1	0	57.1	93.6066	16.6	87.3684	90.4875	0.789327
5	6	1	1	0.01	57.5	94.2623	16.9	88.9474	91.6048	0.812414
5	6	1	1	0.02	57.3	93.9344	16.5	86.8421	90.3883	0.791226
5	6	1	1	0.03	57.5	94.2623	17	89.4737	91.868	0.816241
5	6	1	1	0.04	57.4	94.0984	17	89.4737	91.786	0.813347
5	6	1	1	0.05	57.4	94.0984	16.9	88.9474	91.5229	0.809513
5	6	1	1	0.1	57.7	94.5902	16.6	87.3684	90.9793	0.806812
5	6	1	100	0	57	93.4426	16.6	87.3684	90.4055	0.786476
5	6	1	100	0.01	57.3	93.9344	16.9	88.9474	91.4409	0.806629
5	6	1	100	0.02	57	93.4426	17	89.4737	91.4582	0.801948
5	6	1	100	0.03	57.5	94.2623	16.6	87.3684	90.8154	0.80091
5	6	1	100	0.04	57.4	94.0984	16.7	87.8947	90.9965	0.801833
5	6	1	100	0.05	57.7	94.5902	17	89.4737	92.0319	0.822083
5	6	1	100	0.1	57	93.4426	17	89.4737	91.4582	0.801948
5	6	1	10000	0	57.6	94.4262	16.8	88.4211	91.4236	0.81151
5	6	1	10000	0.01	57.4	94.0984	16.9	88.9474	91.5229	0.809513
5	6	1	10000	0.02	57.4	94.0984	16.4	86.3158	90.2071	0.790285
5	6	1	10000	0.03	57.5	94.2623	16.6	87.3684	90.8154	0.80091
5	6	1	10000	0.04	57.3	93.9344	16.7	87.8947	90.9146	0.798935
5	6	1	10000	0.05	57.5	94.2623	17	89.4737	91.868	0.816241
5	6	1	10000	0.1	57.2	93.7705	16.5	86.8421	90.3063	0.788333
6	0	0	0.01	0	61	100	4.2	22.1053	61.0526	0.421772
6	0	0	0.01	0.01	61	100	4.8	25.2632	62.6316	0.452689
6	0	0	0.01	0.02	61	100	4.6	24.2105	62.1053	0.442569
6	0	0	0.01	0.03	61	100	4.4	23.1579	61.5789	0.432268
6	0	0	0.01	0.04	61	100	4.8	25.2632	62.6316	0.452689
6	0	0	0.01	0.05	61	100	4.4	23.1579	61.5789	0.432268
6	0	0	0.01	0.1	61	100	4.6	24.2105	62.1053	0.442569
6	0	0	0.1	0	52.7	86.3934	15.2	80	83.1967	0.62031
6	0	0	0.1	0.01	52.8	86.5574	14.8	77.8947	82.2261	0.606007
6	0	0	0.1	0.02	53.4	87.541	16.8	88.4211	87.981	0.702111
6	0	0	0.1	0.03	53.7	88.0328	15.7	82.6316	85.3322	0.664417
6	0	0	0.1	0.04	53.3	87.377	15.9	83.6842	85.5306	0.6631
6	0	0	0.1	0.05	53.3	87.377	15.1	79.4737	83.4254	0.630206
6	0	0	0.1	0.1	53.6	87.8689	16.3	85.7895	86.8292	0.686492
6	0	0	1	0	47.7	78.1967	19	100	89.0984	0.678219
6	0	0	1	0.01	46.5	76.2295	19	100	88.1148	0.657531
6	0	0	1	0.02	46.5	76.2295	19	100	88.1148	0.657531
6	0	0	1	0.03	47	77.0492	19	100	88.5246	0.666045
6	0	0	1	0.04	46.8	76.7213	19	100	88.3607	0.662622
6	0	0	1	0.05	46.7	76.5574	19	100	88.2787	0.660919
6	0	0	1	0.1	46.5	76.2295	19	100	88.1148	0.657531
6	0	0	100	0	47.5	77.8689	16.1	84.7368	81.3028	0.551816
6	0	0	100	0.01	47.4	77.7049	16.8	88.4211	83.063	0.579744
6	0	0	100	0.02	48.5	79.5082	17	89.4737	84.4909	0.608443
6	0	0	100	0.03	47.9	78.5246	16.7	87.8947	83.2097	0.584623
6	0	0	100	0.04	47.4	77.7049	16.4	86.3158	82.0104	0.562751
6	0	0	100	0.05	48.6	79.6721	17.7	93.1579	86.415	0.639762
6	0	0	100	0.1	48.4	79.3443	16.1	84.7368	82.0406	0.568554
6	0	0	10000	0	46.8	76.7213	16.8	88.4211	82.5712	0.569018
6	0	0	10000	0.01	46.2	75.7377	17.3	91.0526	83.3952	0.579876
6	0	0	10000	0.02	46.4	76.0656	16.6	87.3684	81.717	0.553448
6	0	0	10000	0.03	46.7	76.5574	16.5	86.8421	81.6997	0.554459
6	0	0	10000	0.04	47	77.0492	16.7	87.8947	82.472	0.568313
6	0	0	10000	0.05	46.9	76.8852	16.6	87.3684	82.1268	0.562273
6	0	0	10000	0.1	47.6	78.0328	16.5	86.8421	82.4374	0.570642
6	0	1	0.01	0	61	100	4.8	25.2632	62.6316	0.452689
6	0	1	0.01	0.01	61	100	4.4	23.1579	61.5789	0.432268
6	0	1	0.01	0.02	61	100	4.6	24.2105	62.1053	0.442569
6	0	1	0.01	0.03	61	100	4.1	21.5789	60.7895	0.416446
6	0	1	0.01	0.04	61	100	4.6	24.2105	62.1053	0.442569
6	0	1	0.01	0.05	61	100	4.6	24.2105	62.1053	0.442569
6	0	1	0.01	0.1	61	100	4.8	25.2632	62.6316	0.452689
6	0	1	0.1	0	52.8	86.5574	15.8	83.1579	84.8576	0.647396
6	0	1	0.1	0.01	53.6	87.8689	14.4	75.7895	81.8292	0.608425
6	0	1	0.1	0.02	53.5	87.7049	17.2	90.5263	89.1156	0.720628
6	0	1	0.1	0.03	53.2	87.2131	15.7	82.6316	84.9223	0.652555
6	0	1	0.1	0.04	53.4	87.541	17	89.4737	88.5073	0.71022
6	0	1	0.1	0.05	53	86.8852	15	78.9474	82.9163	0.618987
6	0	1	0.1	0.1	52.8	86.5574	14.3	75.2632	80.9103	0.585126
6	0	1	1	0	47.1	77.2131	19	100	88.6066	0.667766
6	0	1	1	0.01	48.4	79.3443	19	100	89.6721	0.690702
6	0	1	1	0.02	48.1	78.8525	19	100	89.4262	0.685313
6	0	1	1	0.03	49.1	80.4918	19	100	90.2459	0.703515
6	0	1	1	0.04	48.6	79.6721	19	100	89.8361	0.694329
6	0	1	1	0.05	48	78.6885	19	100	89.3443	0.68353
6	0	1	1	0.1	47.7	78.1967	19	100	89.0984	0.678219
6	0	1	100	0	56	91.8033	11.5	60.5263	76.1648	0.550377
6	0	1	100	0.01	56.6	92.7869	11	57.8947	75.3408	0.547036
6	0	1	100	0.02	56	91.8033	11	57.8947	74.849	0.528726
6	0	1	100	0.03	56.1	91.9672	10.7	56.3158	74.1415	0.518598
6	0	1	100	0.04	56.7	92.9508	12.1	63.6842	78.3175	0.597003
6	0	1	100	0.05	56.8	93.1148	11.1	58.4211	75.7679	0.557639
6	0	1	100	0.1	57.5	94.2623	11.2	58.9474	76.6048	0.584678
6	0	1	10000	0	56	91.8033	10.8	56.8421	74.3227	0.519981
6	0	1	10000	0.01	55.6	91.1475	11.3	59.4737	75.3106	0.530047
6	0	1	10000	0.02	55.5	90.9836	11.1	58.4211	74.7023	0.518455
6	0	1	10000	0.03	56.2	92.1311	10.7	56.3158	74.2235	0.52163
6	0	1	10000	0.04	57.2	93.7705	11.5	60.5263	77.1484	0.587514
6	0	1	10000	0.05	56.6	92.7869	10.3	54.2105	73.4987	0.516417
6	0	1	10000	0.1	56.1	91.9672	11.1	58.4211	75.1941	0.53607
6	3	0	0.01	0	59.7	97.8689	16.2	85.2632	91.566	0.855758
6	3	0	0.01	0.01	60	98.3607	16.1	84.7368	91.5487	0.862594
6	3	0	0.01	0.02	59.3	97.2131	15.4	81.0526	89.1329	0.812438
6	3	0	0.01	0.03	60	98.3607	15.5	81.5789	89.9698	0.840765
6	3	0	0.01	0.04	59.1	96.8852	15.6	82.1053	89.4953	0.813126
6	3	0	0.01	0.05	59.8	98.0328	15.5	81.5789	89.8059	0.833602
6	3	0	0.01	0.1	59.8	98.0328	15.7	82.6316	90.3322	0.840941
6	3	0	0.1	0	56.6	92.7869	15.6	82.1053	87.4461	0.736016
6	3	0	0.1	0.01	57.4	94.0984	15.8	83.1579	88.6281	0.767076
6	3	0	0.1	0.02	57.2	93.7705	15.4	81.0526	87.4116	0.745547
6	3	0	0.1	0.03	56.9	93.2787	16.1	84.7368	89.0078	0.764181
6	3	0	0.1	0.04	57.2	93.7705	15.3	80.5263	87.1484	0.741629
6	3	0	0.1	0.05	56.9	93.2787	16	84.2105	88.7446	0.760276
6	3	0	0.1	0.1	57	93.4426	16.2	85.2632	89.3529	0.770943
6	3	0	1	0	57.1	93.6066	15.7	82.6316	88.1191	0.754341
6	3	0	1	0.01	56.8	93.1148	16.2	85.2632	89.189	0.765239
6	3	0	1	0.02	57.1	93.6066	15.7	82.6316	88.1191	0.754341
6	3	0	1	0.03	56.5	92.623	15.4	81.0526	86.8378	0.725273
6	3	0	1	0.04	57	93.4426	15.9	83.6842	88.5634	0.759248
6	3	0	1	0.05	57.1	93.6066	15.9	83.6842	88.6454	0.762147
6	3	0	1	0.1	57.1	93.6066	15.8	83.1579	88.3822	0.758246
6	3	0	100	0	57.2	93.7705	16.7	87.8947	90.8326	0.796056
6	3	0	100	0.01	57.7	94.5902	15.8	83.1579	88.874	0.776079
6	3	0	100	0.02	57	93.4426	15.3	80.5263	86.9845	0.735729
6	3	0	100	0.03	56	91.8033	16.3	85.7895	88.7964	0.747057
6	3	0	100	0.04	57.1	93.6066	16.6	87.3684	90.4875	0.789327
6	3	0	100	0.05	56.6	92.7869	16.1	84.7368	88.7619	0.755685
6	3	0	100	0.1	57	93.4426	15.9	83.6842	88.5634	0.759248
6	3	0	10000	0	55.8	91.4754	16.2	85.2632	88.3693	0.737734
6	3	0	10000	0.01	55.8	91.4754	16.1	84.7368	88.1061	0.733766
6	3	0	10000	0.02	56.5	92.623	15.5	81.5789	87.1009	0.729233
6	3	0	10000	0.03	55.9	91.6393	15.1	79.4737	85.5565	0.69657
6	3	0	10000	0.04	57	93.4426	16.4	86.3158	89.8792	0.778718
6	3	0	10000	0.05	56	91.8033	16.9	88.9474	90.3753	0.770686
6	3	0	10000	0.1	56.5	92.623	16.1	84.7368	88.6799	0.752888
6	3	1	0.01	0	59.9	98.1967	15.6	82.1053	90.151	0.840829
6	3	1	0.01	0.01	59.6	97.7049	16.4	86.3158	92.0104	0.859652
6	3	1	0.01	0.02	59.7	97.8689	15.4	81.0526	89.4607	0.826374
6	3	1	0.01	0.03	59.5	97.541	15.4	81.0526	89.2968	0.819353
6	3	1	0.01	0.04	59.7	97.8689	16	84.2105	91.0397	0.848436
6	3	1	0.01	0.05	59.7	97.8689	15.6	82.1053	89.9871	0.833745
6	3	1	0.01	0.1	60	98.3607	15.5	81.5789	89.9698	0.840765
6	3	1	0.1	0	57.1	93.6066	15.6	82.1053	87.8559	0.75043
6	3	1	0.1	0.01	57.3	93.9344	15.7	82.6316	88.283	0.760222
6	3	1	0.1	0.02	56.7	92.9508	16	84.2105	88.5807	0.754582
6	3	1	0.1	0.03	57.3	93.9344	15.9	83.6842	88.8093	0.768
6	3	1	0.1	0.04	56.8	93.1148	15.3	80.5263	86.8205	0.729906
6	3	1	0.1	0.05	57.3	93.9344	16	84.2105	89.0725	0.771882
6	3	1	0.1	0.1	56.6	92.7869	15.9	83.6842	88.2355	0.747832
6	3	1	1	0	57	93.4426	15.9	83.6842	88.5634	0.759248
6	3	1	1	0.01	56.5	92.623	16.1	84.7368	88.6799	0.752888
6	3	1	1	0.02	56.6	92.7869	15.6	82.1053	87.4461	0.736016
6	3	1	1	0.03	56.4	92.459	15.8	83.1579	87.8085	0.738282
6	3	1	1	0.04	56.5	92.623	15.3	80.5263	86.5746	0.721308
6	3	1	1	0.05	56	91.8033	16	84.2105	88.0069	0.735188
6	3	1	1	0.1	56.7	92.9508	15.9	83.6842	88.3175	0.750659
6	3	1	100	0	56.8	93.1148	15.8	83.1579	88.1363	0.749583
6	3	1	100	0.01	56.7	92.9508	16.2	85.2632	89.107	0.762414
6	3	1	100	0.02	55.8	91.4754	15.6	82.1053	86.7903	0.71386
6	3	1	100	0.03	56.2	92.1311	15.5	81.5789	86.855	0.720831
6	3	1	100	0.04	57.2	93.7705	15.2	80	86.8852	0.737705
6	3	1	100	0.05	57.1	93.6066	15.2	80	86.8033	0.734739
6	3	1	100	0.1	56.7	92.9508	15.8	83.1579	88.0544	0.746732
6	3	1	10000	0	55.7	91.3115	16.3	85.7895	88.5505	0.73904
6	3	1	10000	0.01	57.5	94.2623	16.2	85.2632	89.7627	0.785518
6	3	1	10000	0.02	56.9	93.2787	15.8	83.1579	88.2183	0.752453
6	3	1	10000	0.03	56.9	93.2787	15.8	83.1579	88.2183	0.752453
6	3	1	10000	0.04	57.2	93.7705	16.3	85.7895	89.78	0.780593
6	3	1	10000	0.05	56.6	92.7869	15.6	82.1053	87.4461	0.736016
6	3	1	10000	0.1	56.7	92.9508	15.9	83.6842	88.3175	0.750659
6	6	0	0.01	0	59.8	98.0328	15.4	81.0526	89.5427	0.829926
6	6	0	0.01	0.01	59.9	98.1967	15.9	83.6842	90.9405	0.851785
6	6	0	0.01	0.02	59.6	97.7049	15.9	83.6842	90.6946	0.841301
6	6	0	0.01	0.03	59.9	98.1967	15.3	80.5263	89.3615	0.829838
6	6	0	0.01	0.04	59.8	98.0328	15.7	82.6316	90.3322	0.840941
6	6	0	0.01	0.05	59.8	98.0328	15.5	81.5789	89.8059	0.833602
6	6	0	0.01	0.1	59.6	97.7049	15.3	80.5263	89.1156	0.819147
6	6	0	0.1	0	57.3	93.9344	16	84.2105	89.0725	0.771882
6	6	0	0.1	0.01	56.5	92.623	15.9	83.6842	88.1536	0.745021
6	6	0	0.1	0.02	56.7	92.9508	16.1	84.7368	88.8438	0.7585
6	6	0	0.1	0.03	57.1	93.6066	16.4	86.3158	89.9612	0.781582
6	6	0	0.1	0.04	57.3	93.9344	15.4	81.0526	87.4935	0.748519
6	6	0	0.1	0.05	56.6	92.7869	15.3	80.5263	86.6566	0.724156
6	6	0	0.1	0.1	57.6	94.4262	15.9	83.6842	89.0552	0.776923
6	6	0	1	0	55.8	91.4754	15.3	80.5263	86.0009	0.701858
6	6	0	1	0.01	56.6	92.7869	15.5	81.5789	87.1829	0.732068
6	6	0	1	0.02	56.4	92.459	16	84.2105	88.3348	0.74617
6	6	0	1	0.03	56.3	92.2951	15.8	83.1579	87.7265	0.7355
6	6	0	1	0.04	55.9	91.6393	15.8	83.1579	87.3986	0.724537
6	6	0	1	0.05	55.9	91.6393	15.5	81.5789	86.6091	0.712581
6	6	0	1	0.1	55.9	91.6393	16	84.2105	87.9249	0.732483
6	6	0	100	0	56.7	92.9508	16	84.2105	88.5807	0.754582
6	6	0	100	0.01	57.4	94.0984	15.2	80	87.0492	0.743696
6	6	0	100	0.02	56.4	92.459	15.6	82.1053	87.2821	0.730376
6	6	0	100	0.03	56.4	92.459	15.3	80.5263	86.4927	0.718478
6	6	0	100	0.04	56.6	92.7869	15.6	82.1053	87.4461	0.736016
6	6	0	100	0.05	56.5	92.623	15.9	83.6842	88.1536	0.745021
6	6	0	100	0.1	56.1	91.9672	15.7	82.6316	87.2994	0.726017
6	6	0	10000	0	56.2	92.1311	15.9	83.6842	87.9077	0.736693
6	6	0	10000	0.01	56.2	92.1311	15.6	82.1053	87.1182	0.724804
6	6	0	10000	0.02	57	93.4426	15.7	82.6316	88.0371	0.751428
6	6	0	10000	0.03	56.4	92.459	15.1	79.4737	85.9664	0.71052
6	6	0	10000	0.04	56.6	92.7869	15.6	82.1053	87.4461	0.736016
6	6	0	10000	0.05	56.7	92.9508	16.3	85.7895	89.3701	0.766323
6	6	0	10000	0.1	56.3	92.2951	16.2	85.2632	88.7791	0.751282
6	6	1	0.01	0	59.2	97.0492	14.6	76.8421	86.9456	0.778905
6	6	1	0.01	0.01	59.5	97.541	15.3	80.5263	89.0336	0.815638
6	6	1	0.01	0.02	59.9	98.1967	14.8	77.8947	88.0457	0.811428
6	6	1	0.01	0.03	59.7	97.8689	14.8	77.8947	87.8818	0.804153
6	6	1	0.01	0.04	59.6	97.7049	15.2	80	88.8525	0.815439
6	6	1	0.01	0.05	59.9	98.1967	14.9	78.4211	88.3089	0.815119
6	6	1	0.01	0.1	59.9	98.1967	15.1	79.4737	88.8352	0.822488
6	6	1	0.1	0	56.7	92.9508	15.9	83.6842	88.3175	0.750659
6	6	1	0.1	0.01	56.7	92.9508	16.1	84.7368	88.8438	0.7585
6	6	1	0.1	0.02	57	93.4426	16	84.2105	88.8266	0.76315
6	6	1	0.1	0.03	57	93.4426	16	84.2105	88.8266	0.76315
6	6	1	0.1	0.04	57.9	94.918	16	84.2105	89.5643	0.789859
6	6	1	0.1	0.05	56.3	92.2951	15.3	80.5263	86.4107	0.715666
6	6	1	0.1	0.1	57.3	93.9344	15.5	81.5789	87.7567	0.752425
6	6	1	1	0	56.4	92.459	15.5	81.5789	87.019	0.726415
6	6	1	1	0.01	55.9	91.6393	15.9	83.6842	87.6618	0.728512
6	6	1	1	0.02	56.7	92.9508	15.7	82.6316	87.7912	0.7428
6	6	1	1	0.03	56	91.8033	15.9	83.6842	87.7437	0.731223
6	6	1	1	0.04	56.1	91.9672	16.1	84.7368	88.352	0.741864
6	6	1	1	0.05	56.5	92.623	16.1	84.7368	88.6799	0.752888
6	6	1	1	0.1	56.2	92.1311	15.2	80	86.0656	0.708882
6	6	1	100	0	56.9	93.2787	15.6	82.1053	87.692	0.74461
6	6	1	100	0.01	55.8	91.4754	15.7	82.6316	87.0535	0.71785
6	6	1	100	0.02	56.4	92.459	15.6	82.1053	87.2821	0.730376
6	6	1	100	0.03	56.1	91.9672	15.6	82.1053	87.0362	0.722043
6	6	1	100	0.04	56.8	93.1148	15.7	82.6316	87.8732	0.745658
6	6	1	100	0.05	55.6	91.1475	15.9	83.6842	87.4159	0.720475
6	6	1	100	0.1	56.9	93.2787	15.6	82.1053	87.692	0.74461
6	6	1	10000	0	56.4	92.459	15.5	81.5789	87.019	0.726415
6	6	1	10000	0.01	56.7	92.9508	15.8	83.1579	88.0544	0.746732
6	6	1	10000	0.02	56	91.8033	15.5	81.5789	86.6911	0.715315
6	6	1	10000	0.03	56.9	93.2787	16	84.2105	88.7446	0.760276
6	6	1	10000	0.04	55.7	91.3115	15.8	83.1579	87.2347	0.719152
6	6	1	10000	0.05	55.9	91.6393	15.5	81.5789	86.6091	0.712581
6	6	1	10000	0.1	56.9	93.2787	16.2	85.2632	89.2709	0.768082
1	0	0	0.01	0	58.5	95.9016	15.6	82.1053	89.0035	0.793396
1	0	0	0.01	0.01	58.3	95.5738	14.9	78.4211	86.9974	0.760141
1	0	0	0.01	0.02	58.6	96.0656	14.9	78.4211	87.2433	0.769951
1	0	0	0.01	0.03	58.7	96.2295	15.1	79.4737	87.8516	0.780898
1	0	0	0.01	0.04	58.1	95.2459	15.6	82.1053	88.6756	0.780702
1	0	0	0.01	0.05	59.1	96.8852	15.1	79.4737	88.1795	0.794341
1	0	0	0.01	0.1	58.6	96.0656	15	78.9474	87.5065	0.773778
1	0	0	0.1	0	58.7	96.2295	14	73.6842	84.9569	0.738653
1	0	0	0.1	0.01	59.1	96.8852	14.6	76.8421	86.8637	0.775428
1	0	0	0.1	0.02	58.6	96.0656	13.3	70	83.0328	0.707883
1	0	0	0.1	0.03	59.2	97.0492	13.9	73.1579	85.1035	0.752259
1	0	0	0.1	0.04	57.7	94.5902	14.1	74.2105	84.4003	0.709697
1	0	0	0.1	0.05	59.4	97.377	14.3	75.2632	86.3201	0.774624
1	0	0	0.1	0.1	58.8	96.3934	13.8	72.6316	84.5125	0.734342
1	0	0	1	0	58.6	96.0656	14.4	75.7895	85.9275	0.750734
1	0	0	1	0.01	59.3	97.2131	14.1	74.2105	85.7118	0.763462
1	0	0	1	0.02	58.8	96.3934	14.1	74.2105	85.302	0.745946
1	0	0	1	0.03	59.2	97.0492	14.4	75.7895	86.4193	0.771322
1	0	0	1	0.04	58.6	96.0656	15	78.9474	87.5065	0.773778
1	0	0	1	0.05	59.3	97.2131	13.9	73.1579	85.1855	0.755841
1	0	0	1	0.1	59.1	96.8852	13.8	72.6316	84.7584	0.744863
1	0	0	100	0	58.4	95.7377	14.3	75.2632	85.5004	0.740197
1	0	0	100	0.01	59.1	96.8852	13.3	70	83.4426	0.725542
1	0	0	100	0.02	58.8	96.3934	14.1	74.2105	85.302	0.745946
1	0	0	100	0.03	58.7	96.2295	13.5	71.0526	83.6411	0.719193
1	0	0	100	0.04	58.1	95.2459	13.7	72.1053	83.6756	0.706786
1	0	0	100	0.05	58.6	96.0656	14.1	74.2105	85.1381	0.739129
1	0	0	100	0.1	58.8	96.3934	13.6	71.5789	83.9862	0.726571
1	0	0	10000	0	59	96.7213	13	68.4211	82.5712	0.710236
1	0	0	10000	0.01	58.7	96.2295	13.5	71.0526	83.6411	0.719193
1	0	0	10000	0.02	59.2	97.0492	14	73.6842	85.3667	0.756084
1	0	0	10000	0.03	58.7	96.2295	14.3	75.2632	85.7463	0.750247
1	0	0	10000	0.04	59	96.7213	13.9	73.1579	84.9396	0.745182
1	0	0	10000	0.05	59	96.7213	14.4	75.7895	86.2554	0.764353
1	0	0	10000	0.1	59.1	96.8852	14.2	74.7368	85.811	0.760196
1	0	1	0.01	0	58.1	95.2459	15.5	81.5789	88.4124	0.776863
1	0	1	0.01	0.01	58.8	96.3934	15.2	80	88.1967	0.788018
1	0	1	0.01	0.02	58.6	96.0656	15.2	80	88.0328	0.781414
1	0	1	0.01	0.03	58.5	95.9016	14.8	77.8947	86.8982	0.762816
1	0	1	0.01	0.04	58.1	95.2459	14.9	78.4211	86.8335	0.753719
1	0	1	0.01	0.05	59.1	96.8852	15.1	79.4737	88.1795	0.794341
1	0	1	0.01	0.1	57.9	94.918	15.5	81.5789	88.2485	0.770629
1	0	1	0.1	0	59.1	96.8852	14.3	75.2632	86.0742	0.764013
1	0	1	0.1	0.01	58.8	96.3934	14	73.6842	85.0388	0.742085
1	0	1	0.1	0.02	59	96.7213	13.7	72.1053	84.4133	0.737467
1	0	1	0.1	0.03	59.2	97.0492	12.9	67.8947	82.472	0.713617
1	0	1	0.1	0.04	58.9	96.5574	13.6	71.5789	84.0682	0.730071
1	0	1	0.1	0.05	58.9	96.5574	14.2	74.7368	85.6471	0.753239
1	0	1	0.1	0.1	59.3	97.2131	13	68.4211	82.8171	0.721201
1	0	1	1	0	59.3	97.2131	14.1	74.2105	85.7118	0.763462
1	0	1	1	0.01	59	96.7213	14	73.6842	85.2028	0.749029
1	0	1	1	0.02	59.1	96.8852	13.9	73.1579	85.0216	0.748706
1	0	1	1	0.03	58.3	95.5738	13.6	71.5789	83.5764	0.709483
1	0	1	1	0.04	58.5	95.9016	14.1	74.2105	85.0561	0.73576
1	0	1	1	0.05	58.4	95.7377	14.1	74.2105	84.9741	0.732417
1	0	1	1	0.1	58.8	96.3934	14.4	75.7895	86.0915	0.757491
1	0	1	100	0	58.9	96.5574	14.1	74.2105	85.384	0.749394
1	0	1	100	0.01	58.8	96.3934	13.7	72.1053	84.2494	0.73046
1	0	1	100	0.02	59.3	97.2131	14.5	76.3158	86.7645	0.778631
1	0	1	100	0.03	59.2	97.0492	14.3	75.2632	86.1562	0.767522
1	0	1	100	0.04	58.4	95.7377	13.5	71.0526	83.3952	0.708911
1	0	1	100	0.05	59	96.7213	13.7	72.1053	84.4133	0.737467
1	0	1	100	0.1	58.2	95.4098	13.6	71.5789	83.4944	0.706144
1	0	1	10000	0	59.2	97.0492	14	73.6842	85.3667	0.756084
1	0	1	10000	0.01	58.1	95.2459	13.1	68.9474	82.0966	0.682938
1	0	1	10000	0.02	59.2	97.0492	13.6	71.5789	84.3141	0.740742
1	0	1	10000	0.03	58.8	96.3934	13.7	72.1053	84.2494	0.73046
1	0	1	10000	0.04	58.6	96.0656	14.2	74.7368	85.4012	0.743004
1	0	1	10000	0.05	59.1	96.8852	13.3	70	83.4426	0.725542
1	0	1	10000	0.1	59	96.7213	12.8	67.3684	82.0449	0.702385
1	3	0	0.01	0	58.2	95.4098	15	78.9474	87.1786	0.760781
1	3	0	0.01	0.01	58.6	96.0656	15.4	81.0526	88.5591	0.78903
1	3	0	0.01	0.02	58.5	95.9016	15.3	80.5263	88.214	0.781968
1	3	0	0.01	0.03	58.6	96.0656	16.1	84.7368	90.4012	0.815535
1	3	0	0.01	0.04	58.8	96.3934	15.5	81.5789	88.9862	0.799377
1	3	0	0.01	0.05	57.8	94.7541	15.1	79.4737	87.1139	0.752039
1	3	0	0.01	0.1	58.8	96.3934	15.9	83.6842	90.0388	0.814458
1	3	0	0.1	0	58.9	96.5574	13.5	71.0526	83.805	0.726185
1	3	0	0.1	0.01	58.4	95.7377	13.6	71.5789	83.6583	0.712847
1	3	0	0.1	0.02	58.8	96.3934	14.4	75.7895	86.0915	0.757491
1	3	0	0.1	0.03	58.8	96.3934	13.5	71.0526	83.723	0.722675
1	3	0	0.1	0.04	59.1	96.8852	14.2	74.7368	85.811	0.760196
1	3	0	0.1	0.05	59.6	97.7049	14.2	74.7368	86.2209	0.778082
1	3	0	0.1	0.1	59.1	96.8852	14	73.6842	85.2847	0.752542
1	3	0	1	0	59.2	97.0492	14.3	75.2632	86.1562	0.767522
1	3	0	1	0.01	58.7	96.2295	14.1	74.2105	85.22	0.742525
1	3	0	1	0.02	59.5	97.541	13.7	72.1053	84.8231	0.755492
1	3	0	1	0.03	58.8	96.3934	14.1	74.2105	85.302	0.745946
1	3	0	1	0.04	58.4	95.7377	13.6	71.5789	83.6583	0.712847
1	3	0	1	0.05	58.7	96.2295	13	68.4211	82.3253	0.699546
1	3	0	1	0.1	59.4	97.377	14.3	75.2632	86.3201	0.774624
1	3	0	100	0	59.3	97.2131	13.5	71.0526	84.1329	0.740517
1	3	0	100	0.01	59.5	97.541	13.7	72.1053	84.8231	0.755492
1	3	0	100	0.02	58.8	96.3934	13.6	71.5789	83.9862	0.726571
1	3	0	100	0.03	58.8	96.3934	14.5	76.3158	86.3546	0.761327
1	3	0	100	0.04	59	96.7213	14.4	75.7895	86.2554	0.764353
1	3	0	100	0.05	59.5	97.541	13.7	72.1053	84.8231	0.755492
1	3	0	100	0.1	58.8	96.3934	13.9	73.1579	84.7757	0.738217
1	3	0	10000	0	59	96.7213	13.5	71.0526	83.887	0.729724
1	3	0	10000	0.01	59.2	97.0492	13.5	71.0526	84.0509	0.73689
1	3	0	10000	0.02	58.9	96.5574	14.4	75.7895	86.1734	0.760909
1	3	0	10000	0.03	58.7	96.2295	14.3	75.2632	85.7463	0.750247
1	3	0	10000	0.04	58.8	96.3934	14.3	75.2632	85.8283	0.753649
1	3	0	10000	0.05	59.7	97.8689	14.2	74.7368	86.3028	0.781748
1	3	0	10000	0.1	58.6	96.0656	13.8	72.6316	84.3486	0.727466
1	3	1	0.01	0	58.6	96.0656	16	84.2105	90.1381	0.811762
1	3	1	0.01	0.01	58.7	96.2295	14.7	77.3684	86.799	0.765619
1	3	1	0.01	0.02	59	96.7213	15	78.9474	87.8343	0.78716
1	3	1	0.01	0.03	58.2	95.4098	14.8	77.8947	86.6523	0.753051
1	3	1	0.01	0.04	59.2	97.0492	15.1	79.4737	88.2614	0.797765
1	3	1	0.01	0.05	59.4	97.377	14.8	77.8947	87.6359	0.793457
1	3	1	0.01	0.1	58.2	95.4098	15.9	83.6842	89.547	0.795306
1	3	1	0.1	0	59.1	96.8852	13.5	71.0526	83.9689	0.733292
1	3	1	0.1	0.01	59	96.7213	13.6	71.5789	84.1501	0.733599
1	3	1	0.1	0.02	58	95.082	14.4	75.7895	85.4357	0.731057
1	3	1	0.1	0.03	58.4	95.7377	13.9	73.1579	84.4478	0.72461
1	3	1	0.1	0.04	59.2	97.0492	14.4	75.7895	86.4193	0.771322
1	3	1	0.1	0.05	58.6	96.0656	14	73.6842	84.8749	0.735248
1	3	1	0.1	0.1	59.3	97.2131	14.3	75.2632	86.2381	0.771059
1	3	1	1	0	59.3	97.2131	13.8	72.6316	84.9223	0.75202
1	3	1	1	0.01	59.2	97.0492	13.4	70.5263	83.7877	0.73303
1	3	1	1	0.02	58.1	95.2459	14.2	74.7368	84.9914	0.726456
1	3	1	1	0.03	59.1	96.8852	14	73.6842	85.2847	0.752542
1	3	1	1	0.04	58.8	96.3934	14.5	76.3158	86.3546	0.761327
1	3	1	1	0.05	59.2	97.0492	14.5	76.3158	86.6825	0.775116
1	3	1	1	0.1	59.2	97.0492	14.4	75.7895	86.4193	0.771322
1	3	1	100	0	58.6	96.0656	13.8	72.6316	84.3486	0.727466
1	3	1	100	0.01	58.8	96.3934	14	73.6842	85.0388	0.742085
1	3	1	100	0.02	59.6	97.7049	13.8	72.6316	85.1682	0.76298
1	3	1	100	0.03	58.6	96.0656	13.6	71.5789	83.8223	0.719655
1	3	1	100	0.04	59.1	96.8852	14	73.6842	85.2847	0.752542
1	3	1	100	0.05	58.9	96.5574	14.4	75.7895	86.1734	0.760909
1	3	1	100	0.1	58.7	96.2295	13.8	72.6316	84.4305	0.73089
1	3	1	10000	0	59.1	96.8852	14.1	74.2105	85.5479	0.756372
1	3	1	10000	0.01	59.1	96.8852	14.2	74.7368	85.811	0.760196
1	3	1	10000	0.02	58.9	96.5574	14.7	77.3684	86.9629	0.772369
1	3	1	10000	0.03	59.3	97.2131	13.8	72.6316	84.9223	0.75202
1	3	1	10000	0.04	58.4	95.7377	14.4	75.7895	85.7636	0.744077
1	3	1	10000	0.05	59.6	97.7049	13.6	71.5789	84.6419	0.755391
1	3	1	10000	0.1	59.1	96.8852	13.9	73.1579	85.0216	0.748706
1	6	0	0.01	0	58.5	95.9016	15	78.9474	87.4245	0.770493
1	6	0	0.01	0.01	58.8	96.3934	15.5	81.5789	88.9862	0.799377
1	6	0	0.01	0.02	58.3	95.5738	15.7	82.6316	89.1027	0.790822
1	6	0	0.01	0.03	58.5	95.9016	15.3	80.5263	88.214	0.781968
1	6	0	0.01	0.04	59.2	97.0492	15.6	82.1053	89.5772	0.816498
1	6	0	0.01	0.05	58.9	96.5574	15.1	79.4737	88.0155	0.787569
1	6	0	0.01	0.1	58.7	96.2295	14.8	77.8947	87.0621	0.769447
1	6	0	0.1	0	59.1	96.8852	14.5	76.3158	86.6005	0.771629
1	6	0	0.1	0.01	59.2	97.0492	13.6	71.5789	84.3141	0.740742
1	6	0	0.1	0.02	58.7	96.2295	13.5	71.0526	83.6411	0.719193
1	6	0	0.1	0.03	59.2	97.0492	13.8	72.6316	84.8404	0.748427
1	6	0	0.1	0.04	59.1	96.8852	13.7	72.1053	84.4953	0.741013
1	6	0	0.1	0.05	59.1	96.8852	14.6	76.8421	86.8637	0.775428
1	6	0	0.1	0.1	59.4	97.377	12.9	67.8947	82.6359	0.721045
1	6	0	1	0	59.1	96.8852	14	73.6842	85.2847	0.752542
1	6	0	1	0.01	59.2	97.0492	14.4	75.7895	86.4193	0.771322
1	6	0	1	0.02	59	96.7213	14.2	74.7368	85.7291	0.756703
1	6	0	1	0.03	58.9	96.5574	14.1	74.2105	85.384	0.749394
1	6	0	1	0.04	59.1	96.8852	13.6	71.5789	84.2321	0.737156
1	6	0	1	0.05	59.5	97.541	13.6	71.5789	84.56	0.751682
1	6	0	1	0.1	59.1	96.8852	14.2	74.7368	85.811	0.760196
1	6	0	100	0	59.4	97.377	14	73.6842	85.5306	0.763255
1	6	0	100	0.01	58.6	96.0656	13.5	71.0526	83.5591	0.715739
1	6	0	100	0.02	59.4	97.377	14.3	75.2632	86.3201	0.774624
1	6	0	100	0.03	58.5	95.9016	13.8	72.6316	84.2666	0.724068
1	6	0	100	0.04	59.4	97.377	13.6	71.5789	84.478	0.748005
1	6	0	100	0.05	58.9	96.5574	13.6	71.5789	84.0682	0.730071
1	6	0	100	0.1	58.8	96.3934	14.1	74.2105	85.302	0.745946
1	6	0	10000	0	59.6	97.7049	14.8	77.8947	87.7998	0.80056
1	6	0	10000	0.01	59	96.7213	13.3	70	83.3607	0.721952
1	6	0	10000	0.02	59	96.7213	13.9	73.1579	84.9396	0.745182
1	6	0	10000	0.03	58.8	96.3934	14.4	75.7895	86.0915	0.757491
1	6	0	10000	0.04	58.7	96.2295	14.3	75.2632	85.7463	0.750247
1	6	0	10000	0.05	59.7	97.8689	13.8	72.6316	85.2502	0.766695
1	6	0	10000	0.1	59	96.7213	13.8	72.6316	84.6764	0.741328
1	6	1	0.01	0	58.5	95.9016	15.4	81.0526	88.4771	0.785782
1	6	1	0.01	0.01	58.9	96.5574	14.9	78.4211	87.4892	0.77998
1	6	1	0.01	0.02	59	96.7213	15.7	82.6316	89.6764	0.81353
1	6	1	0.01	0.03	59	96.7213	14.9	78.4211	87.5712	0.783373
1	6	1	0.01	0.04	58.1	95.2459	15.6	82.1053	88.6756	0.780702
1	6	1	0.01	0.05	58.2	95.4098	15.2	80	87.7049	0.768489
1	6	1	0.01	0.1	58.7	96.2295	14.9	78.4211	87.3253	0.773269
1	6	1	0.1	0	59.3	97.2131	14.4	75.7895	86.5013	0.774848
1	6	1	0.1	0.01	59.2	97.0492	14.4	75.7895	86.4193	0.771322
1	6	1	0.1	0.02	59.2	97.0492	13.3	70	83.5246	0.729163
1	6	1	0.1	0.03	59.6	97.7049	14.1	74.2105	85.9577	0.774316
1	6	1	0.1	0.04	58.7	96.2295	13.7	72.1053	84.1674	0.726998
1	6	1	0.1	0.05	59.7	97.8689	14.3	75.2632	86.566	0.785496
1	6	1	0.1	0.1	59	96.7213	14.3	75.2632	85.9922	0.760531
1	6	1	1	0	59.1	96.8852	13.2	69.4737	83.1795	0.721656
1	6	1	1	0.01	59.4	97.377	14.3	75.2632	86.3201	0.774624
1	6	1	1	0.02	58.7	96.2295	13.8	72.6316	84.4305	0.73089
1	6	1	1	0.03	58.8	96.3934	14.3	75.2632	85.8283	0.753649
1	6	1	1	0.04	59.4	97.377	14.4	75.7895	86.5833	0.778402
1	6	1	1	0.05	58.7	96.2295	13.5	71.0526	83.6411	0.719193
1	6	1	1	0.1	58.7	96.2295	13.4	70.5263	83.3779	0.715279
1	6	1	100	0	59	96.7213	14.4	75.7895	86.2554	0.764353
1	6	1	100	0.01	59.3	97.2131	13.1	68.9474	83.0802	0.72508
1	6	1	100	0.02	59	96.7213	14.4	75.7895	86.2554	0.764353
1	6	1	100	0.03	59.4	97.377	13.7	72.1053	84.7412	0.751827
1	6	1	100	0.04	59.2	97.0492	14.8	77.8947	87.472	0.786465
1	6	1	100	0.05	59	96.7213	12.6	66.3158	81.5186	0.694501
1	6	1	100	0.1	59	96.7213	13.8	72.6316	84.6764	0.741328
1	6	1	10000	0	59.7	97.8689	14.1	74.2105	86.0397	0.777994
1	6	1	10000	0.01	58.5	95.9016	13.2	69.4737	82.6877	0.700487
1	6	1	10000	0.02	58.9	96.5574	13.4	70.5263	83.5418	0.722292
1	6	1	10000	0.03	58.9	96.5574	13.3	70	83.2787	0.718392
1	6	1	10000	0.04	58.3	95.5738	13.4	70.5263	83.05	0.701585
1	6	1	10000	0.05	58.9	96.5574	13.9	73.1579	84.8576	0.741685
1	6	1	10000	0.1	59.1	96.8852	15	78.9474	87.9163	0.790569

## Sheet: g8
Feature 1 (k-mers)	Feature 2 (PseAAC)	Feature 3 (Grouping of amino acids into classes based on their physicochemical properties)	Softness of the SVM Margin
k-mer size	lambda	used (1) or not used (0)	C	t	Correctly Classified GTA	Correctly Classified GTA (%)	Correctly Classified Virus	Correctly Classified Virus (%)	Weighted Accuracy (%)	MCC
0	0	1	0.01	0	47.2	76.129	94.2	98.125	87.127	0.783863
0	0	1	0.01	0.01	47.4	76.4516	94.1	98.0208	87.2362	0.784854
0	0	1	0.01	0.02	44.1	71.129	94.2	98.125	84.627	0.744848
0	0	1	0.01	0.03	50.3	81.129	94.2	98.125	89.627	0.823163
0	0	1	0.01	0.04	47.4	76.4516	94.4	98.3333	87.3925	0.789468
0	0	1	0.01	0.05	42.8	69.0323	94.1	98.0208	83.5265	0.726912
0	0	1	0.01	0.1	45.7	73.7097	94.2	98.125	85.9173	0.764958
0	0	1	0.1	0	57.2	92.2581	94	97.9167	95.0874	0.909656
0	0	1	0.1	0.01	57.2	92.2581	94	97.9167	95.0874	0.909656
0	0	1	0.1	0.02	57.4	92.5806	94	97.9167	95.2487	0.912295
0	0	1	0.1	0.03	57.6	92.9032	94	97.9167	95.4099	0.914938
0	0	1	0.1	0.04	57.1	92.0968	94	97.9167	95.0067	0.908337
0	0	1	0.1	0.05	57.5	92.7419	94	97.9167	95.3293	0.913616
0	0	1	0.1	0.1	57.1	92.0968	94	97.9167	95.0067	0.908337
0	0	1	1	0	59.9	96.6129	93.5	97.3958	97.0044	0.939028
0	0	1	1	0.01	59.6	96.129	93.7	97.6042	96.8666	0.937601
0	0	1	1	0.02	59.8	96.4516	93.8	97.7083	97.08	0.941599
0	0	1	1	0.03	60.1	96.9355	93.3	97.1875	97.0615	0.939137
0	0	1	1	0.04	59.7	96.2903	93.7	97.6042	96.9472	0.938945
0	0	1	1	0.05	59.9	96.6129	93.4	97.2917	96.9523	0.937727
0	0	1	1	0.1	60	96.7742	93.8	97.7083	97.2413	0.944289
0	0	1	100	0	61.7	99.5161	94	97.9167	98.7164	0.969864
0	0	1	100	0.01	61.7	99.5161	93.9	97.8125	98.6643	0.968582
0	0	1	100	0.02	61.8	99.6774	94	97.9167	98.797	0.971223
0	0	1	100	0.03	61.7	99.5161	94	97.9167	98.7164	0.969864
0	0	1	100	0.04	61.8	99.6774	94	97.9167	98.797	0.971223
0	0	1	100	0.05	61.5	99.1935	93.9	97.8125	98.503	0.965863
0	0	1	100	0.1	61.7	99.5161	94	97.9167	98.7164	0.969864
0	0	1	10000	0	58.6	94.5161	94.9	98.8542	96.6851	0.940321
0	0	1	10000	0.01	60.7	97.9032	94.5	98.4375	98.1704	0.962861
0	0	1	10000	0.02	59.8	96.4516	94.4	98.3333	97.3925	0.949507
0	0	1	10000	0.03	59.6	96.129	94.6	98.5417	97.3353	0.949503
0	0	1	10000	0.04	59.4	95.8065	94.3	98.2292	97.0178	0.942847
0	0	1	10000	0.05	60.2	97.0968	94.4	98.3333	97.7151	0.95485
0	0	1	10000	0.1	59.6	96.129	94.5	98.4375	97.2833	0.94817
0	3	0	0.01	0	61.4	99.0323	93.8	97.7083	98.3703	0.96322
0	3	0	0.01	0.01	61.4	99.0323	94	97.9167	98.4745	0.965793
0	3	0	0.01	0.02	61	98.3871	94	97.9167	98.1519	0.960379
0	3	0	0.01	0.03	61.1	98.5484	94	97.9167	98.2325	0.961731
0	3	0	0.01	0.04	61.4	99.0323	94	97.9167	98.4745	0.965793
0	3	0	0.01	0.05	61.1	98.5484	94	97.9167	98.2325	0.961731
0	3	0	0.01	0.1	62	100	93.9	97.8125	98.9062	0.972667
0	3	0	0.1	0	61.1	98.5484	94.7	98.6458	98.5971	0.970847
0	3	0	0.1	0.01	60.5	97.5806	94.7	98.6458	98.1132	0.962818
0	3	0	0.1	0.02	60.7	97.9032	94.7	98.6458	98.2745	0.965491
0	3	0	0.1	0.03	61.1	98.5484	94.8	98.75	98.6492	0.972159
0	3	0	0.1	0.04	60.6	97.7419	94.5	98.4375	98.0897	0.961521
0	3	0	0.1	0.05	60.6	97.7419	94.8	98.75	98.246	0.965474
0	3	0	0.1	0.1	60.6	97.7419	94.6	98.5417	98.1418	0.962836
0	3	0	1	0	59.6	96.129	94.8	98.75	97.4395	0.952175
0	3	0	1	0.01	60.1	96.9355	94.9	98.8542	97.8948	0.960145
0	3	0	1	0.02	59.6	96.129	95	98.9583	97.5437	0.954857
0	3	0	1	0.03	59	95.1613	94.7	98.6458	96.9036	0.942891
0	3	0	1	0.04	59.7	96.2903	95	98.9583	97.6243	0.95618
0	3	0	1	0.05	59.2	95.4839	94.6	98.5417	97.0128	0.944195
0	3	0	1	0.1	59.6	96.129	94.7	98.6458	97.3874	0.950838
0	3	0	100	0	59.2	95.4839	94.9	98.8542	97.169	0.948227
0	3	0	100	0.01	59.6	96.129	94.8	98.75	97.4395	0.952175
0	3	0	100	0.02	59.7	96.2903	94.6	98.5417	97.416	0.950832
0	3	0	100	0.03	59.6	96.129	94.9	98.8542	97.4916	0.953515
0	3	0	100	0.04	59.6	96.129	94.6	98.5417	97.3353	0.949503
0	3	0	100	0.05	60	96.7742	94.8	98.75	97.7621	0.957484
0	3	0	100	0.1	59.5	95.9677	94.8	98.75	97.3589	0.95085
0	3	0	10000	0	59.9	96.6129	94.7	98.6458	97.6294	0.954823
0	3	0	10000	0.01	59.7	96.2903	95	98.9583	97.6243	0.95618
0	3	0	10000	0.02	59.8	96.4516	94.7	98.6458	97.5487	0.953494
0	3	0	10000	0.03	60.1	96.9355	94.9	98.8542	97.8948	0.960145
0	3	0	10000	0.04	59.4	95.8065	94.9	98.8542	97.3303	0.950869
0	3	0	10000	0.05	59.6	96.129	94.9	98.8542	97.4916	0.953515
0	3	0	10000	0.1	59	95.1613	94.8	98.75	96.9556	0.944238
0	3	1	0.01	0	61	98.3871	94	97.9167	98.1519	0.960379
0	3	1	0.01	0.01	61.1	98.5484	94	97.9167	98.2325	0.961731
0	3	1	0.01	0.02	61.4	99.0323	94	97.9167	98.4745	0.965793
0	3	1	0.01	0.03	61.6	99.3548	94	97.9167	98.6358	0.968507
0	3	1	0.01	0.04	61.3	98.871	93.9	97.8125	98.3417	0.963149
0	3	1	0.01	0.05	61.1	98.5484	94	97.9167	98.2325	0.961731
0	3	1	0.01	0.1	61.6	99.3548	94	97.9167	98.6358	0.968507
0	3	1	0.1	0	60.1	96.9355	94.8	98.75	97.8427	0.958813
0	3	1	0.1	0.01	60.8	98.0645	94.6	98.5417	98.3031	0.965514
0	3	1	0.1	0.02	60.6	97.7419	94.9	98.8542	98.2981	0.966797
0	3	1	0.1	0.03	60.7	97.9032	94.8	98.75	98.3266	0.966809
0	3	1	0.1	0.04	61.4	99.0323	95	98.9583	98.9953	0.978801
0	3	1	0.1	0.05	60.8	98.0645	94.9	98.8542	98.4593	0.969465
0	3	1	0.1	0.1	61	98.3871	94.7	98.6458	98.5165	0.969506
0	3	1	1	0	59.8	96.4516	94.7	98.6458	97.5487	0.953494
0	3	1	1	0.01	59.4	95.8065	94.7	98.6458	97.2261	0.948185
0	3	1	1	0.02	59.6	96.129	94.7	98.6458	97.3874	0.950838
0	3	1	1	0.03	60	96.7742	94.8	98.75	97.7621	0.957484
0	3	1	1	0.04	59.7	96.2903	94.6	98.5417	97.416	0.950832
0	3	1	1	0.05	59.9	96.6129	94.7	98.6458	97.6294	0.954823
0	3	1	1	0.1	59.2	95.4839	94.9	98.8542	97.169	0.948227
0	3	1	100	0	58.9	95	94.8	98.75	96.875	0.942918
0	3	1	100	0.01	59.5	95.9677	94.7	98.6458	97.3068	0.949511
0	3	1	100	0.02	59.9	96.6129	94.8	98.75	97.6815	0.956155
0	3	1	100	0.03	59.5	95.9677	94.7	98.6458	97.3068	0.949511
0	3	1	100	0.04	59.8	96.4516	94.6	98.5417	97.4966	0.952162
0	3	1	100	0.05	59.8	96.4516	94.6	98.5417	97.4966	0.952162
0	3	1	100	0.1	60	96.7742	95	98.9583	97.8663	0.960152
0	3	1	10000	0	59.2	95.4839	94.7	98.6458	97.0649	0.945536
0	3	1	10000	0.01	59.9	96.6129	94.9	98.8542	97.7335	0.95749
0	3	1	10000	0.02	60.3	97.2581	94.9	98.8542	98.0561	0.962803
0	3	1	10000	0.03	59.2	95.4839	94.8	98.75	97.1169	0.94688
0	3	1	10000	0.04	59.3	95.6452	94.9	98.8542	97.2497	0.949548
0	3	1	10000	0.05	60.2	97.0968	94.8	98.75	97.9234	0.960144
0	3	1	10000	0.1	59.8	96.4516	94.9	98.8542	97.6529	0.956164
0	6	0	0.01	0	60.8	98.0645	94	97.9167	97.9906	0.957677
0	6	0	0.01	0.01	61.3	98.871	94	97.9167	98.3938	0.964438
0	6	0	0.01	0.02	61.4	99.0323	93.9	97.8125	98.4224	0.964506
0	6	0	0.01	0.03	60.7	97.9032	94	97.9167	97.9099	0.956328
0	6	0	0.01	0.04	61.3	98.871	93.9	97.8125	98.3417	0.963149
0	6	0	0.01	0.05	61.2	98.7097	93.9	97.8125	98.2611	0.961793
0	6	0	0.01	0.1	61.2	98.7097	93.9	97.8125	98.2611	0.961793
0	6	0	0.1	0	61.8	99.6774	94.4	98.3333	99.0054	0.976371
0	6	0	0.1	0.01	61.5	99.1935	94.7	98.6458	98.9197	0.976218
0	6	0	0.1	0.02	61.9	99.8387	94.7	98.6458	99.2423	0.981605
0	6	0	0.1	0.03	61	98.3871	94.8	98.75	98.5685	0.97082
0	6	0	0.1	0.04	61	98.3871	94.6	98.5417	98.4644	0.968195
0	6	0	0.1	0.05	60.9	98.2258	94.8	98.75	98.4879	0.969482
0	6	0	0.1	0.1	61.4	99.0323	94.7	98.6458	98.839	0.974874
0	6	0	1	0	59.7	96.2903	94.8	98.75	97.5202	0.953501
0	6	0	1	0.01	59.3	95.6452	94.9	98.8542	97.2497	0.949548
0	6	0	1	0.02	59.9	96.6129	94.6	98.5417	97.5773	0.953493
0	6	0	1	0.03	60	96.7742	94.7	98.6458	97.71	0.956153
0	6	0	1	0.04	60.2	97.0968	94.7	98.6458	97.8713	0.958816
0	6	0	1	0.05	60.2	97.0968	94.6	98.5417	97.8192	0.957492
0	6	0	1	0.1	59.5	95.9677	94.8	98.75	97.3589	0.95085
0	6	0	100	0	59.5	95.9677	94.9	98.8542	97.411	0.952192
0	6	0	100	0.01	60.4	97.4194	94.5	98.4375	97.9284	0.958843
0	6	0	100	0.02	60.6	97.7419	94.9	98.8542	98.2981	0.966797
0	6	0	100	0.03	60.1	96.9355	95	98.9583	97.9469	0.961478
0	6	0	100	0.04	60.2	97.0968	94.8	98.75	97.9234	0.960144
0	6	0	100	0.05	59.4	95.8065	94.9	98.8542	97.3303	0.950869
0	6	0	100	0.1	60.3	97.2581	94.5	98.4375	97.8478	0.957506
0	6	0	10000	0	59.7	96.2903	94.7	98.6458	97.4681	0.952165
0	6	0	10000	0.01	60	96.7742	94.6	98.5417	97.6579	0.954825
0	6	0	10000	0.02	59.9	96.6129	94.8	98.75	97.6815	0.956155
0	6	0	10000	0.03	59.8	96.4516	94.9	98.8542	97.6529	0.956164
0	6	0	10000	0.04	59.5	95.9677	94.8	98.75	97.3589	0.95085
0	6	0	10000	0.05	59.8	96.4516	94.7	98.6458	97.5487	0.953494
0	6	0	10000	0.1	59.6	96.129	94.8	98.75	97.4395	0.952175
0	6	1	0.01	0	61.1	98.5484	94	97.9167	98.2325	0.961731
0	6	1	0.01	0.01	60.6	97.7419	94	97.9167	97.8293	0.95498
0	6	1	0.01	0.02	61.2	98.7097	94	97.9167	98.3132	0.963084
0	6	1	0.01	0.03	61.1	98.5484	94	97.9167	98.2325	0.961731
0	6	1	0.01	0.04	61.4	99.0323	94	97.9167	98.4745	0.965793
0	6	1	0.01	0.05	61	98.3871	94	97.9167	98.1519	0.960379
0	6	1	0.01	0.1	60.7	97.9032	94	97.9167	97.9099	0.956328
0	6	1	0.1	0	61.4	99.0323	94.8	98.75	98.8911	0.976181
0	6	1	0.1	0.01	61.8	99.6774	95	98.9583	99.3179	0.984164
0	6	1	0.1	0.02	61.8	99.6774	94.7	98.6458	99.1616	0.980257
0	6	1	0.1	0.03	61.5	99.1935	94.6	98.5417	98.8676	0.974915
0	6	1	0.1	0.04	61	98.3871	94.5	98.4375	98.4123	0.966886
0	6	1	0.1	0.05	61.5	99.1935	94.5	98.4375	98.8155	0.973615
0	6	1	0.1	0.1	60.9	98.2258	94.4	98.3333	98.2796	0.964236
0	6	1	1	0	59.8	96.4516	94.5	98.4375	97.4446	0.950833
0	6	1	1	0.01	59.9	96.6129	95	98.9583	97.7856	0.958827
0	6	1	1	0.02	60	96.7742	94.9	98.8542	97.8142	0.958817
0	6	1	1	0.03	59.8	96.4516	94.3	98.2292	97.3404	0.948183
0	6	1	1	0.04	59.9	96.6129	95	98.9583	97.7856	0.958827
0	6	1	1	0.05	60.7	97.9032	94.9	98.8542	98.3787	0.96813
0	6	1	1	0.1	60.2	97.0968	94.8	98.75	97.9234	0.960144
0	6	1	100	0	60.3	97.2581	94.9	98.8542	98.0561	0.962803
0	6	1	100	0.01	60.1	96.9355	94.8	98.75	97.8427	0.958813
0	6	1	100	0.02	59.8	96.4516	94.9	98.8542	97.6529	0.956164
0	6	1	100	0.03	59.9	96.6129	94.8	98.75	97.6815	0.956155
0	6	1	100	0.04	59.7	96.2903	94.9	98.8542	97.5722	0.954839
0	6	1	100	0.05	60.1	96.9355	94.7	98.6458	97.7907	0.957484
0	6	1	100	0.1	59.8	96.4516	94.8	98.75	97.6008	0.954828
0	6	1	10000	0	59.9	96.6129	94.7	98.6458	97.6294	0.954823
0	6	1	10000	0.01	59.9	96.6129	94.8	98.75	97.6815	0.956155
0	6	1	10000	0.02	60.2	97.0968	95	98.9583	98.0276	0.962805
0	6	1	10000	0.03	60.3	97.2581	94.8	98.75	98.004	0.961475
0	6	1	10000	0.04	59.6	96.129	95	98.9583	97.5437	0.954857
0	6	1	10000	0.05	60.1	96.9355	95	98.9583	97.9469	0.961478
0	6	1	10000	0.1	60.4	97.4194	94.9	98.8542	98.1368	0.964133
2	0	0	0.01	0	61	98.3871	94	97.9167	98.1519	0.960379
2	0	0	0.01	0.01	61	98.3871	94.1	98.0208	98.204	0.961676
2	0	0	0.01	0.02	61	98.3871	94.1	98.0208	98.204	0.961676
2	0	0	0.01	0.03	61	98.3871	94.1	98.0208	98.204	0.961676
2	0	0	0.01	0.04	61	98.3871	94	97.9167	98.1519	0.960379
2	0	0	0.01	0.05	61	98.3871	94.1	98.0208	98.204	0.961676
2	0	0	0.01	0.1	61.1	98.5484	94.1	98.0208	98.2846	0.963026
2	0	0	0.1	0	61	98.3871	94.1	98.0208	98.204	0.961676
2	0	0	0.1	0.01	61	98.3871	94.3	98.2292	98.3081	0.964276
2	0	0	0.1	0.02	61.1	98.5484	94.1	98.0208	98.2846	0.963026
2	0	0	0.1	0.03	61.1	98.5484	94.2	98.125	98.3367	0.964324
2	0	0	0.1	0.04	61	98.3871	94.2	98.125	98.256	0.962975
2	0	0	0.1	0.05	61	98.3871	94.3	98.2292	98.3081	0.964276
2	0	0	0.1	0.1	61	98.3871	94.1	98.0208	98.204	0.961676
2	0	0	1	0	61	98.3871	94	97.9167	98.1519	0.960379
2	0	0	1	0.01	61	98.3871	94	97.9167	98.1519	0.960379
2	0	0	1	0.02	61.1	98.5484	94.2	98.125	98.3367	0.964324
2	0	0	1	0.03	61	98.3871	94.1	98.0208	98.204	0.961676
2	0	0	1	0.04	61	98.3871	94.2	98.125	98.256	0.962975
2	0	0	1	0.05	61	98.3871	94	97.9167	98.1519	0.960379
2	0	0	1	0.1	61	98.3871	94.1	98.0208	98.204	0.961676
2	0	0	100	0	61	98.3871	94.2	98.125	98.256	0.962975
2	0	0	100	0.01	61	98.3871	94.1	98.0208	98.204	0.961676
2	0	0	100	0.02	61.1	98.5484	94.2	98.125	98.3367	0.964324
2	0	0	100	0.03	61	98.3871	94	97.9167	98.1519	0.960379
2	0	0	100	0.04	61	98.3871	94.1	98.0208	98.204	0.961676
2	0	0	100	0.05	61.1	98.5484	94.2	98.125	98.3367	0.964324
2	0	0	100	0.1	61	98.3871	94.1	98.0208	98.204	0.961676
2	0	0	10000	0	61	98.3871	94.1	98.0208	98.204	0.961676
2	0	0	10000	0.01	61	98.3871	94	97.9167	98.1519	0.960379
2	0	0	10000	0.02	61	98.3871	94.3	98.2292	98.3081	0.964276
2	0	0	10000	0.03	61	98.3871	94.1	98.0208	98.204	0.961676
2	0	0	10000	0.04	61.1	98.5484	94.2	98.125	98.3367	0.964324
2	0	0	10000	0.05	61.2	98.7097	94	97.9167	98.3132	0.963084
2	0	0	10000	0.1	61.1	98.5484	94	97.9167	98.2325	0.961731
2	0	1	0.01	0	61	98.3871	94.2	98.125	98.256	0.962975
2	0	1	0.01	0.01	61	98.3871	94.1	98.0208	98.204	0.961676
2	0	1	0.01	0.02	61	98.3871	94	97.9167	98.1519	0.960379
2	0	1	0.01	0.03	61	98.3871	94	97.9167	98.1519	0.960379
2	0	1	0.01	0.04	61	98.3871	94	97.9167	98.1519	0.960379
2	0	1	0.01	0.05	61.1	98.5484	94.1	98.0208	98.2846	0.963026
2	0	1	0.01	0.1	61.2	98.7097	94	97.9167	98.3132	0.963084
2	0	1	0.1	0	61.1	98.5484	94.1	98.0208	98.2846	0.963026
2	0	1	0.1	0.01	61	98.3871	94.1	98.0208	98.204	0.961676
2	0	1	0.1	0.02	61	98.3871	94.1	98.0208	98.204	0.961676
2	0	1	0.1	0.03	61	98.3871	94.1	98.0208	98.204	0.961676
2	0	1	0.1	0.04	61	98.3871	94.1	98.0208	98.204	0.961676
2	0	1	0.1	0.05	61	98.3871	94.2	98.125	98.256	0.962975
2	0	1	0.1	0.1	61	98.3871	94	97.9167	98.1519	0.960379
2	0	1	1	0	61	98.3871	94.1	98.0208	98.204	0.961676
2	0	1	1	0.01	61.1	98.5484	94	97.9167	98.2325	0.961731
2	0	1	1	0.02	61	98.3871	94.1	98.0208	98.204	0.961676
2	0	1	1	0.03	61	98.3871	94	97.9167	98.1519	0.960379
2	0	1	1	0.04	61	98.3871	94	97.9167	98.1519	0.960379
2	0	1	1	0.05	61	98.3871	94	97.9167	98.1519	0.960379
2	0	1	1	0.1	61	98.3871	94.1	98.0208	98.204	0.961676
2	0	1	100	0	61	98.3871	94.1	98.0208	98.204	0.961676
2	0	1	100	0.01	61	98.3871	94	97.9167	98.1519	0.960379
2	0	1	100	0.02	61	98.3871	94.2	98.125	98.256	0.962975
2	0	1	100	0.03	61.1	98.5484	94.1	98.0208	98.2846	0.963026
2	0	1	100	0.04	61.1	98.5484	94.1	98.0208	98.2846	0.963026
2	0	1	100	0.05	61.2	98.7097	94.5	98.4375	98.5736	0.969575
2	0	1	100	0.1	61	98.3871	94.2	98.125	98.256	0.962975
2	0	1	10000	0	61	98.3871	94	97.9167	98.1519	0.960379
2	0	1	10000	0.01	61	98.3871	94.1	98.0208	98.204	0.961676
2	0	1	10000	0.02	61.1	98.5484	94	97.9167	98.2325	0.961731
2	0	1	10000	0.03	61.1	98.5484	94.1	98.0208	98.2846	0.963026
2	0	1	10000	0.04	61	98.3871	94	97.9167	98.1519	0.960379
2	0	1	10000	0.05	61	98.3871	94.2	98.125	98.256	0.962975
2	0	1	10000	0.1	61	98.3871	94.1	98.0208	98.204	0.961676
2	3	0	0.01	0	61.8	99.6774	94.4	98.3333	99.0054	0.976371
2	3	0	0.01	0.01	61.6	99.3548	94.4	98.3333	98.8441	0.973668
2	3	0	0.01	0.02	61.9	99.8387	94.4	98.3333	99.086	0.977725
2	3	0	0.01	0.03	62	100	94.5	98.4375	99.2188	0.980368
2	3	0	0.01	0.04	61.9	99.8387	94.3	98.2292	99.0339	0.976436
2	3	0	0.01	0.05	61.8	99.6774	94.4	98.3333	99.0054	0.976371
2	3	0	0.01	0.1	61.5	99.1935	94.3	98.2292	98.7114	0.971022
2	3	0	0.1	0	62	100	94.4	98.3333	99.1667	0.979079
2	3	0	0.1	0.01	61.9	99.8387	94.6	98.5417	99.1902	0.980309
2	3	0	0.1	0.02	61.8	99.6774	94.3	98.2292	98.9533	0.975081
2	3	0	0.1	0.03	62	100	94.8	98.75	99.375	0.984251
2	3	0	0.1	0.04	62	100	94.6	98.5417	99.2708	0.98166
2	3	0	0.1	0.05	61.9	99.8387	94.6	98.5417	99.1902	0.980309
2	3	0	0.1	0.1	61.9	99.8387	94.5	98.4375	99.1381	0.979016
2	3	0	1	0	61.9	99.8387	94.6	98.5417	99.1902	0.980309
2	3	0	1	0.01	62	100	94.5	98.4375	99.2188	0.980368
2	3	0	1	0.02	62	100	94.8	98.75	99.375	0.984251
2	3	0	1	0.03	62	100	94.6	98.5417	99.2708	0.98166
2	3	0	1	0.04	61.7	99.5161	94.5	98.4375	98.9768	0.976313
2	3	0	1	0.05	62	100	94.7	98.6458	99.3229	0.982954
2	3	0	1	0.1	61.8	99.6774	94.4	98.3333	99.0054	0.976371
2	3	0	100	0	62	100	94.6	98.5417	99.2708	0.98166
2	3	0	100	0.01	61.9	99.8387	94.5	98.4375	99.1381	0.979016
2	3	0	100	0.02	61.6	99.3548	94.7	98.6458	99.0003	0.977563
2	3	0	100	0.03	62	100	94.5	98.4375	99.2188	0.980368
2	3	0	100	0.04	61.9	99.8387	94.8	98.75	99.2944	0.982903
2	3	0	100	0.05	62	100	94.6	98.5417	99.2708	0.98166
2	3	0	100	0.1	62	100	94.7	98.6458	99.3229	0.982954
2	3	0	10000	0	61.9	99.8387	94.6	98.5417	99.1902	0.980309
2	3	0	10000	0.01	62	100	94.6	98.5417	99.2708	0.98166
2	3	0	10000	0.02	61.9	99.8387	94.4	98.3333	99.086	0.977725
2	3	0	10000	0.03	62	100	94.7	98.6458	99.3229	0.982954
2	3	0	10000	0.04	61.9	99.8387	94.7	98.6458	99.2423	0.981605
2	3	0	10000	0.05	62	100	94.4	98.3333	99.1667	0.979079
2	3	0	10000	0.1	62	100	94.7	98.6458	99.3229	0.982954
2	3	1	0.01	0	61.9	99.8387	94.3	98.2292	99.0339	0.976436
2	3	1	0.01	0.01	62	100	94.1	98.0208	99.0104	0.975225
2	3	1	0.01	0.02	61.9	99.8387	94.4	98.3333	99.086	0.977725
2	3	1	0.01	0.03	62	100	94.3	98.2292	99.1146	0.977792
2	3	1	0.01	0.04	61.9	99.8387	94.5	98.4375	99.1381	0.979016
2	3	1	0.01	0.05	61.9	99.8387	94.4	98.3333	99.086	0.977725
2	3	1	0.01	0.1	61.8	99.6774	94.5	98.4375	99.0575	0.977664
2	3	1	0.1	0	62	100	94.5	98.4375	99.2188	0.980368
2	3	1	0.1	0.01	62	100	94.6	98.5417	99.2708	0.98166
2	3	1	0.1	0.02	61.8	99.6774	94.4	98.3333	99.0054	0.976371
2	3	1	0.1	0.03	62	100	94.4	98.3333	99.1667	0.979079
2	3	1	0.1	0.04	61.7	99.5161	94.4	98.3333	98.9247	0.975019
2	3	1	0.1	0.05	61.8	99.6774	94.6	98.5417	99.1095	0.978959
2	3	1	0.1	0.1	62	100	94.8	98.75	99.375	0.984251
2	3	1	1	0	62	100	94.3	98.2292	99.1146	0.977792
2	3	1	1	0.01	62	100	94.5	98.4375	99.2188	0.980368
2	3	1	1	0.02	62	100	94.7	98.6458	99.3229	0.982954
2	3	1	1	0.03	62	100	94.8	98.75	99.375	0.984251
2	3	1	1	0.04	61.9	99.8387	94.2	98.125	98.9819	0.975149
2	3	1	1	0.05	62	100	94.6	98.5417	99.2708	0.98166
2	3	1	1	0.1	61.9	99.8387	94.8	98.75	99.2944	0.982903
2	3	1	100	0	62	100	94.6	98.5417	99.2708	0.98166
2	3	1	100	0.01	61.9	99.8387	94.6	98.5417	99.1902	0.980309
2	3	1	100	0.02	61.9	99.8387	94.7	98.6458	99.2423	0.981605
2	3	1	100	0.03	61.8	99.6774	94.5	98.4375	99.0575	0.977664
2	3	1	100	0.04	62	100	94.4	98.3333	99.1667	0.979079
2	3	1	100	0.05	61.8	99.6774	94.4	98.3333	99.0054	0.976371
2	3	1	100	0.1	61.8	99.6774	94.7	98.6458	99.1616	0.980257
2	3	1	10000	0	61.9	99.8387	94.7	98.6458	99.2423	0.981605
2	3	1	10000	0.01	61.9	99.8387	94.7	98.6458	99.2423	0.981605
2	3	1	10000	0.02	61.9	99.8387	94.5	98.4375	99.1381	0.979016
2	3	1	10000	0.03	62	100	94.4	98.3333	99.1667	0.979079
2	3	1	10000	0.04	62	100	94.5	98.4375	99.2188	0.980368
2	3	1	10000	0.05	61.9	99.8387	94.7	98.6458	99.2423	0.981605
2	3	1	10000	0.1	62	100	94.7	98.6458	99.3229	0.982954
2	6	0	0.01	0	61.6	99.3548	94.4	98.3333	98.8441	0.973668
2	6	0	0.01	0.01	61.7	99.5161	94.3	98.2292	98.8726	0.973727
2	6	0	0.01	0.02	61.5	99.1935	94	97.9167	98.5551	0.967149
2	6	0	0.01	0.03	61.5	99.1935	94.1	98.0208	98.6072	0.968438
2	6	0	0.01	0.04	61.2	98.7097	94.2	98.125	98.4173	0.965673
2	6	0	0.01	0.05	61.7	99.5161	94.1	98.0208	98.7685	0.97115
2	6	0	0.01	0.1	61.4	99.0323	94.1	98.0208	98.5265	0.967084
2	6	0	0.1	0	61.7	99.5161	94.3	98.2292	98.8726	0.973727
2	6	0	0.1	0.01	61.6	99.3548	94.5	98.4375	98.8962	0.974964
2	6	0	0.1	0.02	61.6	99.3548	94.5	98.4375	98.8962	0.974964
2	6	0	0.1	0.03	61.7	99.5161	94.4	98.3333	98.9247	0.975019
2	6	0	0.1	0.04	61.6	99.3548	94.2	98.125	98.7399	0.971082
2	6	0	0.1	0.05	61.6	99.3548	94.4	98.3333	98.8441	0.973668
2	6	0	0.1	0.1	61.6	99.3548	94.4	98.3333	98.8441	0.973668
2	6	0	1	0	61.7	99.5161	94.4	98.3333	98.9247	0.975019
2	6	0	1	0.01	61.7	99.5161	94.4	98.3333	98.9247	0.975019
2	6	0	1	0.02	61.6	99.3548	94.3	98.2292	98.792	0.972374
2	6	0	1	0.03	61.8	99.6774	94.4	98.3333	99.0054	0.976371
2	6	0	1	0.04	61.7	99.5161	94.4	98.3333	98.9247	0.975019
2	6	0	1	0.05	61.5	99.1935	94.3	98.2292	98.7114	0.971022
2	6	0	1	0.1	61.6	99.3548	94.1	98.0208	98.6878	0.969793
2	6	0	100	0	61.7	99.5161	94.4	98.3333	98.9247	0.975019
2	6	0	100	0.01	61.6	99.3548	94.5	98.4375	98.8962	0.974964
2	6	0	100	0.02	61.4	99.0323	94.4	98.3333	98.6828	0.970968
2	6	0	100	0.03	61.8	99.6774	94.5	98.4375	99.0575	0.977664
2	6	0	100	0.04	61.7	99.5161	94.4	98.3333	98.9247	0.975019
2	6	0	100	0.05	61.7	99.5161	94.6	98.5417	99.0289	0.97761
2	6	0	100	0.1	61.5	99.1935	94.5	98.4375	98.8155	0.973615
2	6	0	10000	0	61.8	99.6774	94.5	98.4375	99.0575	0.977664
2	6	0	10000	0.01	61.2	98.7097	94.3	98.2292	98.4694	0.966972
2	6	0	10000	0.02	61.9	99.8387	94.3	98.2292	99.0339	0.976436
2	6	0	10000	0.03	61.8	99.6774	94.6	98.5417	99.1095	0.978959
2	6	0	10000	0.04	61.8	99.6774	94.2	98.125	98.9012	0.973793
2	6	0	10000	0.05	61.9	99.8387	94.7	98.6458	99.2423	0.981605
2	6	0	10000	0.1	61.8	99.6774	94.3	98.2292	98.9533	0.975081
2	6	1	0.01	0	61.6	99.3548	94.1	98.0208	98.6878	0.969793
2	6	1	0.01	0.01	61.9	99.8387	94.3	98.2292	99.0339	0.976436
2	6	1	0.01	0.02	61.4	99.0323	94.2	98.125	98.5786	0.968376
2	6	1	0.01	0.03	61.5	99.1935	94.1	98.0208	98.6072	0.968438
2	6	1	0.01	0.04	61.6	99.3548	94.2	98.125	98.7399	0.971082
2	6	1	0.01	0.05	61.9	99.8387	94.2	98.125	98.9819	0.975149
2	6	1	0.01	0.1	61.5	99.1935	94.1	98.0208	98.6072	0.968438
2	6	1	0.1	0	61.8	99.6774	94.5	98.4375	99.0575	0.977664
2	6	1	0.1	0.01	61.7	99.5161	94.4	98.3333	98.9247	0.975019
2	6	1	0.1	0.02	61.4	99.0323	94.1	98.0208	98.5265	0.967084
2	6	1	0.1	0.03	61.6	99.3548	94.3	98.2292	98.792	0.972374
2	6	1	0.1	0.04	61.7	99.5161	94.4	98.3333	98.9247	0.975019
2	6	1	0.1	0.05	61.6	99.3548	94.1	98.0208	98.6878	0.969793
2	6	1	0.1	0.1	61.8	99.6774	94.6	98.5417	99.1095	0.978959
2	6	1	1	0	61.8	99.6774	94.4	98.3333	99.0054	0.976371
2	6	1	1	0.01	61.7	99.5161	94.6	98.5417	99.0289	0.97761
2	6	1	1	0.02	61.8	99.6774	94.3	98.2292	98.9533	0.975081
2	6	1	1	0.03	61.5	99.1935	94.4	98.3333	98.7634	0.972317
2	6	1	1	0.04	61.6	99.3548	94.1	98.0208	98.6878	0.969793
2	6	1	1	0.05	61.6	99.3548	94.1	98.0208	98.6878	0.969793
2	6	1	1	0.1	61.7	99.5161	94.6	98.5417	99.0289	0.97761
2	6	1	100	0	61.8	99.6774	94.8	98.75	99.2137	0.981557
2	6	1	100	0.01	61.5	99.1935	94.6	98.5417	98.8676	0.974915
2	6	1	100	0.02	61.4	99.0323	94.5	98.4375	98.7349	0.972267
2	6	1	100	0.03	61.6	99.3548	94.4	98.3333	98.8441	0.973668
2	6	1	100	0.04	61.4	99.0323	94.2	98.125	98.5786	0.968376
2	6	1	100	0.05	61.5	99.1935	94.6	98.5417	98.8676	0.974915
2	6	1	100	0.1	61.5	99.1935	94.3	98.2292	98.7114	0.971022
2	6	1	10000	0	61.8	99.6774	94.5	98.4375	99.0575	0.977664
2	6	1	10000	0.01	61.8	99.6774	94.8	98.75	99.2137	0.981557
2	6	1	10000	0.02	61.6	99.3548	94.2	98.125	98.7399	0.971082
2	6	1	10000	0.03	61.5	99.1935	94.4	98.3333	98.7634	0.972317
2	6	1	10000	0.04	61.4	99.0323	94.6	98.5417	98.787	0.973569
2	6	1	10000	0.05	61.4	99.0323	94.4	98.3333	98.6828	0.970968
2	6	1	10000	0.1	61.6	99.3548	94.5	98.4375	98.8962	0.974964
3	0	0	0.01	0	61	98.3871	94.1	98.0208	98.204	0.961676
3	0	0	0.01	0.01	61	98.3871	94	97.9167	98.1519	0.960379
3	0	0	0.01	0.02	61	98.3871	94.1	98.0208	98.204	0.961676
3	0	0	0.01	0.03	60.9	98.2258	94.2	98.125	98.1754	0.961627
3	0	0	0.01	0.04	61	98.3871	94.2	98.125	98.256	0.962975
3	0	0	0.01	0.05	61	98.3871	94.2	98.125	98.256	0.962975
3	0	0	0.01	0.1	61	98.3871	94	97.9167	98.1519	0.960379
3	0	0	0.1	0	60.9	98.2258	94	97.9167	98.0712	0.959028
3	0	0	0.1	0.01	61	98.3871	94.2	98.125	98.256	0.962975
3	0	0	0.1	0.02	61	98.3871	94.1	98.0208	98.204	0.961676
3	0	0	0.1	0.03	61	98.3871	94.4	98.3333	98.3602	0.96558
3	0	0	0.1	0.04	60.8	98.0645	94.2	98.125	98.0948	0.96028
3	0	0	0.1	0.05	61	98.3871	94.2	98.125	98.256	0.962975
3	0	0	0.1	0.1	61	98.3871	94.1	98.0208	98.204	0.961676
3	0	0	1	0	61	98.3871	94.2	98.125	98.256	0.962975
3	0	0	1	0.01	61	98.3871	94.4	98.3333	98.3602	0.96558
3	0	0	1	0.02	61	98.3871	94.3	98.2292	98.3081	0.964276
3	0	0	1	0.03	61	98.3871	94.4	98.3333	98.3602	0.96558
3	0	0	1	0.04	61	98.3871	94.3	98.2292	98.3081	0.964276
3	0	0	1	0.05	61	98.3871	94.3	98.2292	98.3081	0.964276
3	0	0	1	0.1	61	98.3871	94.3	98.2292	98.3081	0.964276
3	0	0	100	0	61	98.3871	94	97.9167	98.1519	0.960379
3	0	0	100	0.01	61	98.3871	94.4	98.3333	98.3602	0.96558
3	0	0	100	0.02	60.8	98.0645	94.4	98.3333	98.1989	0.962892
3	0	0	100	0.03	61	98.3871	94.3	98.2292	98.3081	0.964276
3	0	0	100	0.04	61	98.3871	94.3	98.2292	98.3081	0.964276
3	0	0	100	0.05	61	98.3871	94.2	98.125	98.256	0.962975
3	0	0	100	0.1	60.9	98.2258	94.2	98.125	98.1754	0.961627
3	0	0	10000	0	61	98.3871	94.4	98.3333	98.3602	0.96558
3	0	0	10000	0.01	61	98.3871	94.5	98.4375	98.4123	0.966886
3	0	0	10000	0.02	61	98.3871	94.2	98.125	98.256	0.962975
3	0	0	10000	0.03	61	98.3871	94.4	98.3333	98.3602	0.96558
3	0	0	10000	0.04	61	98.3871	94.3	98.2292	98.3081	0.964276
3	0	0	10000	0.05	61	98.3871	94.3	98.2292	98.3081	0.964276
3	0	0	10000	0.1	61	98.3871	94.3	98.2292	98.3081	0.964276
3	0	1	0.01	0	61	98.3871	94.1	98.0208	98.204	0.961676
3	0	1	0.01	0.01	61	98.3871	94.2	98.125	98.256	0.962975
3	0	1	0.01	0.02	61	98.3871	94.1	98.0208	98.204	0.961676
3	0	1	0.01	0.03	61	98.3871	94.3	98.2292	98.3081	0.964276
3	0	1	0.01	0.04	61	98.3871	94.3	98.2292	98.3081	0.964276
3	0	1	0.01	0.05	60.8	98.0645	94.1	98.0208	98.0427	0.958977
3	0	1	0.01	0.1	61	98.3871	94	97.9167	98.1519	0.960379
3	0	1	0.1	0	61	98.3871	94.1	98.0208	98.204	0.961676
3	0	1	0.1	0.01	60.9	98.2258	94.1	98.0208	98.1233	0.960326
3	0	1	0.1	0.02	61	98.3871	94.3	98.2292	98.3081	0.964276
3	0	1	0.1	0.03	61	98.3871	94.3	98.2292	98.3081	0.964276
3	0	1	0.1	0.04	61	98.3871	94.2	98.125	98.256	0.962975
3	0	1	0.1	0.05	61	98.3871	94.1	98.0208	98.204	0.961676
3	0	1	0.1	0.1	61	98.3871	94.2	98.125	98.256	0.962975
3	0	1	1	0	61	98.3871	94.3	98.2292	98.3081	0.964276
3	0	1	1	0.01	61	98.3871	94.2	98.125	98.256	0.962975
3	0	1	1	0.02	61	98.3871	94.2	98.125	98.256	0.962975
3	0	1	1	0.03	61	98.3871	94.2	98.125	98.256	0.962975
3	0	1	1	0.04	61	98.3871	94.3	98.2292	98.3081	0.964276
3	0	1	1	0.05	61	98.3871	94.3	98.2292	98.3081	0.964276
3	0	1	1	0.1	61	98.3871	94.3	98.2292	98.3081	0.964276
3	0	1	100	0	61	98.3871	94.4	98.3333	98.3602	0.96558
3	0	1	100	0.01	61	98.3871	94	97.9167	98.1519	0.960379
3	0	1	100	0.02	61	98.3871	94.4	98.3333	98.3602	0.96558
3	0	1	100	0.03	61	98.3871	94.2	98.125	98.256	0.962975
3	0	1	100	0.04	61	98.3871	94.2	98.125	98.256	0.962975
3	0	1	100	0.05	61	98.3871	94.1	98.0208	98.204	0.961676
3	0	1	100	0.1	61	98.3871	94.2	98.125	98.256	0.962975
3	0	1	10000	0	61	98.3871	94.1	98.0208	98.204	0.961676
3	0	1	10000	0.01	61	98.3871	94.3	98.2292	98.3081	0.964276
3	0	1	10000	0.02	61	98.3871	94.4	98.3333	98.3602	0.96558
3	0	1	10000	0.03	61	98.3871	94	97.9167	98.1519	0.960379
3	0	1	10000	0.04	61	98.3871	94.3	98.2292	98.3081	0.964276
3	0	1	10000	0.05	60.8	98.0645	94.4	98.3333	98.1989	0.962892
3	0	1	10000	0.1	61	98.3871	94.3	98.2292	98.3081	0.964276
3	3	0	0.01	0	62	100	94	97.9167	98.9583	0.973944
3	3	0	0.01	0.01	62	100	94	97.9167	98.9583	0.973944
3	3	0	0.01	0.02	62	100	94	97.9167	98.9583	0.973944
3	3	0	0.01	0.03	62	100	94	97.9167	98.9583	0.973944
3	3	0	0.01	0.04	62	100	94	97.9167	98.9583	0.973944
3	3	0	0.01	0.05	62	100	94	97.9167	98.9583	0.973944
3	3	0	0.01	0.1	62	100	94	97.9167	98.9583	0.973944
3	3	0	0.1	0	62	100	94.1	98.0208	99.0104	0.975225
3	3	0	0.1	0.01	62	100	94.1	98.0208	99.0104	0.975225
3	3	0	0.1	0.02	62	100	94.1	98.0208	99.0104	0.975225
3	3	0	0.1	0.03	62	100	94	97.9167	98.9583	0.973944
3	3	0	0.1	0.04	62	100	94.1	98.0208	99.0104	0.975225
3	3	0	0.1	0.05	62	100	94	97.9167	98.9583	0.973944
3	3	0	0.1	0.1	62	100	94.1	98.0208	99.0104	0.975225
3	3	0	1	0	62	100	94.1	98.0208	99.0104	0.975225
3	3	0	1	0.01	62	100	94.1	98.0208	99.0104	0.975225
3	3	0	1	0.02	62	100	94.2	98.125	99.0625	0.976507
3	3	0	1	0.03	62	100	94.2	98.125	99.0625	0.976507
3	3	0	1	0.04	62	100	94.1	98.0208	99.0104	0.975225
3	3	0	1	0.05	62	100	94	97.9167	98.9583	0.973944
3	3	0	1	0.1	62	100	94.2	98.125	99.0625	0.976507
3	3	0	100	0	62	100	94.1	98.0208	99.0104	0.975225
3	3	0	100	0.01	61.8	99.6774	94	97.9167	98.797	0.971223
3	3	0	100	0.02	62	100	94.1	98.0208	99.0104	0.975225
3	3	0	100	0.03	62	100	94	97.9167	98.9583	0.973944
3	3	0	100	0.04	62	100	94.2	98.125	99.0625	0.976507
3	3	0	100	0.05	62	100	94	97.9167	98.9583	0.973944
3	3	0	100	0.1	62	100	94.1	98.0208	99.0104	0.975225
3	3	0	10000	0	62	100	94	97.9167	98.9583	0.973944
3	3	0	10000	0.01	62	100	94.2	98.125	99.0625	0.976507
3	3	0	10000	0.02	62	100	94.1	98.0208	99.0104	0.975225
3	3	0	10000	0.03	62	100	94.1	98.0208	99.0104	0.975225
3	3	0	10000	0.04	62	100	94.1	98.0208	99.0104	0.975225
3	3	0	10000	0.05	62	100	94	97.9167	98.9583	0.973944
3	3	0	10000	0.1	62	100	94	97.9167	98.9583	0.973944
3	3	1	0.01	0	62	100	94	97.9167	98.9583	0.973944
3	3	1	0.01	0.01	62	100	94	97.9167	98.9583	0.973944
3	3	1	0.01	0.02	62	100	94	97.9167	98.9583	0.973944
3	3	1	0.01	0.03	62	100	94	97.9167	98.9583	0.973944
3	3	1	0.01	0.04	62	100	94	97.9167	98.9583	0.973944
3	3	1	0.01	0.05	62	100	94	97.9167	98.9583	0.973944
3	3	1	0.01	0.1	62	100	94	97.9167	98.9583	0.973944
3	3	1	0.1	0	62	100	94.1	98.0208	99.0104	0.975225
3	3	1	0.1	0.01	62	100	94.1	98.0208	99.0104	0.975225
3	3	1	0.1	0.02	62	100	94.2	98.125	99.0625	0.976507
3	3	1	0.1	0.03	62	100	94.1	98.0208	99.0104	0.975225
3	3	1	0.1	0.04	62	100	94.1	98.0208	99.0104	0.975225
3	3	1	0.1	0.05	62	100	94.1	98.0208	99.0104	0.975225
3	3	1	0.1	0.1	62	100	94.1	98.0208	99.0104	0.975225
3	3	1	1	0	62	100	94	97.9167	98.9583	0.973944
3	3	1	1	0.01	62	100	94	97.9167	98.9583	0.973944
3	3	1	1	0.02	62	100	94	97.9167	98.9583	0.973944
3	3	1	1	0.03	62	100	94.1	98.0208	99.0104	0.975225
3	3	1	1	0.04	62	100	94.1	98.0208	99.0104	0.975225
3	3	1	1	0.05	62	100	94.1	98.0208	99.0104	0.975225
3	3	1	1	0.1	62	100	94.1	98.0208	99.0104	0.975225
3	3	1	100	0	62	100	94	97.9167	98.9583	0.973944
3	3	1	100	0.01	62	100	94	97.9167	98.9583	0.973944
3	3	1	100	0.02	62	100	94.2	98.125	99.0625	0.976507
3	3	1	100	0.03	62	100	94.2	98.125	99.0625	0.976507
3	3	1	100	0.04	62	100	94.1	98.0208	99.0104	0.975225
3	3	1	100	0.05	62	100	94.1	98.0208	99.0104	0.975225
3	3	1	100	0.1	62	100	94.2	98.125	99.0625	0.976507
3	3	1	10000	0	62	100	94	97.9167	98.9583	0.973944
3	3	1	10000	0.01	62	100	94	97.9167	98.9583	0.973944
3	3	1	10000	0.02	62	100	94	97.9167	98.9583	0.973944
3	3	1	10000	0.03	62	100	94.2	98.125	99.0625	0.976507
3	3	1	10000	0.04	62	100	94	97.9167	98.9583	0.973944
3	3	1	10000	0.05	62	100	94	97.9167	98.9583	0.973944
3	3	1	10000	0.1	62	100	94.1	98.0208	99.0104	0.975225
3	6	0	0.01	0	62	100	94	97.9167	98.9583	0.973944
3	6	0	0.01	0.01	62	100	94	97.9167	98.9583	0.973944
3	6	0	0.01	0.02	62	100	94	97.9167	98.9583	0.973944
3	6	0	0.01	0.03	62	100	94	97.9167	98.9583	0.973944
3	6	0	0.01	0.04	62	100	94	97.9167	98.9583	0.973944
3	6	0	0.01	0.05	62	100	94	97.9167	98.9583	0.973944
3	6	0	0.01	0.1	62	100	94	97.9167	98.9583	0.973944
3	6	0	0.1	0	62	100	94	97.9167	98.9583	0.973944
3	6	0	0.1	0.01	62	100	94	97.9167	98.9583	0.973944
3	6	0	0.1	0.02	62	100	94	97.9167	98.9583	0.973944
3	6	0	0.1	0.03	62	100	94	97.9167	98.9583	0.973944
3	6	0	0.1	0.04	62	100	94	97.9167	98.9583	0.973944
3	6	0	0.1	0.05	61.9	99.8387	94	97.9167	98.8777	0.972583
3	6	0	0.1	0.1	62	100	94	97.9167	98.9583	0.973944
3	6	0	1	0	62	100	94	97.9167	98.9583	0.973944
3	6	0	1	0.01	62	100	94	97.9167	98.9583	0.973944
3	6	0	1	0.02	62	100	94	97.9167	98.9583	0.973944
3	6	0	1	0.03	62	100	94	97.9167	98.9583	0.973944
3	6	0	1	0.04	62	100	94.1	98.0208	99.0104	0.975225
3	6	0	1	0.05	62	100	94	97.9167	98.9583	0.973944
3	6	0	1	0.1	62	100	94	97.9167	98.9583	0.973944
3	6	0	100	0	62	100	94	97.9167	98.9583	0.973944
3	6	0	100	0.01	62	100	94	97.9167	98.9583	0.973944
3	6	0	100	0.02	62	100	94	97.9167	98.9583	0.973944
3	6	0	100	0.03	62	100	94	97.9167	98.9583	0.973944
3	6	0	100	0.04	62	100	94	97.9167	98.9583	0.973944
3	6	0	100	0.05	62	100	94	97.9167	98.9583	0.973944
3	6	0	100	0.1	62	100	94	97.9167	98.9583	0.973944
3	6	0	10000	0	62	100	94	97.9167	98.9583	0.973944
3	6	0	10000	0.01	62	100	94	97.9167	98.9583	0.973944
3	6	0	10000	0.02	62	100	94	97.9167	98.9583	0.973944
3	6	0	10000	0.03	62	100	94	97.9167	98.9583	0.973944
3	6	0	10000	0.04	62	100	94	97.9167	98.9583	0.973944
3	6	0	10000	0.05	62	100	94	97.9167	98.9583	0.973944
3	6	0	10000	0.1	62	100	94	97.9167	98.9583	0.973944
3	6	1	0.01	0	62	100	94	97.9167	98.9583	0.973944
3	6	1	0.01	0.01	62	100	94	97.9167	98.9583	0.973944
3	6	1	0.01	0.02	62	100	94	97.9167	98.9583	0.973944
3	6	1	0.01	0.03	62	100	94	97.9167	98.9583	0.973944
3	6	1	0.01	0.04	62	100	94	97.9167	98.9583	0.973944
3	6	1	0.01	0.05	62	100	94	97.9167	98.9583	0.973944
3	6	1	0.01	0.1	62	100	94	97.9167	98.9583	0.973944
3	6	1	0.1	0	62	100	94	97.9167	98.9583	0.973944
3	6	1	0.1	0.01	62	100	94	97.9167	98.9583	0.973944
3	6	1	0.1	0.02	62	100	94.1	98.0208	99.0104	0.975225
3	6	1	0.1	0.03	62	100	94	97.9167	98.9583	0.973944
3	6	1	0.1	0.04	62	100	94	97.9167	98.9583	0.973944
3	6	1	0.1	0.05	62	100	94	97.9167	98.9583	0.973944
3	6	1	0.1	0.1	62	100	94	97.9167	98.9583	0.973944
3	6	1	1	0	62	100	94.1	98.0208	99.0104	0.975225
3	6	1	1	0.01	62	100	94	97.9167	98.9583	0.973944
3	6	1	1	0.02	62	100	94	97.9167	98.9583	0.973944
3	6	1	1	0.03	62	100	94	97.9167	98.9583	0.973944
3	6	1	1	0.04	62	100	94	97.9167	98.9583	0.973944
3	6	1	1	0.05	62	100	94	97.9167	98.9583	0.973944
3	6	1	1	0.1	62	100	94	97.9167	98.9583	0.973944
3	6	1	100	0	62	100	94	97.9167	98.9583	0.973944
3	6	1	100	0.01	62	100	94.1	98.0208	99.0104	0.975225
3	6	1	100	0.02	62	100	94	97.9167	98.9583	0.973944
3	6	1	100	0.03	62	100	94	97.9167	98.9583	0.973944
3	6	1	100	0.04	62	100	94	97.9167	98.9583	0.973944
3	6	1	100	0.05	62	100	94	97.9167	98.9583	0.973944
3	6	1	100	0.1	62	100	94	97.9167	98.9583	0.973944
3	6	1	10000	0	62	100	94	97.9167	98.9583	0.973944
3	6	1	10000	0.01	62	100	94	97.9167	98.9583	0.973944
3	6	1	10000	0.02	62	100	94	97.9167	98.9583	0.973944
3	6	1	10000	0.03	62	100	94	97.9167	98.9583	0.973944
3	6	1	10000	0.04	62	100	94	97.9167	98.9583	0.973944
3	6	1	10000	0.05	62	100	94	97.9167	98.9583	0.973944
3	6	1	10000	0.1	62	100	94	97.9167	98.9583	0.973944
4	0	0	0.01	0	57.6	92.9032	92.5	96.3542	94.6287	0.894938
4	0	0	0.01	0.01	58.1	93.7097	92.6	96.4583	95.084	0.90299
4	0	0	0.01	0.02	58.3	94.0323	93.5	97.3958	95.714	0.917543
4	0	0	0.01	0.03	58.7	94.6774	93	96.875	95.7762	0.916317
4	0	0	0.01	0.04	58.4	94.1935	93	96.875	95.5343	0.912278
4	0	0	0.01	0.05	58.3	94.0323	93.2	97.0833	95.5578	0.91357
4	0	0	0.01	0.1	58.1	93.7097	93.6	97.5	95.6048	0.916204
4	0	0	0.1	0	54	87.0968	95.2	99.1667	93.1317	0.884969
4	0	0	0.1	0.01	53.6	86.4516	95.1	99.0625	92.7571	0.878417
4	0	0	0.1	0.02	53.6	86.4516	95.3	99.2708	92.8612	0.881326
4	0	0	0.1	0.03	54.2	87.4194	95	98.9583	93.1888	0.884641
4	0	0	0.1	0.04	53.6	86.4516	95	98.9583	92.705	0.876967
4	0	0	0.1	0.05	53.1	85.6452	95	98.9583	92.3017	0.870589
4	0	0	0.1	0.1	53.6	86.4516	95	98.9583	92.705	0.876967
4	0	0	1	0	53.2	85.8065	95	98.9583	92.3824	0.871864
4	0	0	1	0.01	53.5	86.2903	95	98.9583	92.6243	0.87569
4	0	0	1	0.02	54.3	87.5806	95.2	99.1667	93.3737	0.8888
4	0	0	1	0.03	54.5	87.9032	95	98.9583	93.4308	0.888486
4	0	0	1	0.04	53.4	86.129	95.1	99.0625	92.5958	0.875868
4	0	0	1	0.05	54.1	87.2581	95	98.9583	93.1082	0.88336
4	0	0	1	0.1	53.6	86.4516	95.1	99.0625	92.7571	0.878417
4	0	0	100	0	53.1	85.6452	95.1	99.0625	92.3538	0.872048
4	0	0	100	0.01	53.2	85.8065	95.1	99.0625	92.4345	0.873321
4	0	0	100	0.02	53.7	86.6129	95	98.9583	92.7856	0.878245
4	0	0	100	0.03	53.8	86.7742	95	98.9583	92.8663	0.879523
4	0	0	100	0.04	53.6	86.4516	95.2	99.1667	92.8091	0.87987
4	0	0	100	0.05	54.3	87.5806	95	98.9583	93.2695	0.885922
4	0	0	100	0.1	54.2	87.4194	95	98.9583	93.1888	0.884641
4	0	0	10000	0	54.4	87.7419	95.1	99.0625	93.4022	0.888639
4	0	0	10000	0.01	53.6	86.4516	95	98.9583	92.705	0.876967
4	0	0	10000	0.02	54.1	87.2581	95.3	99.2708	93.2644	0.887692
4	0	0	10000	0.03	53.8	86.7742	95.2	99.1667	92.9704	0.882418
4	0	0	10000	0.04	53.7	86.6129	95.1	99.0625	92.8377	0.879693
4	0	0	10000	0.05	54.1	87.2581	95.2	99.1667	93.2124	0.886245
4	0	0	10000	0.1	53.8	86.7742	95.1	99.0625	92.9183	0.880969
4	0	1	0.01	0	57.7	93.0645	92.9	96.7708	94.9177	0.901558
4	0	1	0.01	0.01	59.3	95.6452	92.6	96.4583	96.0517	0.919237
4	0	1	0.01	0.02	58.7	94.6774	92.7	96.5625	95.62	0.912399
4	0	1	0.01	0.03	58.6	94.5161	93.2	97.0833	95.7997	0.917596
4	0	1	0.01	0.04	57.4	92.5806	93.2	97.0833	94.832	0.901533
4	0	1	0.01	0.05	58.3	94.0323	93.6	97.5	95.7661	0.918872
4	0	1	0.01	0.1	58.8	94.8387	93.1	96.9792	95.9089	0.918973
4	0	1	0.1	0	54.6	88.0645	95.1	99.0625	93.5635	0.891201
4	0	1	0.1	0.01	54.1	87.2581	95	98.9583	93.1082	0.88336
4	0	1	0.1	0.02	54.9	88.5484	95	98.9583	93.7534	0.893622
4	0	1	0.1	0.03	54.6	88.0645	95	98.9583	93.5114	0.889769
4	0	1	0.1	0.04	53.9	86.9355	95.1	99.0625	92.999	0.882246
4	0	1	0.1	0.05	54.8	88.3871	95	98.9583	93.6727	0.892337
4	0	1	0.1	0.1	54.7	88.2258	95	98.9583	93.5921	0.891053
4	0	1	1	0	53.3	85.9677	95	98.9583	92.463	0.873139
4	0	1	1	0.01	53.7	86.6129	94.9	98.8542	92.7335	0.876799
4	0	1	1	0.02	53.9	86.9355	95	98.9583	92.9469	0.880801
4	0	1	1	0.03	54.5	87.9032	95.2	99.1667	93.5349	0.891357
4	0	1	1	0.04	54.2	87.4194	95.1	99.0625	93.2409	0.88608
4	0	1	1	0.05	54.3	87.5806	95	98.9583	93.2695	0.885922
4	0	1	1	0.1	54.3	87.5806	95.2	99.1667	93.3737	0.8888
4	0	1	100	0	53.8	86.7742	95	98.9583	92.8663	0.879523
4	0	1	100	0.01	54.9	88.5484	95	98.9583	93.7534	0.893622
4	0	1	100	0.02	54.6	88.0645	95	98.9583	93.5114	0.889769
4	0	1	100	0.03	54.6	88.0645	95	98.9583	93.5114	0.889769
4	0	1	100	0.04	54.3	87.5806	95.1	99.0625	93.3216	0.887359
4	0	1	100	0.05	54.9	88.5484	95.2	99.1667	93.8575	0.896479
4	0	1	100	0.1	54.6	88.0645	95.1	99.0625	93.5635	0.891201
4	0	1	10000	0	54.8	88.3871	95.2	99.1667	93.7769	0.895198
4	0	1	10000	0.01	54.5	87.9032	95	98.9583	93.4308	0.888486
4	0	1	10000	0.02	54.1	87.2581	95	98.9583	93.1082	0.88336
4	0	1	10000	0.03	53.4	86.129	95.1	99.0625	92.5958	0.875868
4	0	1	10000	0.04	54.1	87.2581	95	98.9583	93.1082	0.88336
4	0	1	10000	0.05	54	87.0968	95	98.9583	93.0276	0.88208
4	0	1	10000	0.1	54.1	87.2581	95	98.9583	93.1082	0.88336
4	3	0	0.01	0	61.4	99.0323	94.2	98.125	98.5786	0.968376
4	3	0	0.01	0.01	61.9	99.8387	94.1	98.0208	98.9298	0.973865
4	3	0	0.01	0.02	61.8	99.6774	94	97.9167	98.797	0.971223
4	3	0	0.01	0.03	61.7	99.5161	94	97.9167	98.7164	0.969864
4	3	0	0.01	0.04	61.4	99.0323	94.1	98.0208	98.5265	0.967084
4	3	0	0.01	0.05	61.6	99.3548	94.1	98.0208	98.6878	0.969793
4	3	0	0.01	0.1	61.6	99.3548	94	97.9167	98.6358	0.968507
4	3	0	0.1	0	61.5	99.1935	94.5	98.4375	98.8155	0.973615
4	3	0	0.1	0.01	61.6	99.3548	94.8	98.75	99.0524	0.978867
4	3	0	0.1	0.02	61.7	99.5161	94.8	98.75	99.1331	0.980211
4	3	0	0.1	0.03	61.9	99.8387	94.5	98.4375	99.1381	0.979016
4	3	0	0.1	0.04	61.7	99.5161	94.3	98.2292	98.8726	0.973727
4	3	0	0.1	0.05	61.7	99.5161	94.6	98.5417	99.0289	0.97761
4	3	0	0.1	0.1	61.5	99.1935	94.5	98.4375	98.8155	0.973615
4	3	0	1	0	61.4	99.0323	94.7	98.6458	98.839	0.974874
4	3	0	1	0.01	61.6	99.3548	94.8	98.75	99.0524	0.978867
4	3	0	1	0.02	61.7	99.5161	94.2	98.125	98.8206	0.972437
4	3	0	1	0.03	61.5	99.1935	94.7	98.6458	98.9197	0.976218
4	3	0	1	0.04	61.5	99.1935	94.5	98.4375	98.8155	0.973615
4	3	0	1	0.05	61.8	99.6774	94.7	98.6458	99.1616	0.980257
4	3	0	1	0.1	61.2	98.7097	94.3	98.2292	98.4694	0.966972
4	3	0	100	0	61.7	99.5161	94.6	98.5417	99.0289	0.97761
4	3	0	100	0.01	61.8	99.6774	94.6	98.5417	99.1095	0.978959
4	3	0	100	0.02	61.6	99.3548	94.7	98.6458	99.0003	0.977563
4	3	0	100	0.03	61.4	99.0323	94.7	98.6458	98.839	0.974874
4	3	0	100	0.04	61.6	99.3548	94.7	98.6458	99.0003	0.977563
4	3	0	100	0.05	61.4	99.0323	94.6	98.5417	98.787	0.973569
4	3	0	100	0.1	61.8	99.6774	94.8	98.75	99.2137	0.981557
4	3	0	10000	0	61.7	99.5161	94.7	98.6458	99.081	0.97891
4	3	0	10000	0.01	61.7	99.5161	94.7	98.6458	99.081	0.97891
4	3	0	10000	0.02	61.9	99.8387	94.7	98.6458	99.2423	0.981605
4	3	0	10000	0.03	61.8	99.6774	94.5	98.4375	99.0575	0.977664
4	3	0	10000	0.04	61.5	99.1935	94.6	98.5417	98.8676	0.974915
4	3	0	10000	0.05	61.6	99.3548	94.7	98.6458	99.0003	0.977563
4	3	0	10000	0.1	61.6	99.3548	94.5	98.4375	98.8962	0.974964
4	3	1	0.01	0	61.4	99.0323	94	97.9167	98.4745	0.965793
4	3	1	0.01	0.01	61.9	99.8387	94	97.9167	98.8777	0.972583
4	3	1	0.01	0.02	62	100	94	97.9167	98.9583	0.973944
4	3	1	0.01	0.03	61.6	99.3548	94.1	98.0208	98.6878	0.969793
4	3	1	0.01	0.04	61.6	99.3548	94	97.9167	98.6358	0.968507
4	3	1	0.01	0.05	61.7	99.5161	94.1	98.0208	98.7685	0.97115
4	3	1	0.01	0.1	61.7	99.5161	94	97.9167	98.7164	0.969864
4	3	1	0.1	0	61.8	99.6774	94.7	98.6458	99.1616	0.980257
4	3	1	0.1	0.01	61.9	99.8387	94.6	98.5417	99.1902	0.980309
4	3	1	0.1	0.02	61.7	99.5161	94.7	98.6458	99.081	0.97891
4	3	1	0.1	0.03	61.8	99.6774	94.6	98.5417	99.1095	0.978959
4	3	1	0.1	0.04	61.5	99.1935	94.5	98.4375	98.8155	0.973615
4	3	1	0.1	0.05	61.7	99.5161	94.6	98.5417	99.0289	0.97761
4	3	1	0.1	0.1	61.6	99.3548	94.7	98.6458	99.0003	0.977563
4	3	1	1	0	62	100	94.5	98.4375	99.2188	0.980368
4	3	1	1	0.01	61.4	99.0323	94.7	98.6458	98.839	0.974874
4	3	1	1	0.02	61.4	99.0323	94.5	98.4375	98.7349	0.972267
4	3	1	1	0.03	62	100	94.2	98.125	99.0625	0.976507
4	3	1	1	0.04	61.8	99.6774	94.7	98.6458	99.1616	0.980257
4	3	1	1	0.05	61.8	99.6774	94.5	98.4375	99.0575	0.977664
4	3	1	1	0.1	61.8	99.6774	94.4	98.3333	99.0054	0.976371
4	3	1	100	0	61.8	99.6774	94.5	98.4375	99.0575	0.977664
4	3	1	100	0.01	61.8	99.6774	94.8	98.75	99.2137	0.981557
4	3	1	100	0.02	61.9	99.8387	94.8	98.75	99.2944	0.982903
4	3	1	100	0.03	61.7	99.5161	94.7	98.6458	99.081	0.97891
4	3	1	100	0.04	61.6	99.3548	94.6	98.5417	98.9483	0.976262
4	3	1	100	0.05	61.9	99.8387	94.4	98.3333	99.086	0.977725
4	3	1	100	0.1	61.7	99.5161	94.6	98.5417	99.0289	0.97761
4	3	1	10000	0	61.8	99.6774	94.5	98.4375	99.0575	0.977664
4	3	1	10000	0.01	61.6	99.3548	94.8	98.75	99.0524	0.978867
4	3	1	10000	0.02	61.7	99.5161	94.7	98.6458	99.081	0.97891
4	3	1	10000	0.03	61.5	99.1935	94.6	98.5417	98.8676	0.974915
4	3	1	10000	0.04	61.8	99.6774	94.5	98.4375	99.0575	0.977664
4	3	1	10000	0.05	61.9	99.8387	94.7	98.6458	99.2423	0.981605
4	3	1	10000	0.1	61.8	99.6774	94.6	98.5417	99.1095	0.978959
4	6	0	0.01	0	61.7	99.5161	94	97.9167	98.7164	0.969864
4	6	0	0.01	0.01	61.8	99.6774	94	97.9167	98.797	0.971223
4	6	0	0.01	0.02	61.8	99.6774	94	97.9167	98.797	0.971223
4	6	0	0.01	0.03	61.8	99.6774	94	97.9167	98.797	0.971223
4	6	0	0.01	0.04	61.6	99.3548	94	97.9167	98.6358	0.968507
4	6	0	0.01	0.05	61.7	99.5161	94	97.9167	98.7164	0.969864
4	6	0	0.01	0.1	61.7	99.5161	94	97.9167	98.7164	0.969864
4	6	0	0.1	0	61.6	99.3548	94.3	98.2292	98.792	0.972374
4	6	0	0.1	0.01	61.7	99.5161	94.5	98.4375	98.9768	0.976313
4	6	0	0.1	0.02	61.8	99.6774	94.2	98.125	98.9012	0.973793
4	6	0	0.1	0.03	61.7	99.5161	94.3	98.2292	98.8726	0.973727
4	6	0	0.1	0.04	61.9	99.8387	94.9	98.8542	99.3464	0.984204
4	6	0	0.1	0.05	62	100	94.4	98.3333	99.1667	0.979079
4	6	0	0.1	0.1	61.9	99.8387	94.6	98.5417	99.1902	0.980309
4	6	0	1	0	61.8	99.6774	94.4	98.3333	99.0054	0.976371
4	6	0	1	0.01	61.7	99.5161	94.3	98.2292	98.8726	0.973727
4	6	0	1	0.02	61.8	99.6774	94.5	98.4375	99.0575	0.977664
4	6	0	1	0.03	61.9	99.8387	94.7	98.6458	99.2423	0.981605
4	6	0	1	0.04	62	100	94.7	98.6458	99.3229	0.982954
4	6	0	1	0.05	61.5	99.1935	94.5	98.4375	98.8155	0.973615
4	6	0	1	0.1	61.9	99.8387	94.5	98.4375	99.1381	0.979016
4	6	0	100	0	61.8	99.6774	94.5	98.4375	99.0575	0.977664
4	6	0	100	0.01	61.8	99.6774	94.4	98.3333	99.0054	0.976371
4	6	0	100	0.02	61.8	99.6774	94.6	98.5417	99.1095	0.978959
4	6	0	100	0.03	62	100	94.4	98.3333	99.1667	0.979079
4	6	0	100	0.04	62	100	94.4	98.3333	99.1667	0.979079
4	6	0	100	0.05	61.9	99.8387	94.4	98.3333	99.086	0.977725
4	6	0	100	0.1	61.8	99.6774	94.6	98.5417	99.1095	0.978959
4	6	0	10000	0	61.9	99.8387	94.5	98.4375	99.1381	0.979016
4	6	0	10000	0.01	62	100	94.2	98.125	99.0625	0.976507
4	6	0	10000	0.02	61.8	99.6774	94.7	98.6458	99.1616	0.980257
4	6	0	10000	0.03	62	100	94.5	98.4375	99.2188	0.980368
4	6	0	10000	0.04	62	100	94.4	98.3333	99.1667	0.979079
4	6	0	10000	0.05	62	100	94.6	98.5417	99.2708	0.98166
4	6	0	10000	0.1	61.9	99.8387	94.5	98.4375	99.1381	0.979016
4	6	1	0.01	0	62	100	94	97.9167	98.9583	0.973944
4	6	1	0.01	0.01	61.8	99.6774	94	97.9167	98.797	0.971223
4	6	1	0.01	0.02	61.8	99.6774	94	97.9167	98.797	0.971223
4	6	1	0.01	0.03	61.6	99.3548	94	97.9167	98.6358	0.968507
4	6	1	0.01	0.04	61.6	99.3548	94	97.9167	98.6358	0.968507
4	6	1	0.01	0.05	61.8	99.6774	94	97.9167	98.797	0.971223
4	6	1	0.01	0.1	61.8	99.6774	94	97.9167	98.797	0.971223
4	6	1	0.1	0	61.6	99.3548	94.3	98.2292	98.792	0.972374
4	6	1	0.1	0.01	61.8	99.6774	94.7	98.6458	99.1616	0.980257
4	6	1	0.1	0.02	61.7	99.5161	94.2	98.125	98.8206	0.972437
4	6	1	0.1	0.03	61.9	99.8387	94.1	98.0208	98.9298	0.973865
4	6	1	0.1	0.04	61.9	99.8387	94.6	98.5417	99.1902	0.980309
4	6	1	0.1	0.05	61.7	99.5161	94.4	98.3333	98.9247	0.975019
4	6	1	0.1	0.1	61.9	99.8387	94.7	98.6458	99.2423	0.981605
4	6	1	1	0	61.9	99.8387	94.3	98.2292	99.0339	0.976436
4	6	1	1	0.01	61.7	99.5161	94.2	98.125	98.8206	0.972437
4	6	1	1	0.02	61.7	99.5161	94.5	98.4375	98.9768	0.976313
4	6	1	1	0.03	61.8	99.6774	94.7	98.6458	99.1616	0.980257
4	6	1	1	0.04	61.6	99.3548	94.4	98.3333	98.8441	0.973668
4	6	1	1	0.05	61.8	99.6774	94.3	98.2292	98.9533	0.975081
4	6	1	1	0.1	61.9	99.8387	94.6	98.5417	99.1902	0.980309
4	6	1	100	0	61.7	99.5161	94.6	98.5417	99.0289	0.97761
4	6	1	100	0.01	61.9	99.8387	94.5	98.4375	99.1381	0.979016
4	6	1	100	0.02	61.6	99.3548	94.4	98.3333	98.8441	0.973668
4	6	1	100	0.03	61.7	99.5161	94.6	98.5417	99.0289	0.97761
4	6	1	100	0.04	61.6	99.3548	94.7	98.6458	99.0003	0.977563
4	6	1	100	0.05	61.7	99.5161	94.5	98.4375	98.9768	0.976313
4	6	1	100	0.1	61.8	99.6774	94.4	98.3333	99.0054	0.976371
4	6	1	10000	0	61.8	99.6774	94.6	98.5417	99.1095	0.978959
4	6	1	10000	0.01	61.8	99.6774	94.2	98.125	98.9012	0.973793
4	6	1	10000	0.02	61.8	99.6774	94.5	98.4375	99.0575	0.977664
4	6	1	10000	0.03	61.9	99.8387	94.5	98.4375	99.1381	0.979016
4	6	1	10000	0.04	61.5	99.1935	94.6	98.5417	98.8676	0.974915
4	6	1	10000	0.05	62	100	94.3	98.2292	99.1146	0.977792
4	6	1	10000	0.1	61.7	99.5161	94.5	98.4375	98.9768	0.976313
5	0	0	0.01	0	60.5	97.5806	81.4	84.7917	91.1862	0.805407
5	0	0	0.01	0.01	61.1	98.5484	81.8	85.2083	91.8784	0.818843
5	0	0	0.01	0.02	61	98.3871	80.8	84.1667	91.2769	0.806704
5	0	0	0.01	0.03	60.6	97.7419	80.7	84.0625	90.9022	0.799495
5	0	0	0.01	0.04	60.8	98.0645	80.9	84.2708	91.1677	0.804684
5	0	0	0.01	0.05	60.8	98.0645	80.5	83.8542	90.9593	0.800463
5	0	0	0.01	0.1	61.1	98.5484	81.1	84.4792	91.5138	0.811409
5	0	0	0.1	0	50	80.6452	95	98.9583	89.8017	0.831355
5	0	0	0.1	0.01	50	80.6452	95.4	99.375	90.0101	0.83744
5	0	0	0.1	0.02	50.3	81.129	95.2	99.1667	90.1478	0.838155
5	0	0	0.1	0.03	49.4	79.6774	95.3	99.2708	89.4741	0.828408
5	0	0	0.1	0.04	50.2	80.9677	94.9	98.8542	89.911	0.832363
5	0	0	0.1	0.05	49.6	80	95.3	99.2708	89.6354	0.830908
5	0	0	0.1	0.1	49.5	79.8387	95.3	99.2708	89.5548	0.829658
5	0	0	1	0	45.6	73.5484	96	100	86.7742	0.792573
5	0	0	1	0.01	46.2	74.5161	96	100	87.2581	0.799908
5	0	0	1	0.02	46.8	75.4839	96	100	87.7419	0.807254
5	0	0	1	0.03	45.5	73.3871	96	100	86.6935	0.791351
5	0	0	1	0.04	45	72.5806	96	100	86.2903	0.785248
5	0	0	1	0.05	45.9	74.0323	96	100	87.0161	0.796239
5	0	0	1	0.1	46.5	75	96	100	87.5	0.803579
5	0	0	100	0	45.9	74.0323	96	100	87.0161	0.796239
5	0	0	100	0.01	46.3	74.6774	96	100	87.3387	0.801131
5	0	0	100	0.02	46.8	75.4839	96	100	87.7419	0.807254
5	0	0	100	0.03	46.6	75.1613	96	100	87.5806	0.804804
5	0	0	100	0.04	46.1	74.3548	96	100	87.1774	0.798684
5	0	0	100	0.05	45.8	73.871	96	100	86.9355	0.795016
5	0	0	100	0.1	45.7	73.7097	96	100	86.8548	0.793794
5	0	0	10000	0	45.6	73.5484	96	100	86.7742	0.792573
5	0	0	10000	0.01	46.3	74.6774	96	100	87.3387	0.801131
5	0	0	10000	0.02	47.2	76.129	96	100	88.0645	0.812159
5	0	0	10000	0.03	46.8	75.4839	96	100	87.7419	0.807254
5	0	0	10000	0.04	45.7	73.7097	96	100	86.8548	0.793794
5	0	0	10000	0.05	46	74.1935	96	100	87.0968	0.797461
5	0	0	10000	0.1	46.7	75.3226	96	100	87.6613	0.806029
5	0	1	0.01	0	60.9	98.2258	82.3	85.7292	91.9775	0.821156
5	0	1	0.01	0.01	61.3	98.871	81.1	84.4792	91.6751	0.814486
5	0	1	0.01	0.02	61.2	98.7097	81.2	84.5833	91.6465	0.814004
5	0	1	0.01	0.03	60.6	97.7419	81.3	84.6875	91.2147	0.805867
5	0	1	0.01	0.04	60.8	98.0645	81.3	84.6875	91.376	0.808927
5	0	1	0.01	0.05	61.3	98.871	81.2	84.5833	91.7272	0.815541
5	0	1	0.01	0.1	61.2	98.7097	81.3	84.6875	91.6986	0.815061
5	0	1	0.1	0	49.9	80.4839	95.1	99.0625	89.7732	0.831616
5	0	1	0.1	0.01	50	80.6452	95.6	99.5833	90.1142	0.840502
5	0	1	0.1	0.02	50.7	81.7742	95.2	99.1667	90.4704	0.843181
5	0	1	0.1	0.03	50.8	81.9355	95.3	99.2708	90.6032	0.845946
5	0	1	0.1	0.04	50.4	81.2903	95.3	99.2708	90.2806	0.840926
5	0	1	0.1	0.05	50.2	80.9677	95.1	99.0625	90.0151	0.835384
5	0	1	0.1	0.1	50.2	80.9677	95.1	99.0625	90.0151	0.835384
5	0	1	1	0	47	75.8065	95.9	99.8958	87.8511	0.808098
5	0	1	1	0.01	47.8	77.0968	96	100	88.5484	0.819526
5	0	1	1	0.02	47.6	76.7742	96	100	88.3871	0.817069
5	0	1	1	0.03	47	75.8065	96	100	87.9032	0.809706
5	0	1	1	0.04	48.5	78.2258	96	100	89.1129	0.82814
5	0	1	1	0.05	47.3	76.2903	96	100	88.1452	0.813386
5	0	1	1	0.1	46.6	75.1613	95.9	99.8958	87.5286	0.803188
5	0	1	100	0	46.4	74.8387	96	100	87.4194	0.802355
5	0	1	100	0.01	46.7	75.3226	96	100	87.6613	0.806029
5	0	1	100	0.02	46.5	75	95.9	99.8958	87.4479	0.801962
5	0	1	100	0.03	47.4	76.4516	96	100	88.2258	0.814613
5	0	1	100	0.04	47.2	76.129	96	100	88.0645	0.812159
5	0	1	100	0.05	45.7	73.7097	96	100	86.8548	0.793794
5	0	1	100	0.1	47.1	75.9677	96	100	87.9839	0.810932
5	0	1	10000	0	47.4	76.4516	96	100	88.2258	0.814613
5	0	1	10000	0.01	47.4	76.4516	96	100	88.2258	0.814613
5	0	1	10000	0.02	47.4	76.4516	96	100	88.2258	0.814613
5	0	1	10000	0.03	46.5	75	96	100	87.5	0.803579
5	0	1	10000	0.04	46.3	74.6774	96	100	87.3387	0.801131
5	0	1	10000	0.05	47	75.8065	96	100	87.9032	0.809706
5	0	1	10000	0.1	47.9	77.2581	96	100	88.629	0.820756
5	3	0	0.01	0	61.1	98.5484	94	97.9167	98.2325	0.961731
5	3	0	0.01	0.01	61.3	98.871	94	97.9167	98.3938	0.964438
5	3	0	0.01	0.02	61.5	99.1935	94	97.9167	98.5551	0.967149
5	3	0	0.01	0.03	61.2	98.7097	94	97.9167	98.3132	0.963084
5	3	0	0.01	0.04	61.7	99.5161	94	97.9167	98.7164	0.969864
5	3	0	0.01	0.05	61.3	98.871	94	97.9167	98.3938	0.964438
5	3	0	0.01	0.1	61	98.3871	94	97.9167	98.1519	0.960379
5	3	0	0.1	0	59.8	96.4516	94.8	98.75	97.6008	0.954828
5	3	0	0.1	0.01	60	96.7742	94.6	98.5417	97.6579	0.954825
5	3	0	0.1	0.02	60.4	97.4194	94.7	98.6458	98.0326	0.961483
5	3	0	0.1	0.03	60.5	97.5806	94.7	98.6458	98.1132	0.962818
5	3	0	0.1	0.04	60.2	97.0968	94.8	98.75	97.9234	0.960144
5	3	0	0.1	0.05	60.2	97.0968	94.6	98.5417	97.8192	0.957492
5	3	0	0.1	0.1	60.5	97.5806	94.6	98.5417	98.0612	0.961499
5	3	0	1	0	60	96.7742	94.7	98.6458	97.71	0.956153
5	3	0	1	0.01	60.4	97.4194	94.7	98.6458	98.0326	0.961483
5	3	0	1	0.02	60.6	97.7419	94.7	98.6458	98.1939	0.964154
5	3	0	1	0.03	60.2	97.0968	94.7	98.6458	97.8713	0.958816
5	3	0	1	0.04	59.8	96.4516	94.6	98.5417	97.4966	0.952162
5	3	0	1	0.05	59.8	96.4516	94.9	98.8542	97.6529	0.956164
5	3	0	1	0.1	60.7	97.9032	94.7	98.6458	98.2745	0.965491
5	3	0	100	0	59.6	96.129	94.8	98.75	97.4395	0.952175
5	3	0	100	0.01	59.7	96.2903	94.7	98.6458	97.4681	0.952165
5	3	0	100	0.02	60.1	96.9355	94.7	98.6458	97.7907	0.957484
5	3	0	100	0.03	60.8	98.0645	94.8	98.75	98.4073	0.968145
5	3	0	100	0.04	60.4	97.4194	94.8	98.75	98.0847	0.962807
5	3	0	100	0.05	60.1	96.9355	94.7	98.6458	97.7907	0.957484
5	3	0	100	0.1	59.3	95.6452	94.8	98.75	97.1976	0.948203
5	3	0	10000	0	60.1	96.9355	94.8	98.75	97.8427	0.958813
[truncated: 531 more rows]

## Sheet: g9
Feature 1 (k-mers)	Feature 2 (PseAAC)	Feature 3 (Grouping of amino acids into classes based on their physicochemical properties)	Softness of the SVM Margin
[truncated: 1,436 more rows]

[truncated: 4 more sheets: g12, g13, g14, g15]
