# Supplementary material for: Machine-Learning Classification Suggests That Many Alphaproteobacterial Prophages May Instead Be Gene Transfer Agents
Source: Genome Biol Evol. 2019 Sep 27;11(10):2941–53. doi: 10.1093/gbe/evz206 (PMC6821227; doi:10.1093/gbe/evz206)
Supplement: evz206_Supplementary_Data [file evz206_supplementary_data.zip › Table S2.xlsx]

## Sheet: Table S2.
Table S2. List of the 7,995 viral assemblies used to find RcGTA homologs for the training datasets.
Assembly ID	Virus Name
GCF_000427115.1	Choristoneura biennis entomopoxvirus 'L'
GCF_000427135.1	Adoxophyes honmai enomopoxvirus 'L'
GCF_000427155.1	Mythimna separata entomopoxvirus 'L'
GCF_000427175.1	Choristoneura rosaceana entomopoxvirus 'L'
GCF_000819615.1	Coliphage phi-X174
GCF_000820355.1	Sclerophthora macrospora virus A RNA
GCF_000820495.2	Influenza B virus RNA
GCF_000836805.1	Guinea pig Chlamydia phage
GCF_000836825.1	Bovine polyomavirus
GCF_000836865.1	Rhesus monkey papillomavirus
GCF_000836885.1	Adeno-associated virus - 4
GCF_000836905.1	Enterobacteria phage P2
GCF_000836925.1	Enterobacteria phage If1
GCF_000836945.1	Enterobacteria phage T4
GCF_000836965.1	Bacteriophage HK022
GCF_000836985.1	Streptococcus thermophilus bacteriophage Sfi11
GCF_000837005.1	Torque teno mini virus 9
GCF_000837025.1	Salmonella virus PRD1
GCF_000837045.1	Coconut foliar decay alphasatellite
GCF_000837065.1	Murine pneumotropic virus
GCF_000837085.1	Cottontail rabbit papillomavirus
GCF_000837105.1	Tomato mottle virus
GCF_000837125.1	Orgyia pseudotsugata MNPV
GCF_000837145.1	Bombyx mori NPV
GCF_000837165.1	Vibrio phage VfO3K6
GCF_000837185.1	Amsacta moorei entomopoxvirus 'L'
GCF_000837205.1	Tomato rugose mosaic virus
GCF_000837225.1	Enterobacteria phage Mu
GCF_000837245.1	Mycobacterium phage Bxb1
GCF_000837265.1	Lactococcus prophage bIL312
GCF_000837285.6	Discula destructiva virus 1
GCF_000837305.1	Cucurbit leaf crumple virus
GCF_000837325.1	Goose circovirus
GCF_000837345.1	Blueberry red ringspot virus
GCF_000837365.1	Streptococcus phage Sfi21
GCF_000837385.1	Staphylococcus phage phiSLT
GCF_000837405.1	Staphylococcus phage phiETA
GCF_000837425.1	Sinorhizobium phage PBC5
GCF_000837445.1	Tobacco vein clearing virus
GCF_000837465.1	Mycobacterium phage TM4
GCF_000837485.1	Methanobacterium phage psiM2
GCF_000837505.5	Atkinsonella hypoxylon partitivirus RNA
GCF_000837525.1	Mamestra configurata NPV-A
GCF_000837545.1	Honeysuckle yellow vein mosaic virus
GCF_000837565.1	Watermelon chlorotic stunt virus
GCF_000837605.1	Tomato mosaic Havana virus-[Quivican] DNA
GCF_000837625.1	Bovine parvovirus
GCF_000837645.1	Simian virus 40
GCF_000837665.1	Lactococcus phage c2
GCF_000837685.1	Bacillus phage SPBc2
GCF_000837705.1	Squash leaf curl virus A component DNA
GCF_000837725.1	Enterobacteria phage 933W
GCF_000837745.1	Acyrthosiphon pisum bacteriophage APSE-1
GCF_000837765.1	Porcine circovirus 1
GCF_000837785.1	Rabbit oral papillomavirus
GCF_000837805.1	Pseudomonas phage Pf3
GCF_000837825.1	Acholeplasma phage L2
GCF_000837845.1	Ground squirrel hepatitis virus
GCF_000837865.1	BK polyomavirus
GCF_000837885.1	Haemophilus phage HP1
GCF_000837905.1	Sida golden mosaic virus
GCF_000837925.1	Vibrio phage fs2
GCF_000837945.1	Xestia c-nigrum granulovirus
GCF_000837965.1	Lactococcus phage sk1
GCF_000837985.1	Horseradish curly top virus
GCF_000838005.1	Plutella xylostella granulovirus
GCF_000838025.1	Helicoverpa armigera nucleopolyhedrovirus G4
GCF_000838045.1	Lactococcus prophage bIL310
GCF_000838065.1	Lactococcus phage TP901-1
GCF_000838085.1	Ageratum yellow vein Sri Lanka virus
GCF_000838105.1	Invertebrate iridescent virus 6
GCF_000838125.1	Culex nigripalpus NPV
GCF_000838145.1	Sulfolobus islandicus filamentous virus
GCF_000838165.1	Mycoplasma phage P1
GCF_000838185.1	Planaria asexual strain-specific virus-like element type 1 large
GCF_000838205.2	Streptococcus pyogenes strain NIH1 methionine sulfoxide
GCF_000838225.1	Soybean crinkle leaf virus
GCF_000838245.1	Citrus yellow mosaic virus
GCF_000838265.1	Human herpesvirus 8
GCF_000838285.1	Propionibacterium phage B5
GCF_000838325.1	Eupatorium yellow vein virus
GCF_000838345.1	Tomato chlorotic mottle virus
GCF_000838365.1	South African cassava mosaic virus
GCF_000838385.1	Chino del tomate virus
GCF_000838405.1	Cabbage leaf curl virus (AV1)
GCF_000838425.1	Tomato leaf curl virus
GCF_000838445.1	Sulfolobus virus 1
GCF_000838465.1	Minute virus of mice
GCF_000838485.1	Autographa californica nucleopolyhedrovirus
GCF_000838505.1	Human papillomavirus type 60
GCF_000838525.1	Spiroplasma phage SVTS2
GCF_000838545.1	Bean dwarf mosaic virus
GCF_000838565.1	Melanoplus sanguinipes entomopoxvirus
GCF_000838585.1	Pepper leaf curl virus
GCF_000838605.1	Fowlpox virus
GCF_000838625.1	Cassava vein mosaic virus
GCF_000838645.1	Adeno-associated virus - 2
GCF_000838665.1	Potato yellow mosaic virus
GCF_000838685.1	Digitaria streak virus
GCF_000838705.1	Deer papillomavirus
GCF_000838725.1	Aleutian mink disease virus
GCF_000838745.1	Tomato mottle Taino virus
GCF_000838765.1	Lactococcus phage bIL170
GCF_000838785.1	Periplaneta fuliginosa densovirus
GCF_000838805.1	Cotton leaf curl Gezira virus
GCF_000838825.1	Alcelaphine herpesvirus 1
GCF_000838845.1	Gallid herpesvirus 3
GCF_000838865.1	Bdellovibrio phage phiMH2K
GCF_000838885.1	Lactococcus prophage bIL285
GCF_000838905.1	Enterobacteria phage HK620
GCF_000838925.1	Tobacco leaf curl Zimbabwe virus
GCF_000838945.1	Sugarcane bacilliform IM virus
GCF_000838965.1	Epiphyas postvittana NPV
GCF_000838985.1	Lactococcus phage Tuc2009
GCF_000839005.1	Staphylococcus prophage phiPV83
GCF_000839025.1	Lactococcus prophage bIL311
GCF_000839045.1	Vibrio phage K139
GCF_000839085.1	Rice yellow mottle virus satellite
GCF_000839105.1	Camelpox virus
GCF_000839125.1	Enterobacteria phage SfV
GCF_000839145.1	Clostridium phage phi3626
GCF_000839185.1	Cowpox virus
GCF_000839205.1	Spiroplasma phage 1-C74
GCF_000839225.1	Tomato golden mottle virus
GCF_000839245.1	Melon chlorotic leaf curl virus
GCF_000839265.1	Tomato leaf curl Bangalore virus
GCF_000839305.1	Potato yellow mosaic Panama virus
GCF_000839325.1	Ictalurid herpesvirus 1 strain Auburn 1
GCF_000839345.1	Mastomys natalensis papillomavirus
GCF_000839365.1	Human papillomavirus type 48
GCF_000839385.1	Petunia vein clearing virus
GCF_000839405.1	Diatraea saccharalis densovirus
GCF_000839425.1	Ateline herpesvirus 3
GCF_000839445.1	Streptococcus phage Sfi19
GCF_000839465.1	Streptococcus phage 7201
GCF_000839485.1	Porcine parvovirus
GCF_000839505.1	Pepper huasteco yellow vein virus
GCF_000839525.1	Chlamydia phage Chp1
GCF_000839545.1	Chloris striate mosaic virus
GCF_000839565.1	Tomato golden mosaic virus
GCF_000839585.1	Panicum streak virus - Karino
GCF_000839605.1	Lymphocystis disease virus 1
GCF_000839625.1	Bacteriophage N15
GCF_000839645.1	Human parvovirus B19
GCF_000839665.1	Vibrio phage VfO4K68
GCF_000839685.1	Goose parvovirus
GCF_000839705.1	Trichoplusia ni cytoplasmic polyhedrosis virus 15
GCF_000839725.1	Meleagrid herpesvirus 1
GCF_000839745.1	Bovine herpesvirus 4 long unique region
GCF_000839765.1	Ectocarpus siliculosus virus 1
GCF_000839785.1	Cydia pomonella granulovirus
GCF_000839805.1	Lumpy skin disease virus NI-2490
GCF_000839845.1	Cotton leaf curl Multan virus
GCF_000839865.1	Spodoptera exigua nucleopolyhedrovirus
GCF_000839885.1	Spodoptera litura NPV
GCF_000839905.1	Bacteriophage PSA
GCF_000839925.1	Halorubrum phage HF2
GCF_000839945.1	Miscanthus streak virus - [91] DNA
GCF_000839965.1	Swinepox virus
GCF_000839985.1	Spiroplasma phage 4
GCF_000840005.1	Bean calico mosaic virus (AV1)
GCF_000840045.1	Milk vetch dwarf virus
GCF_000840065.1	Sugarcane streak virus - [Natal]
GCF_000840085.1	Tobacco yellow dwarf virus
GCF_000840105.1	Dicliptera yellow mottle virus
GCF_000840145.1	Tomato leaf curl Taiwan virus
GCF_000840165.1	Goatpox virus Pellor
GCF_000840185.1	Tomato leaf curl Karnataka virus
GCF_000840205.1	Sheeppox virus 17077-99
GCF_000840225.1	Bean golden yellow mosaic virus
GCF_000840245.1	Enterobacteria phage lambda
GCF_000840285.1	Woodchuck hepatitis virus
GCF_000840305.1	Bacillus phage B103
GCF_000840325.1	Galleria mellonella densovirus
GCF_000840345.1	Bacteriophage r1t
GCF_000840385.1	Taro bacilliform virus
GCF_000840405.1	Pseudoalteromonas phage PM2
GCF_000840425.1	Cotton leaf curl Kokhran virus
GCF_000840445.1	Tomato leaf curl Bangladesh virus
GCF_000840465.1	Ageratum yellow vein Taiwan virus
GCF_000840485.1	Sida golden yellow vein virus-[Jamaica:Liguanea2:2008]
GCF_000840525.1	Sida golden mosaic Costa Rica virus
GCF_000840545.1	Okra yellow vein mosaic virus
GCF_000840565.1	Mycobacterium phage Cjw1
GCF_000840585.1	Mycobacterium phage Barnyard
GCF_000840605.1	Vibrio phage VGJphi
GCF_000840625.1	Enterobacteria phage epsilon15
GCF_000840645.2	Methanothermobacter wolfeii prophage psiM100
GCF_000840685.1	Tomato leaf curl Philippines virus
GCF_000840705.1	Enterobacteria phage RB49
GCF_000840725.1	Burkholderia phage BcepNazgul
GCF_000840765.1	Psittacid herpesvirus 1
GCF_000840785.1	Genome of phage G4 (coliphage).
GCF_000840805.1	Pseudomonas aeruginosa phage PaP3
GCF_000840825.1	Lambdapapillomavirus 2
GCF_000840845.1	Burkholderia phage phiE125
GCF_000840865.2	Burkholderia cepacia phage Bcep22
GCF_000840885.2	Mycobacteriophage Che9d
GCF_000840905.1	Sida micrantha mosaic virus
GCF_000840925.1	Pepper yellow vein Mali virus
GCF_000840945.1	Staphylococcus phage 77
GCF_000840965.1	Horsegram yellow mosaic virus
GCF_000840985.1	Tomato yellow leaf curl Kanchanaburi virus
GCF_000841005.1	Ambystoma tigrinum virus
GCF_000841045.1	Fringilla coelebs papillomavirus
GCF_000841065.1	OkLCV satDNA 10
GCF_000841085.1	Papaya leaf curl virus
GCF_000841105.1	Bacteriophage phi-105 DNA
GCF_000841125.1	Casphalia extranea densovirus
GCF_000841145.1	Streptococcus phage O1205
GCF_000841165.1	Enterobacteria phage ST64T
GCF_000841185.1	Vibrio phage VHML
GCF_000841205.1	Tomato leaf curl Gujarat virus - [Varanasi]
GCF_000841225.1	Cotton leaf curl Multan virus
GCF_000841245.1	Staphylococcus phage 11
GCF_000841265.1	Chilli leaf curl virus
GCF_000841285.1	Sida mottle virus
GCF_000841305.1	Tomato leaf curl Sri Lanka virus
GCF_000841325.1	Sida golden mosaic Honduras virus
GCF_000841345.1	Tomato curly stunt virus
GCF_000841365.1	Mycobacterium phage Che9c
GCF_000841385.2	Mycobacterium virus Bxz2
GCF_000841405.1	Yersinia phage L-413C
GCF_000841425.1	Goose hemorrhagic polyomavirus
GCF_000841445.1	Loofa yellow mosaic virus
GCF_000841465.1	Halovirus HF1
GCF_000841485.1	Adoxophyes orana granulovirus
GCF_000841505.1	Cryptophlebia leucotreta granulovirus
GCF_000841525.1	Ralstonia phage p12J
GCF_000841545.1	Bacillus phage Bam35c
GCF_000841565.1	Lactobacillus phage phig1e
GCF_000841585.1	Adeno-associated virus - 3
GCF_000841605.1	Enterobacteria phage Felix 01
GCF_000841625.1	Human papillomavirus type 50
GCF_000841645.1	Lactococcus phage ul36
GCF_000841665.1	Enterobacteria phage T3
GCF_000841685.1	Canarypox virus
GCF_000841705.1	Tomato leaf curl Mali virus
GCF_000841725.1	Bordetella phage BPP-1
GCF_000841765.1	Sugarcane streak Egypt virus - [Giza]
GCF_000841785.1	Tomato mosaic leaf curl virus
GCF_000841805.1	Burkholderia cenocepacia phage BcepMu
GCF_000841825.1	Psittacus erithacus timneh papillomavirus
GCF_000841845.1	Bean golden mosaic virus
GCF_000841865.1	Mycobacterium phage D29
GCF_000841885.1	Natrialba phage PhiCh1
GCF_000841905.1	Ectromelia virus
GCF_000841925.1	Helicoverpa zea nudivirus 2
GCF_000841945.1	Bovine papillomavirus type 5
GCF_000841965.1	Human erythrovirus V9
GCF_000841985.1	Salmonella phage ST64B
GCF_000842005.1	Ageratum yellow vein Singapore alphasatellite-[Singapore;1998]
GCF_000842025.1	Kalanchoe top-spotting virus
GCF_000842045.1	Cotton leaf curl Alabad virus
GCF_000842065.1	Tomato leaf curl Laos virus
GCF_000842085.1	Staphylococcus prophage phi 13
GCF_000842105.1	Malvastrum yellow vein virus
GCF_000842125.1	Sweet potato leaf curl Georgia virus
GCF_000842145.1	Tobacco leaf curl Japan virus
GCF_000842165.1	Pseudomonas phage gh-1
GCF_000842185.1	Staphylococcus phage phiP68
GCF_000842205.1	Mycobacterium phage Omega
GCF_000842245.1	Budgerigar fledgling disease virus - 1
GCF_000842265.1	Streptococcus phage C1
GCF_000842285.1	Xanthomonas phage Xp10
GCF_000842305.1	Tomato leaf curl Java virus
GCF_000842345.1	Mycobacterium phage Rosebush
GCF_000842365.1	Mycobacterium phage Bxz1
GCF_000842385.1	Bovine herpesvirus 5
GCF_000842405.1	Sulfolobus virus 2
GCF_000842425.1	Aeromonas phage 44RR2.8t
GCF_000842465.1	Xanthomonas phage Cf1c
GCF_000842485.1	Pseudomonas phage D3112
GCF_000842505.1	Lactococcus prophage bIL309
GCF_000842525.1	Tomato leaf curl China virus - [G32]
GCF_000842545.1	Mythimna loreyi densovirus
GCF_000842565.1	Lactobacillus prophage Lj965
GCF_000842585.1	Sulfolobus virus Kamchatka 1
GCF_000842625.1	Acidianus filamentous virus 1
GCF_000842645.1	Tomato chino La Paz virus
GCF_000842665.1	Tomato leaf curl Sudan virus - [Gezira]
GCF_000842685.1	Actinoplanes phage phiAsp2
GCF_000842705.1	Ovine adenovirus 7
GCF_000842725.1	Phthorimaea operculella granulovirus
GCF_000842745.1	Hollyhock leaf crumple virus
GCF_000842765.1	Pepper golden mosaic virus
GCF_000842785.1	Tomato leaf curl Vietnam virus
GCF_000842805.1	Pepper leaf curl Bangladesh virus component
GCF_000842825.1	Planococcus citri densovirus
GCF_000842845.1	Vibrio phage fs1
GCF_000842865.1	Haemophilus phage HP2
GCF_000842885.1	Thermus thermophilus phage IN93
GCF_000842905.1	Tomato yellow leaf curl Malaga virus
GCF_000842925.1	Tomato leaf curl New Delhi virus
GCF_000842945.1	Staphylococcus prophage phi 12
GCF_000842965.1	Pseudomonas phage phiKZ
GCF_000842985.1	Potato yellow mosaic Trinidad virus
GCF_000843005.1	Tomato leaf curl Malaysia virus
GCF_000843025.1	Sida yellow vein virus
GCF_000843045.1	Staphylococcus phage 44AHJD
GCF_000843065.1	Mycobacterium phage Corndog
GCF_000843085.1	Streptomyces phage phiBT1
GCF_000843105.1	Lactococcus phage 4268
GCF_000843125.1	Enterobacteria phage BP-4795
GCF_000843145.1	Enterobacteria phage SP6
GCF_000843165.1	Streptococcus phage SM1
GCF_000843185.1	Myzus persicae densovirus
GCF_000843205.1	Sugarcane streak virus reunion
GCF_000843225.1	Roseophage SIO1
GCF_000843245.1	Aeromonas phage Aeh1
GCF_000843265.1	Vibrio phage VpV262
GCF_000843285.1	Blattella germanica densovirus 1
GCF_000843305.1	Callitrichine herpesvirus 3 strain CJ0149
GCF_000843325.1	Molluscum contagiosum virus subtype 1
GCF_000843345.1	Yersinia pestis phage phiA1122
GCF_000843365.1	Vibrio phage VSK
GCF_000843385.1	Euphorbia leaf curl virus
GCF_000843405.1	Enterobacteria phage PsP3
GCF_000843425.1	Lactobacillus prophage Lj928
GCF_000843445.1	Sulfolobus virus Ragged Hills
GCF_000843485.1	Lactococcus phage phiLC3
GCF_000843505.1	Beet curly top virus - California [Logan]
GCF_000843525.4	Tomato yellow margin leaf curl virus
GCF_000843545.1	Pseudomonas phage PaP2
GCF_000843565.1	Squash leaf curl Philippines virus
GCF_000843585.1	Pyrobaculum spherical virus
GCF_000843605.1	Burkholderia phage BcepC6B
GCF_000843625.1	Neodiprion sertifer NPV
GCF_000843645.2	Mycoplasma phage phiMFV1
GCF_000843665.1	Staphylococcus phage PVL proviral DNA
GCF_000843685.1	Myxoma virus
GCF_000843705.1	Tobacco leaf curl Kochi virus
GCF_000843725.1	Panine herpesvirus 2 strain Heberling
GCF_000843745.1	Adoxophyes honmai NPV
GCF_000843765.1	Stachytarpheta leaf curl virus
GCF_000843785.1	Vibrio phage KVP40
GCF_000843805.1	Rhodothermus phage RM378
GCF_000843825.1	Suid herpesvirus 1
GCF_000843885.1	Columbid circovirus (CoCV)
GCF_000843905.1	Chilli leaf curl disease associated sequence virion
GCF_000843925.1	Bhendi yellow vein mosaic virus-associated DNA beta
GCF_000843945.1	Tomato begomovirus satellite DNA beta
GCF_000843965.1	Beak feather disease virus
GCF_000843985.2	Equid herpesvirus 2 strain 86/67
GCF_000844005.1	Hamster polyomavirus isolate Berlin-Buch
GCF_000844025.1	Equid herpesvirus 1
GCF_000844045.1	Bovine papular stomatitis virus
GCF_000844065.1	Vibrio phage VP2
GCF_000844085.1	Snake parvovirus 1
GCF_000844125.1	Streptomyces phage VWB
GCF_000844145.1	Macacine herpesvirus 1
GCF_000844165.1	Enterobacteria phage P1
GCF_000844185.1	Bovine adenovirus type 2
GCF_000844245.1	Bovine adenovirus 3
GCF_000844265.1	Murine adenovirus A
GCF_000844285.1	Fowl adenovirus D
GCF_000844305.1	Cacao swollen shoot virus
GCF_000844325.1	Zinnia leaf curl virus-associated DNA beta
GCF_000844345.1	Pseudomonas phage B3
GCF_000844365.1	Dendrolimus punctatus densovirus
GCF_000844385.1	Canine papillomavirus 2
GCF_000844405.1	Cotesia congregata virus Circle1.
GCF_000844425.1	Frog virus 3
GCF_000844445.1	Vibrio phage VP5
GCF_000844465.1	Okra leaf curl
GCF_000844485.1	Myxococcus phage Mx8
GCF_000844505.1	Mycoplasma phage MAV1
GCF_000844525.1	Macroptilium yellow mosaic Florida virus
GCF_000844545.1	Snow goose hepatitis B virus
GCF_000844565.1	Squash mild leaf curl virus-[Imperial Valley]
GCF_000844585.1	Burkholderia phage Bcep43
GCF_000844605.1	Pseudomonas phage phiCTX
GCF_000844625.1	Rat cytomegalovirus Maastricht
GCF_000844645.1	Macacine herpesvirus 5
GCF_000844665.1	Faba bean necrotic yellows virus
GCF_000844705.1	Infectious hypodermal hematopoietic necrosis virus
GCF_000844745.1	Ageratum yellow vein virus-associated DNA beta
GCF_000844765.1	Papaya leaf curl virus-associated DNA beta
GCF_000844785.1	Tomato leaf curl Java virus-[Ageratum] satellite DNA
GCF_000844805.1	Avian adeno-associated virus ATCC VR-865
GCF_000844825.1	Enterobacteria phage T7
GCF_000844845.1	Orf virus
GCF_000844865.1	Macacine herpesvirus 3
GCF_000844885.1	Lymphocystis disease virus - isolate China
GCF_000844905.1	Burkholderia cenocepacia phage BcepB1A
GCF_000844925.1	Enterobacteria phage VT2-Sakai
GCF_000844945.1	Tomato yellow leaf curl Sardinia virus
GCF_000844965.1	Frog adenovirus 1
GCF_000844985.1	Ageratum leaf curl virus - [G52]
GCF_000845005.1	Enterobacteria phage T1
GCF_000845025.2	Bacteriophage D3
GCF_000845065.1	Sulfolobus islandicus rod-shaped virus 1
GCF_000845085.1	Human adenovirus C
GCF_000845105.1	Fowl adenovirus A
GCF_000845125.1	East African cassava mosaic Zanzibar virus
GCF_000845145.1	Papaya leaf curl Guandong virus - [GD2]
GCF_000845165.1	Cotton leaf crumple virus
GCF_000845185.1	Trichechus manatus latirostris papillomavirus 1
GCF_000845205.1	Enterobacteria phage M13
GCF_000845225.1	Mungbean yellow mosaic virus
GCF_000845245.1	Human herpesvirus 5 strain Merlin
GCF_000845265.1	Corchorus yellow vein virus - [Hoa Binh]
GCF_000845285.1	Malvastrum yellow vein Yunnan virus satellite DNA beta
GCF_000845305.1	Ross's goose hepatitis B virus
GCF_000845325.1	Vibrio phage Vf33
GCF_000845345.1	Peanut chlorotic streak virus
GCF_000845365.1	Mirabilis mosaic virus
GCF_000845385.1	Lactococcus prophage bIL286
GCF_000845405.1	Sulfolobus turreted icosahedral virus
GCF_000845425.1	Burkholderia phage Bcep781
GCF_000845445.1	Burkholderia phage Bcep1
GCF_000845465.1	Saimiriine herpesvirus 2
GCF_000845485.1	Felis domesticus papillomavirus type 1
GCF_000845505.1	Muscovy duck parvovirus
GCF_000845545.1	Bovine ephemeral fever virus
GCF_000845565.1	Cotton leaf curl virus-associated DNA beta
GCF_000845585.1	Tobacco leaf curl disease associated sequence virion
GCF_000845605.1	Tobacco curly shoot virus-associated DNA beta
GCF_000845625.1	Tomato yellow leaf curl Thailand virus satellite DNA beta
GCF_000845645.1	Adeno-associated virus - 7
GCF_000845665.1	Murine herpesvirus 68 strain WUMS
GCF_000845685.1	Human herpesvirus 6A
GCF_000845705.1	Yaba monkey tumor virus
GCF_000845725.1	Cestrum yellow leaf curling virus
GCF_000845745.1	Tomato leaf curl Iran virus
GCF_000845765.1	Enterobacteria phage P22 virus
GCF_000845785.1	Tomato severe leaf curl virus
GCF_000845805.1	Bovine adenovirus D
GCF_000845825.1	Ageratum yellow vein China virus-[Hn2] isolate
GCF_000845845.1	Carnation etched ring virus
GCF_000845865.1	Enterobacteria phage Sf6
GCF_000845905.1	Figwort mosaic virus (FMV)
GCF_000845925.1	Canine adenovirus
GCF_000845945.1	Duck adenovirus A
GCF_000845965.1	Hemorrhagic enteritis virus
GCF_000845985.1	Human adenovirus D
GCF_000846005.2	Tobacco leaf curl Yunnan virus satellite DNA beta clone 17
GCF_000846025.1	Muscovy duck circovirus
GCF_000846045.1	Lactobacillus phage LP65
GCF_000846065.1	Ostreid herpesvirus 1
GCF_000846105.1	Sulfolobus virus STSV1
GCF_000846125.1	Flavobacterium phage 11b
GCF_000846145.1	Enterobacteria phage alpha3
GCF_000846165.1	Bovine adeno-associated virus
GCF_000846205.1	Lymantria dispar MNPV
GCF_000846225.1	Mycobacterium phage Che8
GCF_000846245.1	Macroptilium mosaic Puerto Rico virus
GCF_000846265.1	Gallid herpesvirus 2
GCF_000846285.1	Human papillomavirus type 92
GCF_000846305.1	Burkholderia phage phi1026b
GCF_000846325.1	Enterobacteria phage P4
GCF_000846345.1	Equid herpesvirus 4
GCF_000846365.1	Human herpesvirus 6B
GCF_000846385.1	Adeno-associated virus 5
GCF_000846425.1	Mouse mammary tumor virus
GCF_000846445.1	Ageratum leaf curl disease associated sequence virion
GCF_000846465.1	Okra yellow vein disease associated sequence virion
GCF_000846485.1	Eupatorium yellow vein virus-associated DNA beta
GCF_000846505.1	Tomato leaf curl New Delhi virus-associated DNA beta
GCF_000846525.1	Adeno-associated virus - 8
GCF_000846545.1	Mycobacterium phage L5
GCF_000846565.1	Avian adeno-associated virus strain DA-1
GCF_000846585.1	Macacine herpesvirus 4
GCF_000846625.1	Lactobacillus phage phiAT3
GCF_000846645.1	Staphylococcus phage K
GCF_000846665.1	Indian cassava mosaic virus
GCF_000846685.1	Human adenovirus F
GCF_000846705.1	Simian adenovirus 3
GCF_000846725.1	Klebsiella phage phiKO2
GCF_000846745.1	Enterobacteria phage ST104 DNA
GCF_000846785.1	Canary circovirus
GCF_000846805.1	Human adenovirus A
GCF_000846825.1	Porcine adenovirus 5
GCF_000846865.1	Papaya leaf curl China virus - [G8]
GCF_000846885.1	Thermoproteus tenax spherical virus 1
GCF_000846905.1	Singapore grouper iridovirus
GCF_000846925.1	Bacillus phage BCJA1c
GCF_000846945.1	Bovine parvovirus 2
GCF_000846965.1	Cercopithecine herpesvirus 2
GCF_000846985.1	Vibrio phage KSF-1phi
GCF_000847005.1	Gallid herpesvirus 1
GCF_000847025.1	Pseudomonas phage Pf1
GCF_000847045.1	Paramecium bursaria Chlorella virus 1
GCF_000847085.1	Acholeplasma phage MV-L1
GCF_000847105.2	Maize streak virus - A[Ama]
GCF_000847125.1	Aedes albopictus densovirus 2 DNA.
GCF_000847145.1	Bacteriophage SPP1
GCF_000847165.1	Yersinia phage phiYeO3-12
GCF_000847185.1	Yaba-like disease virus
GCF_000847205.1	Enterobacteria phage phiP27
GCF_000847225.1	Abutilon mosaic virus subgenome.
GCF_000847245.1	Simian adenovirus 21
GCF_000847265.1	Bovine adenovirus A
GCF_000847285.1	Neodiprion lecontei NPV
GCF_000847305.1	Banana bunchy top virus DNA R
GCF_000847325.1	Simian adenovirus 1
GCF_000847345.1	Rift Valley fever virus L
GCF_000847365.1	Enterobacteria phage GA
GCF_000847385.1	Eggplant mosaic virus
GCF_000847405.1	Saccharomyces cerevisiae virus L-BC (La)
GCF_000847425.1	Hepatitis GB virus A
GCF_000847445.1	Erysimum latent virus
GCF_000847465.1	Murine osteosarcoma virus
GCF_000847485.1	Enterobacterio phage MS2
GCF_000847505.1	Human T-lymphotropic virus 2 proviral genome.
GCF_000847525.1	Alfalfa mosaic virus RNA
GCF_000847545.1	Tobacco mild green mosaic virus
GCF_000847565.3	Borna disease virus 2
GCF_000847585.1	Barmah Forest virus
GCF_000847605.1	Equine infectious anemia virus
GCF_000847625.1	Sacbrood virus
GCF_000847645.1	Rice grassy stunt virus RNA
GCF_000847665.1	Leishmania RNA virus 2 - 1
GCF_000847685.1	Papaya mosaic virus
GCF_000847705.1	Vesicular exanthema of swine virus
GCF_000847725.1	Fujinami sarcoma virus
GCF_000847745.1	Beet chlorosis virus
GCF_000847765.1	Indian citrus ringspot virus
GCF_000847805.1	Nodamura virus
GCF_000847825.1	Bamboo mosaic virus
GCF_000847845.1	Primate T-lymphotropic virus 3 long terminal repeat
GCF_000847865.1	Garlic virus C
GCF_000847885.1	Enterobacteria phage I2-2
GCF_000847905.1	Duck hepatitis B virus
GCF_000847925.1	Spiroplasma phage 1-R8A2B
GCF_000847945.1	Bovine herpesvirus 1
GCF_000847965.1	Rabbit fibroma virus
GCF_000847985.1	Soybean chlorotic mottle virus
GCF_000848005.1	Macroptilium yellow mosaic virus
GCF_000848025.1	Lactobacillus phage A2
GCF_000848045.2	Bacteriophage phi-C31
GCF_000848065.1	Tree shrew adenovirus 1
GCF_000848085.2	White spot syndrome virus strain CN01
GCF_000848105.1	Honeysuckle yellow vein mosaic virus satellite DNA beta
GCF_000848125.1	Human herpesvirus 7
GCF_000848165.1	Bovine immunodeficiency-like virus proviral genome.
GCF_000848185.1	Cucumber necrosis virus
GCF_000848205.2	Sonchus yellow net virus
GCF_000848225.1	Bovine foamy virus
GCF_000848245.1	Sour cherry green ring mottle virus
GCF_000848265.1	Abelson murine leukemia virus
GCF_000848285.1	Apple chlorotic leaf spot virus
GCF_000848325.1	Leishmania RNA virus 1 - 1
GCF_000848365.1	Cardamine chlorotic fleck virus
GCF_000848385.1	Saccharomyces cerevisiae killer virus M1
GCF_000848405.1	Mason-Pfizer monkey virus
GCF_000848425.1	Sphaeropsis sapinea RNA virus 2
GCF_000848445.1	Cereal yellow dwarf virus-RPS
GCF_000848465.1	Cherry mottle leaf virus
GCF_000848485.1	Simian foamy virus
GCF_000848505.1	Zaire ebolavirus isolate Ebola
GCF_000848525.1	Botrytis virus F
GCF_000848545.1	Banana mild mosaic virus
GCF_000848565.1	Soybean dwarf virus strain:YS.
GCF_000848605.1	Tupaia paramyxovirus
GCF_000848625.1	Simian hemorrhagic fever virus
GCF_000848645.1	Pseudomonas phage phi8 L
GCF_000848665.1	Garlic virus A
GCF_000848685.1	Porcine epidemic diarrhea virus
GCF_000848705.1	Human parainfluenza virus 1
GCF_000848725.1	Tobacco necrosis virus D
GCF_000848745.1	Cauliflower mosaic virus
GCF_000848785.1	Tomato pseudo-curly top virus
GCF_000848805.1	Lactobacillus prophage phiadh
GCF_000848825.1	Enterobacteria phage HK97
GCF_000848845.1	Cercopithecine herpesvirus 9
GCF_000848865.1	Infectious spleen kidney necrosis virus
GCF_000848885.1	Streptococcus prophage EJ-1
GCF_000848905.1	Simian adenovirus 25
GCF_000848925.1	Canine parvovirus
GCF_000848945.1	Sheldgoose hepatitis B virus
GCF_000848965.1	Tomato leaf curl virus-associated DNA
GCF_000848985.1	Enterobacteria phage Ike
GCF_000849005.1	Avian carcinoma virus
GCF_000849025.1	Visna/Maedi virus strain kv1772
GCF_000849045.1	Foxtail mosaic virus
GCF_000849065.1	Kennedya yellow mosaic virus
GCF_000849085.1	Rhopalosiphum padi virus
GCF_000849105.1	Helicoverpa armigera stunt virus RNA
GCF_000849125.1	Narcissus mosaic virus
GCF_000849145.1	Cryphonectria hypovirus 1
GCF_000849165.1	Ovine lentivirus
GCF_000849185.1	Tobacco necrosis satellite virus
GCF_000849205.1	Mushroom bacilliform virus
GCF_000849225.1	Cucumber green mottle mosaic virus
GCF_000849245.1	Turnip vein-clearing virus
GCF_000849265.1	Snakehead rhabdovirus
GCF_000849285.1	Soil-borne cereal mosaic virus
GCF_000849305.1	Bovine respiratory syncytial virus
GCF_000849325.1	Snakehead retrovirus
GCF_000849345.1	Cassava common mosaic virus
GCF_000849365.1	Cucumber fruit mottle mosaic virus
GCF_000849385.1	Taura syndrome virus
GCF_000849405.1	Perina nuda virus
GCF_000849425.1	Moloney murine sarcoma virus
GCF_000849445.1	Eimeria brunetti RNA virus 1
GCF_000849465.1	Cherry necrotic rusty mottle virus
GCF_000849485.1	Wasabi mottle virus
GCF_000849505.1	Euprosterna elaeasa virus
GCF_000849525.1	Striped Jack nervous necrosis virus
GCF_000849545.1	Apple mosaic virus RNA 1
GCF_000849565.1	Blackcurrant reversion virus
GCF_000849585.1	Commelina yellow mottle virus
GCF_000849605.1	Rice tungro bacilliform virus
GCF_000849625.1	Streptococcus phage Cp-1
GCF_000849645.1	Listeria phage A118
GCF_000849665.1	Chlamydia phage Chp2
GCF_000849685.1	Tupaiid herpesvirus 1
GCF_000849705.1	Streptococcus pneumoniae bacteriophage MM1
GCF_000849725.1	Bean yellow dwarf virus
GCF_000849745.1	Porcine adenovirus 3
GCF_000849765.1	Helicoverpa armigera NPV
GCF_000849785.1	Mulard duck circovirus
GCF_000849825.2	Synechococcus phage P60
GCF_000849845.1	Avian leukosis virus - RSA
GCF_000849885.1	Spleen focus-forming virus
GCF_000849905.1	Clover yellow mosaic virus
GCF_000849925.1	Bunyamwera virus L
GCF_000849945.1	Porcine enteric sapovirus
GCF_000849965.1	Gibbon ape leukemia virus
GCF_000849985.1	Soil-borne wheat mosaic virus
GCF_000850005.1	Jaagsiekte sheep retrovirus
GCF_000850025.1	Ononis yellow mosaic virus
GCF_000850045.1	Vesicular stomatitis Indiana virus
GCF_000850065.1	Infectious hematopoietic necrosis virus
GCF_000850085.1	Drosophila C virus strain EB
GCF_000850105.1	Feline leukemia virus
GCF_000850125.1	Cryphonectria hypovirus 3
GCF_000850145.1	Chinese wheat mosaic virus
GCF_000850165.1	Barley yellow dwarf virus-PAS
GCF_000850185.1	Lactate dehydrogenase-elevating virus
GCF_000850205.1	Human parainfluenza virus 3
GCF_000850225.1	Acinetobacter phage AP205
GCF_000850245.1	Lymantria dispar cypovirus 1
GCF_000850265.1	Walleye dermal sarcoma virus
GCF_000850285.1	Sphaeropsis sapinea RNA virus 1
GCF_000850305.1	Spring viraemia of carp virus
GCF_000850325.1	Australian bat lyssavirus
GCF_000850345.1	Bean leafroll virus
GCF_000850365.1	Equine foamy virus
GCF_000850385.1	American plum line pattern virus
GCF_000850405.1	s virus L
GCF_000850445.1	Strawberry mottle virus
GCF_000850465.1	Apple stem pitting virus
GCF_000850485.1	Bamboo mosaic virus satellite RNA
GCF_000850505.1	Arabis mosaic virus large satellite RNA
GCF_000850545.1	Elm mottle virus
GCF_000850585.1	Lettuce infectious yellows virus RNA 1
GCF_000850625.1	Peanut clump virus RNA
GCF_000850645.1	Barley yellow dwarf virus - MAV
GCF_000850665.1	Pariacato virus
GCF_000850685.1	Potato mop-top virus RNA
GCF_000850705.1	Rice yellow stunt virus
GCF_000850725.1	Rice dwarf virus
GCF_000850745.1	Himetobi P virus
GCF_000850765.1	Shallot virus X
GCF_000850785.1	Spinach latent virus
GCF_000850805.1	Tulare apple mosaic virus
GCF_000850825.1	Pea enation mosaic virus-2
GCF_000850845.1	Trichomonas vaginalis virus II
GCF_000850885.1	Western equine encephalomyelitis virus
GCF_000850905.1	Sorghum chlorotic spot virus RNA
GCF_000850925.1	Ophiostoma mitovirus 3a
GCF_000850945.1	Ophiostoma mitovirus 5
GCF_000850965.1	La Crosse virus L
GCF_000851005.1	Pseudomonas phage phi12 L
GCF_000851025.1	Lymphocytic choriomeningitis virus L
GCF_000851045.1	Prunus necrotic ringspot virus RNA 1
GCF_000851065.1	Broad bean necrosis virus RNA
GCF_000851105.1	Indian peanut clump virus RNA
GCF_000851145.1	Influenza A virus pb2
GCF_000851165.1	Kamiti River virus
GCF_000851185.1	Cryphonectria hypovirus 2
GCF_000851205.1	Cowpea chlorotic mottle virus RNA
GCF_000851225.1	Groundnut rosette virus strain MC1.
GCF_000851245.1	Peanut bud necrosis virus
GCF_000851265.1	Satellite virus of maize white line mosaic virus
GCF_000851285.1	Pelargonium zonate spot virus RNA 1
GCF_000851305.3	Olive latent virus 2 RNA
GCF_000851345.1	Discula destructiva virus 2
GCF_000851365.1	Raspberry bushy dwarf virus RNA
GCF_000851385.1	Rice stripe virus RNA
GCF_000851405.1	Plautia stali intestine virus RNA for
GCF_000851425.1	Black queen cell virus
GCF_000851445.1	Tobacco rattle virus RNA
GCF_000851465.1	Ustilago maydis virus H1
GCF_000851485.1	Panicum mosaic satellite virus
GCF_000851505.1	Carrot red leaf luteovirus associated RNA clone a25 RNA
GCF_000851525.1	Gremmeniella abietina RNA virus L1
GCF_000851545.1	Mycovirus FusoV RNA
GCF_000851565.1	Broad bean mottle virus RNA
GCF_000851585.1	Trichomonas vaginalis virus 3
GCF_000851605.1	Saccharomyces 20S RNA narnavirus
GCF_000851625.1	Calicivirus strain NB
GCF_000851665.1	Drosophila x virus
GCF_000851685.1	Kadipiro virus
GCF_000851705.1	Lassa virus L
GCF_000851725.1	Tobacco bushy top virus
GCF_000851745.1	Simian immunodeficiency virus 2 isolate SIVmnd-2
GCF_000851765.1	Grapevine rootstock stem lesion associated virus
GCF_000851785.1	Yam mosaic virus
GCF_000851805.1	Cucurbit yellow stunting disorder virus
GCF_000851825.1	Pea stem necrosis virus
GCF_000851865.1	Uukuniemi virus L
GCF_000851885.1	Grapevine leafroll-associated virus 3
GCF_000851905.1	Beet western yellows ST9 associated virus sequence
GCF_000851925.1	Squirrel monkey retrovirus - HLB
GCF_000851945.1	Beet soil-borne virus RNA
GCF_000851965.1	Cowpea mottle virus
GCF_000851985.1	Citrus leaf rugose virus RNA
GCF_000852005.1	Helminthosporium victoriae virus 190S
GCF_000852025.1	Impatiens necrotic spot virus L
GCF_000852045.1	Potato aucuba mosaic virus
GCF_000852065.1	Nilaparvata lugens reovirus
GCF_000852085.1	Pestivirus giraffe-1 H138
GCF_000852125.1	Pseudomonas phage phi-6 L
GCF_000852145.1	Saccharomyces cerevisiae virus L-A (L1)
GCF_000852165.1	Red clover necrotic mosaic virus RNA-1
GCF_000852185.1	Infectious flacherie virus
GCF_000852205.1	Chicken astrovirus
GCF_000852225.1	Sweet clover necrotic mosaic virus RNA
GCF_000852245.1	Trichomonas vaginalis virus
GCF_000852265.1	Obuda pepper virus
GCF_000852285.1	Blackcurrant reversion virus satellite RNA
GCF_000852305.1	Citrus leaf blotch virus
GCF_000852325.1	Aura virus
GCF_000852345.1	Garlic virus E
GCF_000852365.1	Cryphonectria parasitica mitovirus 1-NB631
GCF_000852385.1	Ophiostoma mitovirus 4
GCF_000852405.1	Tioman virus
GCF_000852425.1	Boolarra virus RNA
GCF_000852445.1	Pseudomonas phage phi13 L
GCF_000852485.1	Tulip virus X
GCF_000852505.1	Youcai mosaic virus
GCF_000852525.1	Walrus calicivirus
GCF_000852545.1	Cucumber Bulgarian latent virus
GCF_000852565.1	Beet western yellows virus
GCF_000852585.1	Deformed wing virus
GCF_000852605.1	Goose paramyxovirus SF02
GCF_000852625.1	Oat necrotic mottle virus
GCF_000852685.1	Hendra virus
GCF_000852705.1	Mossman virus
GCF_000852725.1	Maize mosaic virus
GCF_000852745.1	Potato yellow vein virus
GCF_000852765.1	Carnation ringspot virus
GCF_000852805.1	Leishmania RNA virus 1 - 4
GCF_000852845.1	Pea enation mosaic virus-1
GCF_000852885.1	Pepper ringspot virus RNA
GCF_000852925.1	Eyach virus
GCF_000852945.1	Rice black streaked dwarf virus
GCF_000852965.1	Rice ragged stunt virus S1 P1
GCF_000852985.1	Chicory yellow mottle virus large satellite RNA
GCF_000853005.1	Triatoma virus
GCF_000853025.1	Rhizoctonia solani virus 717
GCF_000853045.1	Turnip crinkle virus
GCF_000853065.1	Tomato aspermy virus RNA
GCF_000853085.1	Sugarcane striate mosaic-associated virus
GCF_000853105.1	Zygosaccharomyces bailii virus Z
GCF_000853125.1	Fusarium poae virus 1 RNA
GCF_000853145.1	Cricket paralysis virus
GCF_000853165.1	Gremmeniella abietina RNA virus MS1 RNA 1
GCF_000853185.1	Saccharomyces 23S RNA narnavirus
GCF_000853205.1	Ophiostoma novo-ulmi mitovirus 6-Ld
GCF_000853225.1	Sweet potato chlorotic stunt virus RNA 1
GCF_000853245.1	Yellowtail ascites virus
GCF_000853265.1	Colorado tick fever virus
GCF_000853285.1	Tacaribe virus L
GCF_000853305.1	Aphid lethal paralysis virus
GCF_000853325.1	Tomato black ring virus RNA
GCF_000853345.1	Feline calicivirus
GCF_000853365.1	Cereal yellow dwarf virus-RPV
GCF_000853385.1	Kashmir bee virus
GCF_000853405.1	Enzootic nasal tumour virus of goats
GCF_000853425.1	Mink astrovirus
GCF_000853445.1	Beet pseudo-yellows virus RNA 1
GCF_000853465.1	Broad bean wilt virus 1 RNA
GCF_000853485.1	Avian myelocytomatosis virus
GCF_000853505.1	Human coronavirus 229E
GCF_000853525.5	Helicobasidium mompa totivirus 1-17 L
GCF_000853545.1	Pelargonium chlorotic ring pattern virus isolate GR57
GCF_000853565.1	Pelargonium flower break virus
GCF_000853585.1	Golden shiner reovirus
GCF_000853605.1	Johnsongrass chlorotic stripe mosaic virus
GCF_000853645.1	Sclerophthora macrospora virus B
GCF_000853665.1	Bovine leukemia virus
GCF_000853685.1	Blotched snakehead virus
GCF_000853705.1	Tomato mosaic virus
GCF_000853725.1	Machupo virus L
GCF_000853745.1	Paprika mild mottle virus
GCF_000853765.1	Guanarito virus L
GCF_000853785.1	Oropouche virus L
GCF_000853805.1	Aichivirus B strain:U-1.
GCF_000853825.1	Sapovirus Mc10
GCF_000853845.1	Opuntia virus X
GCF_000853865.1	Human Coronavirus NL63
GCF_000853965.1	Saguaro cactus virus
GCF_000853985.1	Fer-de-lance virus
GCF_000854005.1	Cymbidium ringspot virus satellite RNA
GCF_000854025.1	Sugarcane mosaic virus
GCF_000854045.1	Chikungunya virus
GCF_000854065.1	Canine distemper virus
GCF_000854085.1	Reston ebolavirus isolate Reston
GCF_000854105.1	Amasya cherry disease-associated mycovirus
GCF_000854125.1	Lily symptomless virus
GCF_000854145.2	Infectious salmon anemia virus
GCF_000854165.1	Crimean-Congo hemorrhagic fever virus L
GCF_000854185.1	Moloney murine leukemia virus
GCF_000854205.1	Barley yellow dwarf virus-GAV
GCF_000854225.1	Avian sapelovirus
GCF_000854245.1	Thogoto virus
GCF_000854265.1	Sapovirus Hu/Dresden/pJG-Sap01/DE
GCF_000854285.1	Toscana virus L
GCF_000854305.1	Carrot red leaf virus
GCF_000854325.1	White clover cryptic virus 1
GCF_000854345.1	Cymbidium ringspot virus
GCF_000854365.1	Tobacco mosaic virus
GCF_000854385.1	Flock house virus RNA
GCF_000854405.1	Puumala virus L
GCF_000854425.1	Raspberry ringspot virus
GCF_000854445.1	Bluetongue virus
GCF_000854465.1	Beet mosaic virus
GCF_000854485.1	Botrytis virus X
GCF_000854505.1	Oyster mushroom spherical virus
GCF_000854525.1	Zygocactus virus X
GCF_000854545.1	Lettuce ring necrosis virus RNA 1
GCF_000854645.1	Ribgrass mosaic virus
GCF_000854665.1	Northern cereal mosaic virus
GCF_000854685.1	Chicory yellow mottle virus satellite RNA
GCF_000854705.1	Carnation mottle virus (CarMV)
GCF_000854725.1	Tomato spotted wilt virus RNA L
GCF_000854745.1	Bovine parainfluenza virus 3
GCF_000854765.1	Sin Nombre virus
GCF_000854785.1	Spring beauty latent virus RNA
GCF_000854805.1	Parainfluenza virus 5
GCF_000854825.1	Giardia lamblia virus
GCF_000854845.1	Measles virus
GCF_000854865.1	Feline immunodeficiency virus
GCF_000854885.1	Beet necrotic yellow vein virus RNA
GCF_000854905.1	Sweet potato chlorotic fleck virus
GCF_000854925.1	Solenopsis invicta virus 1
GCF_000854945.1	Usutu virus
GCF_000854965.1	Brome mosaic virus RNA
GCF_000854985.1	Poplar mosaic virus
GCF_000855005.1	Citrus psorosis virus
GCF_000855025.1	Hordeum mosaic virus
GCF_000855045.1	White clover mosaic virus
GCF_000855065.1	Cucurbit aphid-borne yellows virus
GCF_000855085.1	Cocksfoot mottle virus
GCF_000855105.1	Leek white stripe virus
GCF_000855125.1	Grapevine virus A
GCF_000855145.1	Beet virus Q RNA
GCF_000855165.1	Ovine astrovirus
GCF_000855185.1	Scallion virus X
GCF_000855205.1	Arabis mosaic virus RNA
GCF_000855225.1	Tula virus L
GCF_000855245.1	Parietaria mottle virus RNA 1
GCF_000855265.1	Helminthosporium victoriae 145S virus
GCF_000855285.1	Beet black scorch virus
GCF_000855305.1	Ectropis obliqua picorna-like virus
GCF_000855345.1	Black beetle virus
GCF_000855425.1	Rous sarcoma virus
GCF_000855445.1	Nudaurelia capensis beta virus
GCF_000855465.1	Grapevine fanleaf virus satellite RNA
GCF_000855485.1	Infectious bursal disease virus
GCF_000855505.1	Omsk hemorrhagic fever virus
GCF_000855525.1	Strawberry mild yellow edge virus
GCF_000855545.1	Human orthopneumovirus Subgroup B
GCF_000855565.1	Cryphonectria hypovirus 4 endogenous virus
GCF_000855585.1	Sudan ebolavirus isolate Sudan
GCF_000855605.1	Tomato black ring virus satellite RNA
GCF_000855625.1	Sendai virus
GCF_000855645.1	Seoul virus strain Seoul 80-39 clone 1
GCF_000855725.1	Barley stripe mosaic virus RNA
GCF_000855745.1	Mopeia Lassa reassortant 29 L
GCF_000855765.1	Sapovirus C12 strain C12.
GCF_000855785.1	Hantavirus Z10 L
GCF_000855805.1	Getah virus
GCF_000855825.1	Sabia virus L
GCF_000855845.1	Strawberry pallidosis-associated virus RNA 1
GCF_000855865.1	Little cherry virus 2
GCF_000855885.1	Pea early browning virus RNA
GCF_000855905.1	Turnip yellows virus
GCF_000855925.1	Pseudomonas phage PP7
GCF_000855945.1	Cherry virus A
GCF_000855965.1	Olive latent virus 1
GCF_000856005.1	Oat golden stripe virus
GCF_000856025.1	Feline infectious peritonitis virus
GCF_000856045.1	Pirital virus L
GCF_000856065.1	Chuzan virus 3
GCF_000856085.1	Hantaan virus L
GCF_000856105.1	Tobacco ringspot virus RNA
GCF_000856125.1	African horsesickness virus
GCF_000856145.1	St Croix River virus 8
GCF_000856165.1	Simian sapelovirus 1
GCF_000856185.1	Penicillium stoloniferum virus S
GCF_000856205.1	Turkey astrovirus 2
GCF_000856225.1	Humulus japonicus latent virus
GCF_000856245.1	Diaporthe ambigua RNA virus 1
GCF_000856325.1	Panicum mosaic virus
GCF_000856345.1	Acute bee paralysis virus
GCF_000856365.1	Garlic virus X
GCF_000856385.1	Human immunodeficiency virus 2
GCF_000856405.1	Cactus virus X
GCF_000856445.1	Respiratory syncytial virus
GCF_000856465.1	Cali mammarenavirus L
GCF_000856485.1	Mokola virus
GCF_000856505.1	Viral hemorrhagic septicemia virus Fil3
GCF_000856525.1	Infectious pancreatic necrosis virus
GCF_000856545.1	Junin virus L
GCF_000856565.1	Hepatitis delta virus
GCF_000856585.1	Mopeia virus AN20410 L
GCF_000856605.1	Magnaporthe oryzae virus 1
GCF_000856625.1	Watermelon mosaic virus
GCF_000856645.1	Rinderpest virus (strain Kabete O)
GCF_000856665.1	Influenza C virus (C/Ann Arbor/1/50) PB2
GCF_000856685.1	Mumps virus
GCF_000856705.1	Agropyron mosaic virus
GCF_000856725.1	Potato leafroll virus
GCF_000856745.1	Plantago asiatica mosaic virus
GCF_000856765.2	Carnation Italian ringspot virus
GCF_000856785.1	Oat chlorotic stunt virus
GCF_000856805.1	Carrot mottle mimic umbravirus (CMoMV)
GCF_000856825.1	Physalis mottle virus
GCF_000856845.1	Japanese iris necrotic ring virus
GCF_000856865.1	Sorghum mosaic virus
GCF_000856885.1	Canine adenovirus type 2
GCF_000856905.1	Turkey adenovirus A
GCF_000856925.1	Maize chlorotic mottle virus, isolate KS1
GCF_000856945.1	Varroa destructor virus-1
GCF_000856965.1	Pepino mosaic virus
GCF_000856985.1	Macrobrachium rosenbergii nodavirus RNA-1
GCF_000857005.1	Choristoneura fumiferana multiple nucleopolyhedrovirus
GCF_000857025.1	Choristoneura fumiferana DEF MNPV
GCF_000857045.1	Monkeypox virus Zaire-96-I-16
GCF_000857065.1	Tobacco necrosis virus A
GCF_000857085.1	Human adenovirus B2
GCF_000857105.1	Fusarium graminearum dsRNA mycovirus-1
GCF_000857125.1	Salmonella phage SS3e
GCF_000857165.1	Strawberry latent ringspot virus
GCF_000857185.1	Erethizon dorsatum papillomavirus type 1
GCF_000857225.1	Tomato yellow leaf curl Thailand virus
GCF_000857245.1	Bean common mosaic virus
GCF_000857265.1	Salmon pancreas disease virus
GCF_000857285.1	Sulfolobus islandicus rod-shaped virus 2
GCF_000857305.1	Croton yellow vein mosaic virus
GCF_000857325.2	Marburg marburgvirus isolate Marburg
GCF_000857345.1	Ageratum yellow vein virus
GCF_000857365.1	Strawberry vein banding virus
GCF_000857385.1	Tomato leaf curl Madagascar virus-Menabe
GCF_000857405.1	Dolphin morbillivirus
GCF_000857445.1	Synechococcus phage S-PM2
GCF_000857465.1	Yersinia phage PY54
GCF_000857485.1	Malvastrum yellow vein Yunnan virus
GCF_000857505.1	Banana streak OL virus
GCF_000857525.1	Caprine arthritis-encephalitis virus
GCF_000857545.1	Torque teno virus 1
GCF_000857565.1	Pneumonia virus of mice J3666
GCF_000857585.1	Xanthomonas phage Xp15
GCF_000857605.1	Staphylococcus phage 85
GCF_000857625.1	Staphylococcus phage 187
GCF_000857645.1	Staphylococcus phage 42e
GCF_000857665.1	Staphylococcus phage EW
GCF_000857685.1	Staphylococcus phage 55
GCF_000857705.1	Staphylococcus phage 92
GCF_000857725.1	Yellow fever virus
GCF_000857745.1	Beet mild yellowing virus
GCF_000857765.1	Grapevine virus B
GCF_000857785.1	European brown hare syndrome virus
GCF_000857805.1	Porcine teschovirus 1
GCF_000857825.1	Turkey astrovirus
GCF_000857845.1	Canine adenovirus 1
GCF_000857865.1	Human adenovirus 5
GCF_000857885.1	Human adenovirus type 35
GCF_000857905.1	Dendrolimus punctatus tetravirus
GCF_000857925.1	Streptococcus phage DT1
GCF_000857945.1	Mamestra configurata NPV-B
GCF_000857965.1	Hirame rhabdovirus
GCF_000857985.1	Prochlorococcus phage P-SSM4
GCF_000858005.1	Enterobacteria phage RB69
GCF_000858025.1	Reticuloendotheliosis virus strain HA9901 from China
GCF_000858065.1	Cucumber vein yellowing virus
GCF_000858085.1	Cowpea severe leaf curl-associated DNA beta
GCF_000858125.1	Cotton leaf curl Gezira virus-associated DNA beta isolate CLC55-C
GCF_000858145.1	Citrus sudden death-associated virus
GCF_000858165.1	Enterobacteria phage ES18
GCF_000858185.1	Banna virus strain JKT-6423
GCF_000858205.1	Tomato yellow leaf curl virus
GCF_000858225.1	Phocoena spinipinnis papillomavirus
GCF_000858245.1	Scallion mosaic virus
GCF_000858265.1	Squash leaf curl Yunnan virus
GCF_000858285.1	Human herpesvirus 3
GCF_000858305.1	Bacillus phage GA-1
GCF_000858325.1	Equine rhinitis B virus 1
GCF_000858345.1	Mint virus 1
GCF_000858365.1	Pelargonium necrotic spot virus
GCF_000858385.2	Human herpesvirus 2 strain HG52
GCF_000858405.1	Acheta domesticus densovirus
GCF_000858425.1	Pseudomonas phage phiKMV
GCF_000858445.1	Gremmeniella abietina RNA virus L2
GCF_000858465.1	Banana streak Mysore virus
GCF_000858485.1	African swine fever virus strain BA71V
GCF_000858505.1	Staphylococcus phage Twort
GCF_000858525.1	Cypovirus 14 RNA
GCF_000858545.1	Streptococcus phage 2972
GCF_000858565.1	Mungbean yellow mosaic India virus
GCF_000858585.1	Staphylococcus phage 66
GCF_000858605.1	Staphylococcus phage 2638A
GCF_000858625.1	Human adenovirus D
GCF_000858645.1	Human adenovirus type 1
GCF_000858665.1	Yokose virus
GCF_000858685.1	Fragaria chiloensis latent virus RNA 1
GCF_000858705.1	Chalara elegans RNA Virus 1
GCF_000858725.1	Sri Lankan cassava mosaic virus-[Colombo]
GCF_000858745.1	Prochlorococcus phage P-SSP7
GCF_000858765.1	Human coronavirus HKU1
GCF_000858785.1	Enterobacteria phage T5
GCF_000858805.1	Tomato bushy stunt virus
GCF_000858825.1	Hydrangea ringspot virus
GCF_000858845.1	Strawberry latent ringspot virus satellite RNA
GCF_000858865.1	Olive mild mosaic virus
GCF_000858885.1	Taro vein chlorosis virus
GCF_000858905.1	Blackberry yellow vein-associated virus
GCF_000858925.1	Apricot pseudo-chlorotic leaf spot virus
GCF_000858945.1	Watermelon silver mottle virus L
GCF_000858965.1	East African cassava mosaic Cameroon virus
GCF_000858985.1	Leek yellow stripe virus
GCF_000859005.1	Grapevine fleck virus
GCF_000859025.1	Ageratum enation virus
GCF_000859045.1	Barley yellow dwarf virus - PAV
GCF_000859065.1	Friend murine leukemia virus FB29
GCF_000859085.1	Murine type C retrovirus
GCF_000859105.1	Hibiscus chlorotic ringspot virus
GCF_000859125.1	Tomato leaf curl Mayotte virus
GCF_000859145.1	Maize fine streak virus
GCF_000859165.1	Simian virus 41
GCF_000859185.1	Honeysuckle yellow vein virus-[UK1]
GCF_000859205.1	Bacteriophage Aaphi23
GCF_000859245.1	Banana streak virus strain Acuminata Vietnam
GCF_000859265.1	Lactococcus phage BK5-T
GCF_000859285.1	Human picobirnavirus RNA
GCF_000859305.1	Small anellovirus 1
GCF_000859325.1	Tobacco curly shoot virus
GCF_000859345.1	Staphylococcus phage G1
GCF_000859365.1	Staphylococcus phage 69
GCF_000859385.1	Staphylococcus phage 3A
GCF_000859405.1	Staphylococcus phage 96
GCF_000859425.1	Staphylococcus phage 29
GCF_000859445.1	Staphylococcus phage X2
GCF_000859465.1	Human adenovirus 2
GCF_000859485.1	Human adenovirus type 7
GCF_000859505.1	Apple stem grooving virus
GCF_000859525.1	Calicivirus isolate TCG
GCF_000859545.1	Pseudomonas phage F116
GCF_000859565.1	Cherry rasp leaf virus
GCF_000859585.1	Prochlorococcus phage P-SSM2
GCF_000859605.1	Kyuri green mottle mosaic virus
GCF_000859625.1	Rabies virus
GCF_000859645.1	Pepper mild mottle virus
GCF_000859665.1	Human adenovirus E
GCF_000859685.1	Lactobacillus phage phiJL-1
GCF_000859705.1	Mint virus X
GCF_000859725.1	Bacillus phage GIL16c
GCF_000859745.1	Pleurotus ostreatus virus 1 RNA-1
GCF_000859765.1	Listonella phage phiHSIC
GCF_000859785.1	East African cassava mosaic virus
GCF_000859805.1	Murid herpesvirus 1
GCF_000859825.1	Pothos latent virus
GCF_000859845.1	Zucchini green mottle mosaic virus
GCF_000859865.1	Chayote yellow mosaic virus
GCF_000859885.1	Variola virus
GCF_000859905.1	Odontoglossum ringspot virus
GCF_000859945.1	Galinsoga mosaic virus
GCF_000859965.1	Avian endogenous retrovirus EAV-HP
GCF_000859985.2	Human herpesvirus 1 strain 17
GCF_000860005.1	Simian T-lymphotropic virus 2
GCF_000860025.1	Chilli veinal mottle virus
GCF_000860045.1	Gremmeniella abietina mitochondrial RNA virus S2
GCF_000860065.1	Senecio yellow mosaic virus
GCF_000860085.1	Vaccinia virus
GCF_000860105.1	Microplitis demolitor bracovirus I
GCF_000860125.1	Rupestris stem pitting associated virus-1
GCF_000860145.1	Small anellovirus 2
GCF_000860165.1	Tobacco leaf curl Yunnan virus - [Y136]
GCF_000860185.1	Staphylococcus phage PT1028
GCF_000860205.1	Staphylococcus phage 53
GCF_000860225.1	Staphylococcus phage 47
GCF_000860245.1	Staphylococcus phage ROSA
GCF_000860265.1	Staphylococcus phage 52A
GCF_000860285.1	Semliki forest virus
GCF_000860305.1	Grapevine fanleaf virus RNA
GCF_000860325.1	Staphylococcus phage 37
GCF_000860345.1	Staphylococcus phage 71
GCF_000860365.1	Staphylococcus phage 88
GCF_000860385.1	Cowpea mosaic virus RNA
GCF_000860405.1	Beet ringspot virus RNA
GCF_000860425.1	Red clover mottle virus RNA
GCF_000860445.1	Pea seed-borne mosaic virus
GCF_000860465.1	Tomato ringspot virus RNA
GCF_000860485.1	Powassan virus
GCF_000860505.1	Hepatitis A virus
GCF_000860525.1	Pepper mottle virus
GCF_000860545.1	Sindbis virus
GCF_000860565.1	African green monkey polyomavirus
GCF_000860585.1	Potato virus M
GCF_000860605.1	Beet yellows virus
GCF_000860625.1	Rice tungro spherical virus
GCF_000860645.1	Brome streak mosaic virus
GCF_000860665.1	Sweet potato mild mottle virus
GCF_000860685.1	Ryegrass mosaic virus
GCF_000860705.1	Tobacco vein mottling virus
GCF_000860725.1	Peanut mottle virus
GCF_000860745.1	Southern bean mosaic virus isolate Sao Paulo
GCF_000860765.1	Barley yellow mosaic virus RNA
GCF_000860785.1	Poinsettia mosaic virus
GCF_000860805.1	Langat virus
GCF_000860825.1	Ryegrass mottle virus isolate MAFF. No. 307043 from Japan
GCF_000860845.1	Potato virus V
GCF_000860865.1	Equine arteritis virus
GCF_000860885.1	Dasheen mosaic virus
GCF_000860905.1	Modoc virus
GCF_000860925.1	Cycas necrotic stunt virus RNA
GCF_000860945.1	Ljungan virus
GCF_000860985.1	Satsuma dwarf virus RNA
GCF_000861005.1	Human parvovirus 4 G1
GCF_000861025.1	Phytophthora endornavirus 1.
GCF_000861045.1	Burkholderia prophage phi52237
GCF_000861065.1	Garlic latent virus
GCF_000861085.1	West Nile virus lineage 2
GCF_000861105.1	Hepatitis E virus
GCF_000861125.1	Simian T-lymphotropic virus 1
GCF_000861145.1	Bombyx mori densovirus 5
GCF_000861165.1	Poliovirus
GCF_000861185.1	Theilovirus
GCF_000861205.1	Human enterovirus D
GCF_000861225.1	Cowpea severe mosaic virus RNA
GCF_000861245.1	Bovine viral diarrhea virus 1
GCF_000861265.1	Human rhinovirus 14
GCF_000861285.1	Rabbit hemorrhagic disease virus-FRG
GCF_000861305.1	Malvastrum yellow vein virus satellite DNA beta
GCF_000861325.1	Human enterovirus B
GCF_000861345.1	Tobacco etch virus
GCF_000861365.1	Blueberry scorch virus
GCF_000861385.1	Bean common mosaic necrosis virus
GCF_000861405.1	Lucerne transient streak virus isolate LTSV-Can
GCF_000861425.1	Oat blue dwarf virus
GCF_000861445.1	Maize chlorotic dwarf virus
GCF_000861465.1	Johnsongrass mosaic virus
GCF_000861485.1	Clover yellow vein virus
GCF_000861505.1	Human parechovirus
GCF_000861525.1	Sugarcane yellow leaf virus
GCF_000861545.1	Apple latent spherical virus
GCF_000861565.1	Simian enterovirus A
GCF_000861585.1	Potato virus A
GCF_000861605.1	Broad bean wilt virus 2 RNA
GCF_000861625.1	Squash mosaic virus RNA
GCF_000861645.1	Zucchini yellow mosaic virus
GCF_000861665.1	Cowpea aphid-borne mosaic virus
GCF_000861685.1	Tamana bat virus
GCF_000861705.1	Montana myotis leukoencephalitis virus
GCF_000861725.1	Peru tomato mosaic virus
GCF_000861745.1	Ovine enzootic nasal tumour virus
GCF_000861765.1	Tupaia virus
GCF_000861785.1	Cassia yellow blotch virus
GCF_000861805.1	Junonia coenia densovirus
GCF_000861825.2	Hepatitis B virus (strain ayw)
GCF_000861845.1	Hepatitis C virus genotype 1
GCF_000861865.1	Human astrovirus
GCF_000861885.1	Aichi virus
GCF_000861905.1	Human enterovirus A
GCF_000861925.1	Human papillomavirus type 7
GCF_000861945.1	Human papillomavirus type 6b
GCF_000861965.1	Heron hepatitis B virus
GCF_000861985.1	Deerpox virus W-848-83
GCF_000862005.1	GB virus C/Hepatitis G virus
GCF_000862025.1	Grapevine chrome mosaic virus RNA
GCF_000862045.1	Papaya ringspot virus
GCF_000862065.1	Turnip yellow mosaic virus
GCF_000862085.1	Plum pox virus
GCF_000862105.1	Venezuelan equine encephalitis virus
GCF_000862125.1	Dengue virus 1
GCF_000862145.1	Japanese encephalitis virus
GCF_000862185.1	Tomato yellow leaf curl China virus
GCF_000862205.1	UR2 sarcoma virus
GCF_000862225.3	Cell fusing agent virus strain Galveston
GCF_000862245.1	Human rhinovirus 89
GCF_000862265.1	Citrus tristeza virus
GCF_000862285.1	Barley mild mosaic virus RNA
GCF_000862305.1	Lettuce mosaic virus
GCF_000862325.1	Little cherry virus 1
GCF_000862345.1	Mouse hepatitis virus strain MHV-A59 C12 mutant
GCF_000862365.1	Wheat streak mosaic virus
GCF_000862385.1	Wheat yellow mosaic virus RNA
GCF_000862405.1	Hepatitis GB virus B
GCF_000862425.1	Rio Bravo virus
GCF_000862445.1	Sesbania mosaic virus
GCF_000862465.1	Soybean mosaic virus
GCF_000862485.1	Maize rayado fino virus isolate Costa Rican
GCF_000862505.1	Bovine coronavirus
GCF_000862525.1	Oat mosaic virus RNA 1
GCF_000862545.1	Sleeping disease virus
GCF_000862565.1	Cocksfoot streak virus
GCF_000862585.1	Subterranean clover mottle virus
GCF_000862605.1	Onion yellow dwarf virus
GCF_000862625.1	Banana streak GF virus
GCF_000862645.1	Aeromonas phage 31
GCF_000862665.1	Chayote mosaic virus
GCF_000862685.1	Human papillomavirus type 90
GCF_000862705.1	Eastern equine encephalitis virus
GCF_000862745.1	Porcine respiratory reproductive syndrome virus
GCF_000862765.1	Porcine circovirus 2
GCF_000862785.1	Tomato yellow leaf curl China virus satellite DNA beta
GCF_000862805.1	Human papillomavirus - 61
GCF_000862825.1	Human papillomavirus type 49
GCF_000862845.1	Bacteriophage SP.
GCF_000862865.1	Border disease virus X818
GCF_000862885.1	Procyon lotor papillomavirus 1
GCF_000862905.1	Potato virus Y
GCF_000862925.1	Bean pod mottle virus RNA
GCF_000862945.1	Parsnip yellow fleck virus
GCF_000862965.1	Avian infectious bronchitis virus
GCF_000862985.1	Encephalomyocarditis virus
GCF_000863005.1	O'nyong-nyong virus
GCF_000863025.1	Rubella virus
GCF_000863045.1	Dobrava virus
GCF_000863065.1	Adeno-associated virus - 1
GCF_000863085.1	Rice yellow mottle virus isolate CI4.
GCF_000863105.1	Southern cowpea mosaic virus
GCF_000863125.1	Tick-borne encephalitis virus
GCF_000863145.1	Bean yellow mosaic virus
GCF_000863165.1	Louping ill virus
GCF_000863185.1	Sweet potato feathery mottle virus
GCF_000863205.1	Bovine enterovirus
GCF_000863225.1	Maize dwarf mosaic virus
GCF_000863245.1	Avian encephalomyelitis virus
GCF_000863265.1	Japanese yam mosaic virus
GCF_000863285.1	Apoi virus
GCF_000863305.1	Hop latent virus
GCF_000863345.1	Aconitum latent virus
GCF_000863385.1	Mayaro virus
GCF_000863405.1	Porcine enterovirus 9 strain UKG/410/73
GCF_000863425.1	Porcine sapelovirus 1
GCF_000863445.1	Wild potato mosaic virus
GCF_000863465.1	Turnip mosaic virus
GCF_000863485.1	Pelargonium line pattern virus isolate PV-0193
GCF_000863505.1	Enterobacteria phage RB43
GCF_000863525.1	Human rubulavirus 2
GCF_000863545.1	Heterosigma akashiwo RNA virus SOG263
GCF_000863565.1	Murray Valley encephalitis virus
GCF_000863585.1	Human T-lymphotropic virus 1
GCF_000863625.1	Nipah virus
GCF_000863645.1	Pennisetum mosaic virus
GCF_000863665.1	Bovine papillomavirus 3
GCF_000863685.1	Human papillomavirus type 9
GCF_000863705.1	Ovine papillomavirus - 1
GCF_000863725.1	Canine minute virus
GCF_000863745.1	Chrysodeixis chalcites nucleopolyhedrovirus
GCF_000863765.1	Fiji disease virus
GCF_000863785.1	Peanut stunt virus RNA
GCF_000863805.1	JC polyomavirus
GCF_000863845.1	Human papillomavirus type 41
GCF_000863865.1	Murine polyomavirus strain BG
GCF_000863885.1	Stenotrophomonas phage phiSMA9
GCF_000863905.1	Chaetoceros protobacilladnavirus 1 DNA
GCF_000863925.1	Simian immunodeficiency virus
GCF_000863945.3	Human papillomavirus type 16
GCF_000863965.1	Human papillomavirus type 34
GCF_000863985.1	Bovine papillomavirus - 1
GCF_000864005.1	Norovirus GI
GCF_000864025.1	Haloarcula phage SH1
GCF_000864045.1	Duck circovirus
GCF_000864065.1	Sida yellow vein virus satellite DNA beta
GCF_000864085.1	Tomato chlorosis virus RNA
GCF_000864105.1	Influenza A virus (A/Goose/Guangdong/1/96(H5N1)) (PB2)
GCF_000864125.1	Trichoplusia ni SNPV
GCF_000864145.1	Shallot yellow stripe virus
GCF_000864165.1	Bacillus phage Gamma
GCF_000864185.1	Grapevine leafroll-associated virus 2 isolate 93/955
GCF_000864205.1	Phage phiJL001
GCF_000864225.1	Rotavirus C
GCF_000864245.1	Adult diarrheal rotavirus strain J19
GCF_000864265.1	Rosellinia necatrix partitivirus 1-W8
GCF_000864285.1	Dulcamara mottle virus
GCF_000864305.1	Bovine papillomavirus 7
GCF_000864345.1	Vicia faba endornavirus
GCF_000864365.1	Yunnan orbivirus
GCF_000864385.1	Atlantic salmon swim bladder sarcoma virus
GCF_000864405.1	Malvastrum leaf curl betasatellite
GCF_000864425.1	Tomato leaf curl Joydebpur virus
GCF_000864445.1	Bacillus phage WBeta
GCF_000864465.1	Vernonia yellow vein virus
GCF_000864485.1	Hyphantria cunea nucleopolyhedrovirus
GCF_000864505.1	Pseudomonas phage 73
GCF_000864525.1	Pseudomonas phage F8
GCF_000864545.1	Enterobacteria phage ID2 Moscow/ID/2001
GCF_000864565.1	PreXMRV-1 provirus
GCF_000864585.1	His2 virus
GCF_000864605.1	Finch polyomavirus
GCF_000864625.1	Clostridium phage phi CD119
GCF_000864645.1	Vibriophage VP4
GCF_000864665.1	European elk papillomavirus
GCF_000864685.1	Classical swine fever virus
GCF_000864705.1	Sweet potato leaf curl virus
GCF_000864725.1	Human papillomavirus 54
GCF_000864745.1	Cucumber mosaic virus RNA
GCF_000864765.1	Human immunodeficiency virus 1
GCF_000864785.1	Tobacco curly shoot virus associated DNA 1
GCF_000864805.1	Chicken anemia virus
GCF_000864825.1	Human papillomavirus type 96
GCF_000864845.1	Human papillomavirus type 4
GCF_000864865.1	Sida yellow mosaic virus
GCF_000864885.1	SARS coronavirus
GCF_000864905.1	Human papillomavirus type 10
GCF_000864925.1	Human papillomavirus type 32
GCF_000864945.1	Human papillomavirus - 2
GCF_000864965.1	Artichoke mottled crinkle virus
GCF_000864985.5	Penicillium stoloniferum virus F
GCF_000865005.1	Cotton leaf curl Bangalore virus-associated DNA beta
GCF_000865025.1	Ludwigia yellow vein virus-associated DNA beta
GCF_000865045.1	Cotton leaf curl Bangalore virus
GCF_000865065.1	Dengue virus 4
GCF_000865085.1	Influenza A virus (A/New York/392/2004(H3N2))
GCF_000865105.1	Sclerotinia sclerotiorum debilitation-associated RNA virus
GCF_000865125.1	Chlamydia phage 4
GCF_000865145.1	Breda virus
GCF_000865185.1	Schizochytrium single-stranded RNA virus
GCF_000865205.1	Mycoreovirus 3 S1
GCF_000865225.1	Clostridium phage c-st
GCF_000865245.1	Enterobacteria phage RTP
GCF_000865265.1	Kelp fly virus
GCF_000865285.1	Sida leaf curl virus-associated DNA beta
GCF_000865305.1	Lettuce necrotic yellows virus
GCF_000865345.1	Papiine herpesvirus 2
GCF_000865365.1	Xanthomonas oryzae phage OP2 DNA
GCF_000865385.1	Maize necrotic streak virus isolate Arizona
GCF_000865405.1	Tomato yellow spot virus
GCF_000865425.2	Angelonia flower break virus
GCF_000865445.1	TYLCCNV-[Y322] satellite DNA beta
GCF_000865465.1	Pseudomonas phage F10
GCF_000865485.1	Pseudomonas phage M6
GCF_000865505.1	Tobacco streak virus RNA
GCF_000865525.1	Wheat dwarf virus
GCF_000865565.1	Human papillomavirus type 63
GCF_000865585.1	Cymbidium mosaic virus
GCF_000865605.1	Lily virus X
GCF_000865645.1	Melon necrotic spot virus
GCF_000865665.1	Human papillomavirus - 18
GCF_000865685.1	Human papillomavirus type 53
GCF_000865705.1	Sida yellow mosaic virus-[China]-associated DNA beta DNA beta
GCF_000865725.1	Influenza A virus (A/Puerto Rico/8/1934(H1N1))
GCF_000865745.1	Vicia cryptic virus
GCF_000865765.1	Ludwigia yellow vein virus
GCF_000865785.1	Enterobacteria phage JK06
GCF_000865805.1	Squash leaf curl China virus - [B]
GCF_000865825.1	Emiliania huxleyi virus 86
GCF_000865845.1	Acidianus two-tailed virus
GCF_000865905.1	J-virus
GCF_000865925.1	Burkholderia phage Bcep176
GCF_000865945.1	Penicillium chrysogenum virus
GCF_000865965.1	Operophtera brumata reovirus
GCF_000865985.1	Heterocapsa circularisquama RNA virus
GCF_000866005.1	Simian virus 12
GCF_000866045.1	Enterobacteria phage K1E
GCF_000866065.1	Oryza rufipogon endornavirus
GCF_000866085.1	Aedes pseudoscutellaris reovirus
GCF_000866105.1	Nerine virus X
GCF_000866145.1	Malvastrum leaf curl virus - [G87]
GCF_000866185.1	Liao ning virus
GCF_000866205.1	Escherichia phage phiV10
GCF_000866225.1	Pseudomonas phage 119X
GCF_000866245.1	Mobala virus L
GCF_000866265.1	Enterobacteria phage WA13
GCF_000866285.1	Ippy virus L
GCF_000866305.1	Penaeid shrimp infectious myonecrosis virus
GCF_000866325.1	Nora virus
GCF_000866345.1	Enterobacteria phage Qbeta
GCF_000866365.1	Thunberg fritillary virus
GCF_000866385.1	Equus caballus papillomavirus type 1
GCF_000866405.1	Human papillomavirus - 1
GCF_000866425.1	Lily mottle virus
GCF_000866445.1	Peste des petits ruminants virus
GCF_000866465.1	Potato virus X
GCF_000866485.1	Human papillomavirus type 26
GCF_000866505.1	Human papillomoavirus type 5
GCF_000866525.1	Ageratum yellow vein China virus-associated DNA beta
GCF_000866545.1	Wisteria vein mosaic virus
GCF_000866565.1	Penaeus monodon hepandensovirus
GCF_000866585.1	Alternanthera yellow vein virus
GCF_000866605.1	Potato virus S
GCF_000866625.1	Dengue virus 3
GCF_000866645.1	Influenza A virus (A/Korea/426/1968(H2N2))
GCF_000866665.1	Alstroemeria virus x
GCF_000866685.1	Cotton leaf curl Multan virus satellite DNA beta
GCF_000866705.1	Enterobacteria phage K1F
GCF_000866725.1	Primate bocaparvovirus 1 isolate st2
GCF_000866745.1	Lactobacillus phage Lc-Nu
GCF_000866765.1	Coniothyrium minitans RNA virus
GCF_000866785.1	St. Louis encephalitis virus
GCF_000866805.1	Chum salmon reovirus CS
GCF_000866825.1	Pseudomonas phage EL
GCF_000866845.1	Sida leaf curl virus
GCF_000866865.1	Ovine herpesvirus 2 strain BJ1035
GCF_000866885.1	Oryza sativa endornavirus
GCF_000866905.1	Bitter gourd leaf curl disease-associated DNA beta
GCF_000866925.1	Xanthomonas oryzae phage OP1 DNA
GCF_000866965.1	East Asian Passiflora virus
GCF_000866985.1	Alternanthera mosaic virus
GCF_000867005.1	Peruvian horse sickness virus
GCF_000867025.1	Bacillus phage Fah
GCF_000867045.1	Pseudomonas phage PA11
GCF_000867065.1	Sodalis phage phiSG1
GCF_000867085.1	Enterobacteria phage ID18
GCF_000867105.1	Konjac mosaic virus
GCF_000867125.1	Newbury agent 1 virus
GCF_000867145.1	Gremmeniella abietina type B RNA virus XL1
GCF_000867165.1	Merremia mosaic virus
GCF_000867185.1	Banana streak virus Acuminata Yunnan
GCF_000867205.1	Antheraea pernyi nucleopolyhedrovirus
GCF_000867225.2	Campoletis sonorensis ichnovirus I
GCF_000867245.1	Daphne virus S
GCF_000867285.1	Dracaena mottle virus
GCF_000867305.1	Sida mosaic Sinaloa virus
GCF_000867325.1	Black raspberry necrosis virus
GCF_000867345.1	Mannheimia phage phiMHaA1
GCF_000867365.1	Tursiops truncatus papillomavirus 2
GCF_000867405.1	Mycobacterium phage Cooper
GCF_000867425.1	Mycobacterium phage PBI1
GCF_000867445.1	Mycobacterium phage Qyrzula
GCF_000867465.1	Siegesbeckia yellow vein virus-[GD13]
GCF_000867485.1	Neodiprion abietis NPV
GCF_000867505.1	Pepper yellow leaf curl Indonesia virus
GCF_000867525.1	Passiflora latent carlavirus
GCF_000867545.1	Melon yellow spot virus L
GCF_000867565.1	Hibiscus latent Singapore virus
GCF_000867585.1	Siegesbeckia yellow vein Guangxi virus
GCF_000867605.1	Spodoptera frugiperda ascovirus 1a
GCF_000867625.1	Phormidium phage Pf-WMP4
GCF_000867645.1	Geobacillus phage GBSV1
GCF_000867665.1	Okra yellow crinkle virus
GCF_000867685.1	Corchorus yellow spot virus
GCF_000867705.1	Tomato leaf curl virus-Pune-associated DNA beta
GCF_000867725.1	White bream virus
GCF_000867745.1	Narcissus symptomless virus
GCF_000867765.1	Malvastrum yellow mosaic virus
GCF_000867785.1	Old World harvest mouse papillomavirus
GCF_000867805.1	Rabbit vesivirus
GCF_000867825.1	Paramecium bursaria Chlorella virus FR483
GCF_000867845.1	Staphylococcus phage phiPVL108
GCF_000867865.1	Enterobacteria phage N4
GCF_000867885.1	Pseudomonas phage DMS3
GCF_000867905.1	Streptococcus phage SMP
GCF_000867925.1	Sida yellow mosaic Yucatan virus
GCF_000867945.1	Staphylococcus phage phiETA2
GCF_000867965.1	Hyposoter fugitivus ichnovirus1
GCF_000867985.1	Erwinia amylovora phage Era103
GCF_000868005.1	Vibrio phage VP882
GCF_000868025.1	Streptococcus phage phi3396
GCF_000868045.1	Bat coronavirus HKU9-1
GCF_000868065.1	Lactobacillus phage KC5a
GCF_000868085.1	Y73 sarcoma virus
GCF_000868105.1	Sugarcane bacilliform Mor virus
GCF_000868125.1	Starling circovirus
GCF_000868145.1	Capra hircus papillomavirus type 1
GCF_000868165.1	Sparrow coronavirus HKU17
GCF_000868185.1	Citrus leprosis virus C RNA-1
GCF_000868205.1	Aeromonas phage 25
GCF_000868225.1	Human papillomavirus type 103
GCF_000868245.1	Raphanus sativus cryptic virus 1 dsRNA
GCF_000868265.2	Mycobacterium phage Halo
GCF_000868285.1	Mycobacterium phage PLot
GCF_000868305.2	Mycobacteriophage Wildcat
GCF_000868325.1	Siegesbeckia yellow vein virus-[GD13]-associated DNA beta
GCF_000868345.1	Chickpea chlorotic stunt virus
GCF_000868365.1	Pseudomonas phage PRR1
GCF_000868385.1	Pedilanthus leaf curl virus isolate Rahim Yar Khan 1
GCF_000868405.1	Capsicum chlorosis virus L
GCF_000868425.1	Norovirus GV
GCF_000868445.1	Tomato leaf curl Guangxi virus
GCF_000868465.1	Lactococcus phage P008
GCF_000868485.1	Lactococcus phage 712
GCF_000868505.1	Tomato yellow leaf curl Guangdong virus
GCF_000868525.1	Pepper severe mosaic virus
GCF_000868545.2	Anticarsia gemmatalis nucleopolyhedrovirus
GCF_000868565.1	Trichoplusia ni ascovirus 2c
GCF_000868585.1	Tomato leaf curl Pune virus
GCF_000868605.1	Blackberry virus Y
GCF_000868625.1	Malvastrum yellow mosaic virus satellite DNA beta
GCF_000868645.1	Ecotropis obliqua NPV
GCF_000868665.1	Ralstonia phage RSS1
GCF_000868685.1	Potato apical leaf curl disease-associated satellite DNA beta
GCF_000868705.1	Yersinia phage Berlin
GCF_000868725.1	Sepik virus
GCF_000868745.1	Staphylococcus phage CNPH82
GCF_000868765.1	Maracuja mosaic virus
GCF_000868805.1	Staphylococcus phage phiETA3
GCF_000868825.1	Spodoptera frugiperda MNPV virus
GCF_000868845.2	New Mapoon virus
GCF_000868865.1	Nootka lupine vein-clearing virus
GCF_000868885.1	Tomato leaf curl Arusha virus
GCF_000868905.1	Cucumber leaf spot virus
GCF_000868925.1	Beilong virus
GCF_000868945.1	His1 virus
GCF_000868965.1	Crow polyomavirus
GCF_000868985.1	Agrotis segetum nucleopolyhedrovirus
GCF_000869005.1	Streptomyces phage mu1/6
GCF_000869045.1	Daphne mosaic virus
GCF_000869065.1	Nile crocodilepox virus
GCF_000869085.1	Redspotted grouper nervous necrosis virus RNA
GCF_000869105.1	Micromonas pusilla reovirus
GCF_000869125.1	Aedes taeniorhynchus iridescent virus
GCF_000869145.1	Mycobacterium phage 244
GCF_000869185.1	Mycobacterium phage Che12
GCF_000869205.1	Mycobacterium phage Orion
GCF_000869225.1	Mycobacterium phage Pipefish
GCF_000869245.1	Ranid herpesvirus 2 strain ATCC VR-568
GCF_000869265.1	Malva mosaic virus
GCF_000869285.1	Tomato yellow leaf curl Indonesia virus-[Lembang]
GCF_000869305.1	Clanis bilineata nucleopolyhedrosis virus
GCF_000869325.1	Canine papillomavirus 3
GCF_000869345.1	Euphorbia mosaic virus - A [Mexico:Yucatan:2004] clone pEuMV-YP-A
GCF_000869365.1	Malvastrum leaf curl Guangdong virus
GCF_000869405.1	Strawberry chlorotic fleck associated virus
GCF_000869425.1	Raven circovirus isolate 4-1131
GCF_000869445.1	Tomato leaf curl Guangdong virus
GCF_000869465.1	Desmodium leaf distortion virus
GCF_000869485.1	Tomato leaf curl Karnataka virus-associated DNA beta
GCF_000869505.1	Mastomys coucha papillomavirus 2
GCF_000869525.1	Finch circovirus
GCF_000869565.1	Croton yellow vein mosaic virus satellite DNA beta
GCF_000869585.1	Thermus phage phiYS40
GCF_000869605.1	Culex flavivirus
GCF_000869625.1	Cucumber mottle virus
GCF_000869645.1	Strawberry necrotic shock virus RNA 1
GCF_000869665.1	Possum enterovirus W1
GCF_000869685.1	Acanthocystis turfacea Chlorella virus 1
GCF_000869705.1	Mal de Rio Cuarto virus S1
GCF_000869725.1	Crassocephalum yellow vein virus - Jinghong
GCF_000869745.1	Homalodisca coagulata virus-1
GCF_000869765.1	Prune dwarf virus RNA
GCF_000869785.1	Enterobacteria phage K1-5
GCF_000869805.1	Choristoneura fumiferana granulovirus
GCF_000869825.1	Pasteurella phage F108
GCF_000869845.1	Human papillomavirus type 101
GCF_000869865.1	Mycobacterium phage Catera
GCF_000869885.1	Mycobacterium phage Llij
GCF_000869905.1	Mycobacterium phage PMC
GCF_000869925.1	Ranid herpesvirus 1 strain McKinnell
GCF_000869945.1	Duck hepatitis A virus 1 strain R85952
GCF_000869965.1	Narcissus common latent virus
GCF_000869985.1	Taterapox virus
GCF_000870005.1	Synechococcus phage syn9
GCF_000870025.1	Rousettus aegyptiacus papillomavirus type 1
GCF_000870065.1	Leucania separata nuclear polyhedrosis virus strain AH1
GCF_000870085.1	Lactococcus phage Q54
GCF_000870105.1	Lactococcus phage jj50
GCF_000870125.1	Streptocarpus flower break virus
GCF_000870145.1	Stx2-converting phage 86
GCF_000870165.1	Bacteriophage RB32
GCF_000870185.1	Siniperca chuatsi rhabdovirus
GCF_000870205.1	Gull circovirus
GCF_000870225.1	Microcystis phage Ma-LMM01 DNA
GCF_000870245.1	Ralstonia phage RSM1
GCF_000870265.1	Raspberry mottle virus isolate HCRL Glen Clova
GCF_000870285.1	Staphylococcus aureus phage phiNM1
GCF_000870305.1	Staphylococcus phage phiNM3
GCF_000870325.1	Archaeal BJ1 virus
GCF_000870345.1	Entebbe bat virus
GCF_000870365.1	Staphylococcus phage PH15
GCF_000870385.1	Maruca vitrata MNPV
GCF_000870405.1	Honeysuckle yellow vein mosaic virus-[Kagoshima]
GCF_000870425.1	Narcissus degeneration virus
GCF_000870445.1	Dioscorea bacilliform virus
GCF_000870465.1	Ilheus virus
GCF_000870485.1	Israel acute paralysis virus of bees.
GCF_000870505.1	Bat coronavirus HKU4-1
GCF_000870525.1	Rehmannia mosaic virus
GCF_000870545.1	Torque teno midi virus 1
GCF_000870565.1	Clostridium phage phiC2
GCF_000870585.1	Burkholderia phage phiE202
GCF_000870605.1	Chrysanthemum virus B
GCF_000870625.1	Rice gall dwarf virus S1
GCF_000870645.1	Salmonella phage SETP3
GCF_000870665.1	Gryllus bimaculatus nudivirus
GCF_000870685.1	Woolly monkey sarcoma virus
GCF_000870705.1	Honeysuckle yellow vein beta-[Japan:Fukui:2001]
GCF_000870725.1	Tomato mild yellow leaf curl Aragua virus
GCF_000870745.1	Citrus variegation virus
GCF_000870765.1	European bat lyssavirus 1
GCF_000870785.1	WU Polyomavirus
GCF_000870825.1	Mimosa yellow leaf curl virus
GCF_000870845.1	Geobacillus virus E2
GCF_000870865.1	Sida yellow vein Vietnam virus-associated DNA 1
GCF_000870905.1	Lindernia anagallis yellow vein virus satellite DNA beta
GCF_000870925.1	Tomato leaf curl Philippine betasatellite DNA
GCF_000870945.1	Orchid fleck virus
GCF_000870965.1	Kudzu mosaic virus
GCF_000870985.1	Scotophilus bat coronavirus 512
GCF_000871025.1	Wild tomato mosaic virus
GCF_000871045.1	Bacillus phage 0305phi8-36
GCF_000871065.2	Staphylococcus phage tp310-3
GCF_000871085.1	Thermus phage P23-45
GCF_000871105.1	Streptococcus phage P9
GCF_000871125.1	Listeria phage A511
GCF_000871145.1	Listeria phage A006
GCF_000871165.1	Hepatitis C virus genotype 2
GCF_000871185.1	Mycobacterium phage Bethlehem
GCF_000871205.1	Akabane virus L
GCF_000871245.1	Paramecium bursaria Chlorella virus AR158
GCF_000871265.1	Pseudomonas phage LKD16
GCF_000871285.1	Acidianus rod-shaped virus 1
GCF_000871305.1	Moroccan watermelon mosaic virus
GCF_000871325.1	Phlox Virus B
GCF_000871345.1	Enterobacteria phage phiEcoM-GJ1
GCF_000871365.1	Pseudomonas phage YuA
GCF_000871385.1	Acidianus filamentous virus 6
GCF_000871405.1	Lactobacillus johnsonii prophage Lj771
GCF_000871425.1	Tomato leaf curl Joydebpur beta virus
GCF_000871445.1	Tomato leaf curl Seychelles virus
GCF_000871465.1	Cyprinid herpesvirus 3
GCF_000871485.1	Heliothis virescens ascovirus 3e
GCF_000871505.1	Burkholderia phage phiE12-2
GCF_000871525.1	Sida yellow vein Madurai virus
GCF_000871545.1	Saffold virus
GCF_000871565.1	Tobacco leaf curl Japan betasatellite DNA
GCF_000871585.1	Spodoptera litura granulovirus
GCF_000871605.1	Staphylococcus phage 80alpha
GCF_000871625.2	European bat lyssavirus 2 isolate RV1333
GCF_000871645.1	Propionibacterium phage PA6
GCF_000871665.1	Enterobacteria phage TLS
GCF_000871685.1	Sida yellow vein Vietnam virus
GCF_000871705.1	Tobacco leaf curl Thailand virus
GCF_000871725.1	Mimosa yellow leaf curl virus-associated DNA 1
GCF_000871745.1	Sida yellow vein Vietnam virus satellite DNA beta
GCF_000871765.1	Alternanthera yellow vein virus satellite DNA beta
GCF_000871785.1	Pyrococcus abyssi virus 1
GCF_000871805.1	Tomato leaf curl Sinaloa virus
GCF_000871825.1	Porcine rubulavirus
GCF_000871845.1	Dengue virus 2
GCF_000871865.1	Banana bract mosaic virus
GCF_000871885.1	Marine RNA virus SOG
GCF_000871905.1	Potato rough dwarf virus
GCF_000871925.1	Coleus vein necrosis virus
GCF_000871945.1	Thermus phage P74-26
GCF_000871965.1	Mycobacterium phage Tweety
GCF_000871985.1	Listeria phage B025
GCF_000872005.1	Staphylococcus phage SAP-2
GCF_000872025.1	Hepatitis C virus genotype 6
GCF_000872045.1	Human herpesvirus 4
GCF_000872065.1	Black raspberry virus F
GCF_000872085.1	Tomato yellow dwarf disease associated satellite DNA
GCF_000872105.1	Enterococcus phage phiEF24C
GCF_000872125.1	Pseudomonas phage LKA1
GCF_000872145.1	Spiroplasma kunkelii virus SkV1_CR2-3x
GCF_000872165.1	Snake adenovirus
GCF_000872185.1	Mycobacterium phage Giles
GCF_000872205.1	Enterobacteria phage JS98
GCF_000872225.1	Staphylococcus phage phiMR11
GCF_000872245.1	Acidianus filamentous virus 7
GCF_000872265.1	Pineapple mealybug wilt-associated virus 1
GCF_000872285.1	Helicoverpa armigera granulovirus
GCF_000872305.1	Sulfolobus spindle-shaped virus 4
GCF_000872325.1	Human rhinovirus C
GCF_000872345.1	Plum bark necrosis stem pitting-associated virus
GCF_000872365.1	Bandicoot papillomatosis carcinomatosis virus type 1
GCF_000872385.1	Tomato leaf curl Bangalore virus-[Ban5] satellite DNA beta
GCF_000872405.1	Acidianus filamentous virus 8
GCF_000872425.2	Ostreococcus tauri virus OtV5
GCF_000872445.1	Radish leaf curl virus
GCF_000872465.1	Oliveros virus L
GCF_000872485.1	Cupixi virus L
GCF_000872505.1	Phaius virus X
GCF_000872545.1	Pepper leaf curl virus satellite DNA beta
GCF_000872565.1	Allpahuayo virus L
GCF_000872605.1	Gill-associated virus
GCF_000872625.1	Abaca bunchy top virus
GCF_000872665.1	Raphanus sativus cryptic virus 2
GCF_000872685.1	Eragrostis streak virus
GCF_000872705.1	Azospirillum phage Cd
GCF_000872725.1	Lactococcus phage asccphi28
GCF_000872745.1	Tomato leaf curl Mindanao virus
GCF_000872765.1	Enterobacteria phage Min27
GCF_000872785.1	Ludwigia leaf distortion betasatellite
GCF_000872825.1	Enterobacteria phage EPS7
GCF_000872845.1	Beluga Whale coronavirus SW1
GCF_000872865.1	Whitewater Arroyo virus L
GCF_000872885.1	Ceratocystis polonica partitivirus
GCF_000872905.1	Eupatorium vein clearing virus
GCF_000872925.1	Flexal virus L
GCF_000872945.1	Glypta fumiferanae ichnovirus1
GCF_000872965.1	Tomato torrado virus
GCF_000872985.1	Bussuquara virus
GCF_000873005.1	Burkholderia ambifaria phage BcepF1
GCF_000873025.1	Bat coronavirus HKU5-1
GCF_000873045.1	Mesta yellow vein mosaic virus
GCF_000873065.1	Botryotinia fuckeliana totivirus 1
GCF_000873085.1	KI polyomavirus Stockholm 60
GCF_000873105.1	Burkholderia phage phiE255
GCF_000873125.1	Ralstonia phage phiRSA1
GCF_000873145.1	Clerodendron yellow mosaic virus
GCF_000873165.1	Mapuera virus
GCF_000873185.1	Fragaria chiloensis cryptic virus RNA 1
GCF_000873205.1	Maize white line mosaic virus
GCF_000873225.1	Cyanophage Syn5
GCF_000873245.1	Xanthomonas phage Xop411
GCF_000873265.1	Spilanthes yellow vein virus
GCF_000873285.1	Erectites yellow mosaic virus
GCF_000873305.1	Lactobacillus phage LL-H
GCF_000873325.1	Mimosa yellow leaf curl virus satellite DNA beta
GCF_000873345.1	Tomato yellow leaf curl Vietnam virus satellite DNA beta
GCF_000873365.1	Honeysuckle yellow vein mosaic disease associated satellite DNA
GCF_000873385.1	Burkholderia phage BcepNY3
GCF_000873405.1	Corchorus golden mosaic virus
GCF_000873425.1	Bell pepper mottle tobamovirus
GCF_000873445.1	Bacillus virus 1
GCF_000873465.1	Telosma mosaic virus
GCF_000873485.1	Marine RNA virus JP-B
GCF_000873505.2	Staphylococcus phage tp310-2
GCF_000873525.1	Wheat eqlid mosaic virus
GCF_000873545.1	Lactococcus phage KSY1
GCF_000873565.1	Listeria phage A500
GCF_000873585.1	Listeria phage P35
GCF_000873605.1	Hepatitis C virus genotype 5
GCF_000873625.1	Mycobacterium phage U2
GCF_000873645.1	Acidianus filamentous virus 2
GCF_000873665.1	RD114 retrovirus
GCF_000873685.1	Paramecium bursaria Chlorella virus NY2A
GCF_000873725.1	Squirrel monkey polyomavirus
GCF_000873745.1	Tobacco vein banding mosaic virus
GCF_000873765.1	Thalassomonas phage BA3
GCF_000873785.1	Phlox virus S
GCF_000873805.1	Burkholderia phage BcepGomr
GCF_000873825.1	Acidianus bottle-shaped virus
GCF_000873845.1	Phage cdtI DNA
GCF_000873865.1	Brevicoryne brassicae picorna-like virus
GCF_000873885.1	Okra mosaic virus
GCF_000873905.1	Aeromonas phage phiO18P
GCF_000873925.1	Lindernia anagallis yellow vein virus
GCF_000873945.1	Tomato yellow leaf curl Vietnam virus
GCF_000873965.1	Phormidium phage Pf-WMP3
GCF_000874005.1	Erectites yellow mosaic virus satellite DNA beta
GCF_000874045.1	Microbacterium phage Min1
GCF_000874065.1	Tomato severe rugose virus
GCF_000874085.1	Actinomyces phage Av-1
GCF_000874105.1	Okra leaf curl Mali virus satellite DNA beta
GCF_000874125.1	Basella rugose mosaic virus
GCF_000874145.1	Marine RNA virus JP-A
GCF_000874165.2	Staphylococcus phage tp310-1
GCF_000874185.2	Corynebacterium phage BFK20.
GCF_000874205.1	Corynebacterium phage P1201
GCF_000874225.1	Enterobacteria phage Phi1
GCF_000874245.1	Listeria phage B054
GCF_000874265.1	Hepatitis C virus genotype 4
GCF_000874285.1	Hepatitis C virus genotype 3
GCF_000874305.1	Pseudomonas phage MP22
GCF_000874325.1	Peach chlorotic mottle virus
GCF_000874345.1	Seal picornavirus type 1
GCF_000874365.1	Mesta yellow vein mosaic virus-associated DNA beta
GCF_000874385.1	Amasya cherry disease associated chrysovirus
GCF_000874405.1	Ursus maritimus papillomavirus 1
GCF_000874425.1	Urochloa streak virus
GCF_000874445.1	Rose spring dwarf-associated virus
GCF_000874465.1	Staphylococcus phage phiMR25
GCF_000874485.1	Simian foamy virus 3
GCF_000874505.1	Pumpkin yellow mosaic Malaysia virus
GCF_000874525.1	Tomato yellow vein streak virus
GCF_000874545.1	Allamanda leaf curl virus
GCF_000874565.1	Tomato mild mosaic virus
GCF_000874585.1	Alternaria alternata dsRNA mycovirus L
GCF_000874605.1	Mycobacterium phage Lockley
GCF_000874625.1	Enterobacteria phage BA14
GCF_000874645.1	Mycobacterium phage Predator
GCF_000874665.1	Capreolus capreolus papillomavirus 1
GCF_000874685.1	Mycobacterium phage Phaedrus
GCF_000874705.1	Ourmia melon virus.
GCF_000874725.1	Diascia yellow mottle virus
GCF_000874765.1	Tursiops truncatus papillomavirus type 1
GCF_000874785.1	Iodobacteriophage phiPLPE
GCF_000874805.1	Feldmannia species virus
GCF_000874825.1	Magnaporthe oryzae virus 2
GCF_000874845.1	Bear Canyon virus L
GCF_000874865.1	Merkel cell polyomavirus isolate R17b
GCF_000874885.1	Ligustrum necrotic ringspot virus
GCF_000874905.1	Tomato leaf curl Ghana virus
GCF_000874925.1	Human papillomavirus type 88
GCF_000874945.1	Botryotinia fuckeliana partitivirus 1
GCF_000874965.1	Streptococcus phage 858
GCF_000874985.1	Lolium latent virus
GCF_000875005.1	Tomato leaf curl Cebu virus
GCF_000875025.1	Salmonella phage E1
GCF_000875045.1	Hop mosaic virus
GCF_000875065.1	Bean yellow disorder virus RNA
GCF_000875085.1	Enterovirus J strain 1631
GCF_000875105.1	Okra leaf curl disease associated DNA 1
GCF_000875125.1	Heliothis armigera cypovirus 5
GCF_000875145.1	Chronic bee paralysis virus RNA 1
GCF_000875165.1	Clerodendrum golden mosaic virus
GCF_000875185.1	Verbena virus Y
GCF_000875205.1	Latino virus L
GCF_000875245.1	Oat dwarf virus
GCF_000875265.1	Human TMEV-like cardiovirus
GCF_000875285.1	Salmonella phage phiSG-JL2
GCF_000875305.1	Pseudomonas phage 201phi2-1
GCF_000875325.1	Streptococcus phage PH15
GCF_000875345.1	Xenopus laevis endogenous retrovirus Xen1
GCF_000875365.1	Tomato leaf curl Palampur virus
GCF_000875385.1	West Nile virus lineage 1
GCF_000875405.1	Mycobacterium phage DD5
GCF_000875425.1	Mycobacterium virus Pukovnik
GCF_000875445.1	Enterobacteria phage EcoDS1
GCF_000875465.1	Escherichia coli bacteriophage rv5
GCF_000875485.1	Sweet potato leaf curl Spain virus
GCF_000875505.1	Mycobacterium phage Porky
GCF_000875525.1	Epirus cherry virus.
GCF_000875545.1	Cycad leaf necrosis virus
GCF_000875565.1	Cocksfoot mild mosaic virus
GCF_000875585.1	Lactobacillus phage Lrm1
GCF_000875605.1	Pseudomonas phage LBL3
GCF_000875625.1	Okra mottle virus - [Brazil:okra]
GCF_000875645.1	Bat coronavirus HKU2
GCF_000875665.1	Tomato yellow leaf curl virus-associated DNA beta
GCF_000878935.1	Acidianus filamentous virus 3
GCF_000878975.1	Canine papillomavirus 4
GCF_000878995.1	Radish leaf curl virus satellite DNA beta
GCF_000879015.1	Amapari virus L
GCF_000879035.1	Orgyia leucostigma NPV
GCF_000879055.1	Cardiospermum yellow leaf curl virus satellite DNA beta
GCF_000879075.1	Emilia yellow vein virus-[Fz1]
GCF_000879095.1	Enterobacteria phage phiEco32
GCF_000879115.1	Pseudomonas phage LUZ19
GCF_000879135.1	Halomonas phage phiHAP-1
GCF_000879155.1	Glossina pallidipes salivary gland hypertrophy virus
GCF_000879175.1	Asparagus virus 3
GCF_000879195.1	Kenaf leaf curl virus
GCF_000879215.1	Squash vein yellowing virus
GCF_000879235.1	Chapare virus L
GCF_000879255.1	Bat coronavirus 1A
GCF_000879275.1	American grass carp reovirus
GCF_000879295.1	Pepper leaf curl Yunnan virus satellite DNA beta
GCF_000879315.1	Tamiami virus L
GCF_000879335.1	Radish mosaic virus
GCF_000879355.1	Lamium leaf distortion associated virus
GCF_000879375.1	Ceratocystis resinifera partitivirus RNA
GCF_000879395.1	Mycoreovirus 1
GCF_000879415.1	Ramie mosaic virus
GCF_000879435.1	Melon aphid-borne yellows virus
GCF_000879455.1	Ralstonia phage RSL1
GCF_000879475.1	Mesta yellow vein mosaic Bahraich virus-[India:Bahraich:2007] DNA
GCF_000879495.1	Brugmansia mild mottle virus
GCF_000879515.1	Macroptilium golden mosaic virus-[Jamaica:Wissadula:August Town]
GCF_000879535.1	Lettuce virus X
GCF_000879555.1	Tomato common mosaic virus
GCF_000879575.1	Tomato marchitez virus RNA
GCF_000879595.1	Mycobacterium phage KBG
GCF_000879615.1	Lactococcus phage bIBB29
GCF_000879635.1	Mycobacterium phage Nigel
GCF_000879655.1	Steller sea lion vesivirus
GCF_000879675.1	Mycobacterium phage Kostya
GCF_000879695.1	Potato virus T
GCF_000879715.1	Malachra yellow vein mosaic virus-associated satellite DNA beta
GCF_000879735.1	Pseudomonas phage LUZ24
GCF_000879755.1	Rose cryptic virus 1 RNA
GCF_000879775.1	Bovine rhinitis B virus
GCF_000879795.1	Beet curly top Iran virus-[K]
GCF_000879815.1	Tomato leaf curl Cotabato virus
GCF_000879835.1	Tomato zonate spot virus L
GCF_000879855.1	Acidianus filamentous virus 9
GCF_000879875.1	Bat coronavirus HKU8
GCF_000879895.1	Lactococcus phage 1706
GCF_000879915.1	Pepper leaf curl Yunnan virus-[YN323]
GCF_000879935.1	Musca domestica salivary gland hypertrophy virus
GCF_000879955.1	Thottapalayam virus L
GCF_000879975.1	Tobacco vein distorting virus
GCF_000879995.1	Algerian watermelon mosaic virus
GCF_000880015.1	Parana virus L
GCF_000880055.1	Turkey coronavirus
GCF_000880075.1	Ageratum yellow vein Hualian virus-[Taiwan:Hsinchu:tom:2003]
GCF_000880095.1	Bandicoot papillomatosis carcinomatosis virus type 2
GCF_000880135.1	Wissadula golden mosaic St Thomas Virus
GCF_000880155.1	Fritillary virus Y
GCF_000880175.1	Blainvillea yellow spot virus
GCF_000880195.1	Curvularia thermal tolerance virus
GCF_000880215.1	Mycobacterium phage Jasper
GCF_000880235.1	TYLCAxV-Sic1-[IT:Sic2/2:04]
GCF_000880255.1	Enterobacteria phage 13a
GCF_000880275.1	Bacillus phage phi29
GCF_000880295.1	Mycobacterium phage Boomer
GCF_000880315.1	Chickpea chlorotic dwarf virus
GCF_000880355.1	Tomato leaf curl Kumasi virus
GCF_000880375.1	Pseudomonas phage PT2
GCF_000880395.1	Sputnik virophage
GCF_000880415.1	Pseudomonas phage LMA2
GCF_000880435.1	Mikania micrantha mosaic virus
GCF_000880455.1	Sulfolobus spindle-shaped virus 5
GCF_000880475.1	Mycobacterium phage Myrna
GCF_000880495.1	Mycobacterium phage Solon
GCF_000880515.1	Human adenovirus B1
GCF_000880535.1	Jatropha leaf curl virus
GCF_000880555.1	Mycobacterium phage Spud
GCF_000880575.1	Mycobacterium phage Brujita
GCF_000880595.1	Mycobacterium phage Fruitloop
GCF_000880635.1	Anopheles gambiae densonucleosis virus
GCF_000880655.1	Staphylococcus phage phi2958PVL
GCF_000880675.1	Stx2-converting phage 1717
GCF_000880695.1	Pseudomonas phage PAJU2
GCF_000880715.1	Astrovirus MLB1
GCF_000880735.1	Rotavirus A
GCF_000880755.1	Caretta caretta papillomavirus 1
GCF_000880775.1	Imperata yellow mottle virus
GCF_000880795.1	Hippeastrum latent virus
GCF_000880815.1	Hosta virus X
GCF_000880835.1	Munia coronavirus HKU13-3514
GCF_000880855.1	Anagyris vein yellowing virus
GCF_000880875.1	Oryctes rhinoceros virus
GCF_000880895.1	Bougainvillea spectabilis chlorotic vein-banding virus
GCF_000880915.1	Staphylococcus phage phiSauS-IPLA88
GCF_000880955.1	Bacillus phage TP21-L
GCF_000880975.1	Pseudomonas phage 14-1
GCF_000880995.1	European hedgehog papillomavirus
GCF_000881015.1	Gossypium darwinii symptomless virus
GCF_000881035.1	Porcine kobuvirus swine/S-1-HUN/2007/Hungary
GCF_000881055.1	Rudbeckia flower distortion virus
GCF_000881075.1	Bhendi yellow vein Bhubhaneswar virus
GCF_000881095.1	Pedilanthus leaf curl virus-Pedilanthus [Pakistan:Multan:2004]
GCF_000881115.1	Gayfeather mild mottle virus RNA
GCF_000881135.1	Red clover vein mosaic virus
GCF_000881155.1	Enterobacteria phage SSL2009a
GCF_000881175.1	Rhynchosia golden mosaic Yucatan virus
GCF_000881195.1	Tomato leaf curl Patna virus
GCF_000881215.1	Solenopsis invicta virus 3
GCF_000881235.1	Homalodisca vitripennis reovirus S1
GCF_000881255.1	Highlands J virus
GCF_000881275.1	Enterobacteria phage RB51
GCF_000881295.1	Vibrio phage VP93
GCF_000881315.1	Emilia yellow vein virus-associated DNA beta
GCF_000881335.1	Roseophage EE36P1
GCF_000881355.2	Morganella phage MmP1
GCF_000881375.1	Rhizobium phage 16-3
GCF_000881395.1	Grapevine virus E
GCF_000881415.1	Tomato leaf curl Kerala virus
GCF_000881435.1	Bacillus phage IEBH
GCF_000881455.1	Rubus chlorotic mottle virus
GCF_000881475.1	Burkholderia phage KS10
GCF_000881495.1	Mycobacterium phage Rizal
GCF_000881515.1	Mycobacterium phage Cali
GCF_000881535.1	Mycobacterium phage Gumball
GCF_000881555.1	Mycobacterium phage Pacc40
GCF_000881575.2	Jatropha yellow mosaic virus
GCF_000881595.1	Diadromus pulchellus ascovirus 4a
GCF_000881615.1	Seneca valley virus
GCF_000881655.1	Clostridium phage phiCD27
GCF_000881675.1	Bacillus phage SPO1
GCF_000881695.1	Bacillus phage AP50
GCF_000881715.1	Kluyvera phage Kvp1
GCF_000881735.1	Nemesia ring necrosis virus
GCF_000881775.1	Simian T-cell lymphotropic virus 6 strain Cmo8699AB
GCF_000881795.1	Blackberry chlorotic ringspot virus
GCF_000881815.1	Lettuce big-vein associated virus RNA 1
GCF_000881855.1	Staphylococcus phage phiSauS-IPLA35
GCF_000881875.1	Spodoptera litura nucleopolyhedrovirus II
GCF_000881895.1	Soybean yellow mottle mosaic virus
GCF_000881915.1	Schlumbergera virus X
GCF_000881935.1	Raphanus sativus cryptic virus 3
GCF_000881955.1	Salmonella enterica bacteriophage SE1
GCF_000881975.1	Asparagus virus 2 RNA 1
GCF_000881995.1	Erwinia phage phiEa21-4
GCF_000882015.1	Mycobacterium phage Phlyer
GCF_000882035.1	Pseudomonas phage phi2954 L
GCF_000882055.1	California sea lion anellovirus
GCF_000882095.1	Chaetoceros socialis f. radians RNA virus
GCF_000882115.1	Enterococcus phage EFAP-1
GCF_000882135.1	Human papillomavirus type 112
GCF_000882155.1	African oil palm ringspot virus
GCF_000882195.1	Mycobacterium phage Konstantine
GCF_000882215.1	Listeria phage P40
GCF_000882235.1	Clostridium phage 39-O
GCF_000882255.1	Clerodendrum golden mosaic China virus
GCF_000882275.1	Enterobacteria phage YYZ-2008
GCF_000882295.1	Lactococcus phage bIL67
GCF_000882315.1	East African cassava mosaic Kenya virus
GCF_000882355.1	Lettuce yellow mottle virus
GCF_000882375.1	Scrophularia mottle virus
GCF_000882395.1	Narcissus yellow stripe virus
GCF_000882415.1	Penaeus monodon hepandensovirus 4
GCF_000882435.1	Bacteriophage APSE-2
GCF_000882455.1	Zantedeschia mild mosaic virus
GCF_000882475.1	Stenotrophomonas phage S1
GCF_000882495.1	Pseudomonas phage MP38
GCF_000882535.1	Wongabel virus
GCF_000882555.1	Abalone shriveling syndrome-associated virus
GCF_000882575.1	Rabbit calicivirus Australia 1 MIC-07
GCF_000882595.1	Human T-lymphotropic virus 4
GCF_000882615.1	Gossypium punctatum mild leaf curl virus
GCF_000882635.1	Lactobacillus phage Lv-1
GCF_000882655.1	Salmonella phage epsilon34
GCF_000882675.1	Human bocavirus 2c PK isolate PK-5510
GCF_000882695.1	Equine papillomavirus 2
GCF_000882715.1	Cotton leaf curl Burewala virus - [India:Vehari:2004]
GCF_000882735.1	Allium virus X
GCF_000882755.1	Pseudomonas phage phikF77
[truncated: 5,997 more rows]
